# Supplementary material for: Tea Quality of the Mysterious “Dahongpao Mother Tree” (Camellia sinensis)
Source: Foods. 2024 May 16;13(10):1548. doi: 10.3390/foods13101548 (PMC11121314; doi:10.3390/foods13101548)
Supplement: Supplementary file 1 [file foods-13-01548-s001.zip]

Archive with 1 entries (1 files):
- foods-3004089-supplementary.xlsx
