# Supplementary material for: Tea Quality of the Mysterious “Dahongpao Mother Tree” (Camellia sinensis)
Source: Foods. 2024 May 16;13(10):1548. doi: 10.3390/foods13101548 (PMC11121314; doi:10.3390/foods13101548)
Supplement: Supplementary file 1 [file foods-13-01548-s001.zip › foods-3004089-supplementary.xlsx]

## Sheet: Table S2
Index	Q1 (Da)	Q3 (Da)	Molecular weight (Da)	Formula	Ionization model	Compounds	Class I	Class II	CAS	Level	MD-1	MD-2	MD-3	PD-1	PD-2	PD-3
Lskp211262	363.18	137.06	362.173	C20H26O6	[M+H]+	(-)-secoisoilarisiresinol	Lignans and Coumarins	Lignans	-	3	38568	38649.7	48207	37363.2	47007.1	47007.1
Hmhn002787	443.19	161.04	444.2	C21H32O10	[M-H]-	(1'R,3R,5R,8'S)-Dihydrophaseic acid-O-β-D-glucoside	Phenolic acids	Phenolic acids	-	1	96513.8	70403.7	117379	56141	49554.8	50921.8
Wbkp012886	425.21	365.19	424.21	C22H32O8	[M+H]+	(1S,3R,3a1S,8R,10S,11aS)-1,5,10-trihydroxy-3,3a1,8,11a-tetramethyl-2,11-dioxohexadecahydrodibenzo[de,g]chromen-4-yl acetate	Terpenoids	Ditepenoids	-	2	9.53983e+06	9.2413e+06	9.35265e+06	9.97997e+06	9.51097e+06	9.8294e+06
Lazn004839	599.21	313.07	598.205	C31H34O12	[M+H]+	(2'''E,6'''S)-4''-(6-Hydroxy-2,6-dimethylocta-2,7-dienoyl)-vitexin	Flavonoids	Flavones	-	2	158229	119979	124447	73782.4	93030.3	96481.5
Wcfn003299	319.12	241.05	320.126	C17H20O6	[M-H]-	(2S)-3,3-bis-(4-hydroxy-3-methoxyphenyl)-propane-1,2-diol	Others	Others	-	3	14419.5	16815.7	33146.4	52820.9	41440.4	42123
Wbwn005757	341.14	311.09	342.147	C20H22O5	[M-H]-	(2r,3r,4s)-6-hydroxy-4-(4-hydroxy-3-methoxyphenyl)-7-methoxy-2,3-dimethyl-3,4-dihydro-2h-naphthalen-1-one	Lignans and Coumarins	Lignans	-	2	48175.2	53870.7	42951.7	34007.7	34718.5	58345.8
Hajp003548	469.13	153.02	468.127	C21H24O12	[M+H]+	(3,4-dihydroxyphenethyl alcohol 4-O-D-(6'-O-galloyl)-glucopyranoside	Phenolic acids	Phenolic acids	-	3	10795.3	12159.4	7505	5005	12505	4160.16
Wbtp003341	291.09	139.04	290.079	C15H14O6	[M+H]+	(3,5-dihydroxyphenyl)-(4-hydroxy-2,6-dimethoxyphenyl)methanone	Others	Ketone compounds	-	2	3.93401e+07	3.08521e+07	3.5596e+07	4.29479e+07	3.70554e+07	4.19067e+07
Zmmp002946	295.13	120.08	294.122	C14H18N2O5	[M+H]+	(3-(carboxyamino)-2-methylpropanoyl)phenylalanine	Amino acids and derivatives	Amino acids and derivatives	-	3	105041	101525	112118	100695	99812.2	89213.8
Lmzp003207	333.19	153.13	332.183	C16H28O7	[M+H]+	(3R,4R)-p-Menth-1-ene-3,4-diol-3-O-β-D-glucoside	Terpenoids	Monoterpenoids	-	2	497298	512364	311913	683183	422658	439570
Lmzp003064	333.19	153.13	332.183	C16H28O7	[M+H]+	(3R,4S,6R)-p-Menth-1-ene-3,6-diol-3-O-β-D-glucoside	Terpenoids	Monoterpenoids	-	2	374851	417056	362652	687692	663390	622251
Lhcp090207	209.15	149.1	208.146	C13H20O2	[M+H]+	(3R,6R,7E)-3-hydroxy-4,7-megastigmadien-9-one	Terpenoids	Monoterpenoids	-	3	45941.2	35545.4	39799.2	35788.1	22367.8	25721
Wbkp008219	699.36	699.36	698.343	C38H46N6O7	[M+H]+	(3S,3'S)-N,N'-((1R,2R)-5-((3,4,5-trihydroxy-6-methyltetrahydro-2H-pyran-2-yl)oxy)cyclohex-3-ene-1,2-diyl)bis(2-methyl-2,3,4,9-tetrahydro-1H-pyrido[3,4-b]indole-3-carboxamide)	Alkaloids	Alkaloids	-	1	2.46074e+07	2.11716e+07	2.10587e+07	15333719	1.51558e+07	1.52116e+07
Wbwp006397	357.13	307.1	356.126	C20H20O6	[M+H]+	(3r,4r)-3-(2h-1,3-benzodioxol-5-ylmethyl)-4-[(4-hydroxy-3-methoxyphenyl)methyl]oxolan-2-one	Lignans and Coumarins	Lignans	-	3	153672	161898	152920	70762.7	81216.4	83549.8
Lmmn003822	361.16	165.05	362.173	C20H26O6	[M-H]-	(4β,10E)-6α,15-Dihydroxy-8β-(angeloyloxy)-14-oxogermacra-1(10),11(13)-diene-12-oic acid-12,6-lactone	Terpenoids	Sesquiterpenoids	-	2	1.1119e+06	1.02168e+06	1.06345e+06	595845	599118	535712
Wcsn011122	279.23	279.24	280.24	C18H32O2	[M-H]-	(5Z,10E,14S)-14-hydroxy-2,6,10-trimethylpentadeca-5,10-dien-4-one	Others	Others	-	2	1.11084e+06	1.07129e+06	978722	971757	804971	763174
Lafp004228	371.21	209.15	370.199	C19H30O7	[M+H]+	(6R,9R)-3-Oxo-α-ionol-β-D-glucoside	Terpenoids	Sesquiterpenoids	-	2	879289	939269	828234	555818	607809	578158
Qmyp101201	389.22	191.14	388.21	C19H32O8	[M+H]+	(6R,9S)-3-Oxo-α-ionol-β-D-glucopyranoside	Terpenoids	Sesquiterpenoids	-	2	2.01021e+06	2.16227e+06	3.09889e+06	2.40091e+06	2.34097e+06	2.46616e+06
Lmsp102909	371.21	133.1	370.199	C19H30O7	[M+H]+	(6S,9R)-Deoxysappanol	Phenolic acids	Phenolic acids	-	2	129953	69584.2	108253	64082.7	45869.1	93007.1
Lssp210188	377.16	163.08	376.152	C20H24O7	[M+H]+	(7'R)-7'-Hydroxylariciresinol	Others	Others	-	2	146859	109933	112576	173043	181511	197195
Lhhp102923	327.16	137.06	326.152	C20H22O4	[M+H]+	(7'R,8'R)-7'8'-dihydro-7'-(5'-hydroxy-3'-methoxphenyl)-3-methoxy-8'-methyl-1-(E)-propenylbenzof-uran	Lignans and Coumarins	Lignans	-	1	3.35712e+06	2.99738e+06	3.39818e+06	1.43869e+06	1.52444e+06	1.72198e+06
HX1371	361.16	189.09	360.157	C20H24O6	[M+H]+	(7S,8R)-dihydrodehydrodiconferyl alcohol	Lignans and Coumarins	Lignans	-	1	86491.3	100308	114870	31670.6	109333	45971.6
Lmcn009122	253.22	235.21	254.225	C16H30O2	[M-H]-	(7Z)-Hexadecenoic acid	Lipids	Free fatty acids	2416-19-5	2	28287	27561.9	27688.3	60691	67807.8	62198
Wbsp103327	291.09	139.04	290.079	C15H14O6	[M+H]+	(8R)-9-hydroxy-8-(hydroxymethyl)-6-methoxy-8-methylpyrano[2,3-f]chromen-2-one	Terpenoids	Terpene	-	2	3.7258e+07	3.45926e+07	4.13798e+07	43739116	4.01167e+07	4.25045e+07
Wcdp006929	291.2	207.14	290.188	C18H26O3	[M+H]+	(9Z,11E,13E,15Z)-4-Oxo-9,11,13,15-Octadecatetraenoic Acid	Lipids	Free fatty acids	17699-21-7	2	318488	312940	333797	248137	237872	231818
Walp012785	337.27	263.24	336.266	C21H36O3	[M+H]+	(Oxiran-2-yl)methyl octadeca-9,12-dienoate	Lipids	Glycerol ester	856386-19-1	3	7591.16	8543.25	6954.17	8135.33	8816.98	24109.6
Lskp211283	233.15	84.05	232.142	C10H20N2O4	[M+H]+	1',2',3',4'-tetrahydro-5'-deoxypinnatanine	Alkaloids	Alkaloids	-	2	942401	1.82005e+06	1.563e+06	1.55605e+06	1.33369e+06	1.30609e+06
Waln002782	371.1	193.05	372.106	C16H20O10	[M-H]-	1'-Galactoyl Ferulic acid	Phenolic acids	Phenolic acids	-	3	114095	96007.9	85751.1	138438	142734	182379
Waln002419	341.09	163.04	342.095	C15H18O9	[M-H]-	1'-O-Galactoyl p-Coumaric acid	Phenolic acids	Phenolic acids	-	2	272502	172271	285395	460688	493798	456205
Wcfp003211	219.1	189.09	218.094	C13H14O3	[M+H]+	1,1'-(6-hydroxy-2,3-dihydro-1H-indene-2,5-diyl)bis(ethan-1-one)	Terpenoids	Sesquiterpenoids	-	2	110162	138545	149887	106319	85826.1	69276.2
MWSslk133	257.18	195.18	258.183	C14H26O4	[M-H]-	1,14-Tetradecanedioic Acid	Lipids	Free fatty acids	821-38-5	3	18810.8	17620.9	17617.8	14676.4	17362	16898
MWS20207	939.11	769.09	940.118	C41H32O26	[M-H]-	1,2,3,4,6-Penta-O-galloyl-β-D-glucose	Phenolic acids	Phenolic acids	14937-32-7	3	5114.09	11082.8	11523.3	7326.52	9090.57	7071.07
Wbtp004753	303.05	229.05	302.043	C15H10O7	[M+H]+	1,2,3,7,8-pentahydroxy-6-methylanthracene-9,10-dione	Flavonoids	Other Flavonoids	-	2	1.5924e+06	513922	957380	2.40552e+06	1.115e+06	3.5561e+06
Wbtn006715	301.04	151	302.043	C15H10O7	[M-H]-	1,2,4,5,8-pentahydroxy-6-methylanthracene-9,10-dione	Flavonoids	Other Flavonoids	-	2	863154	822403	729883	2.36972e+06	3.33812e+06	2.72069e+06
Wbtp004961	303.05	229.05	302.043	C15H10O7	[M+H]+	1,2,4,5-tetrahydroxy-7-(hydroxymethyl)anthracene-9,10-dione	Flavonoids	Other Flavonoids	-	2	61325.1	111148	103483	122645	143085	180133
Lmfn002465	499.15	337.09	500.153	C22H28O13	[M-H]-	1,2,4-Trihydroxynaphthalene-1,4-di-glucoside (Lawsoniaside)	Others	Others	116964-02-4	3	12505	3179.76	99081.5	90407.2	107791	86940.4
Wbtp005759	303.05	303.05	302.043	C15H10O7	[M+H]+	1,2,5,7,8-pentahydroxy-3-methylanthracene-9,10-dione	Flavonoids	Other Flavonoids	-	2	602879	562216	517121	1.36764e+06	1.98368e+06	1.49268e+06
Wbmp006300	412.25	412.25	411.241	C25H33NO4	[M+H]+	1,2,9,10-tetraethoxy-6-methyl-5,6,6a,7-tetrahydro-4H-dibenzo[de,g]quinoline	Alkaloids	Alkaloids	-	3	1.12457e+06	873077	756810	913091	878538	490005
Wbtn004362	391.07	229.05	392.074	C18H16O10	[M-H]-	1,3,6,7-tetrahydroxy-2-(3,4,5-trihydroxyoxan-2-yl)xanthen-9-one	Flavonoids	Other Flavonoids	-	2	446611	462424	479024	498938	675334	809311
Wbtn004381	319.04	183.03	320.053	C15H12O8	[M-H]-	1,3,6,8-tetrahydroxy-2,5-dimethoxyxanthen-9-one	Flavonoids	Other Flavonoids	-	3	36233	50525.2	48625.3	558541	638687	597619
Wbtn005483	333.06	165.02	334.069	C16H14O8	[M-H]-	1,3,6-trihydroxy-2,5,7-trimethoxyxanthen-9-one	Flavonoids	Other Flavonoids	-	3	111163	89189.2	136175	379419	349051	418136
Wbtn005631	405.08	243.03	406.09	C19H18O10	[M-H]-	1,3,7-trihydroxy-2-[3,4,5-trihydroxy-6-(hydroxymethyl)oxan-2-yl]xanthen-9-one	Flavonoids	Other Flavonoids	-	2	1.39154e+06	1.55364e+06	1.53395e+06	548357	472469	493020
Zmjp011129	473.36	455.35	472.355	C30H48O4	[M+H]+	1,3-Dihydroxyurs-12-en-28-oic acid (Kaneric acid)	Terpenoids	Triterpene	107693-87-8	3	91657.7	88733.5	87434.4	92466.8	97103.3	105236
MWSmce346	517.13	163.04	516.127	C25H24O12	[M+H]+	1,3-O-Dicaffeoylquinic Acid (Cynarin)	Phenolic acids	Phenolic acids	30964-13-7	3	273473	288043	289863	158940	242372	222522
Wmhn004451	499.18	337.07	500.132	C25H24O11	[M-H]-	1,4,8-Trihydroxynaphthalene-1-O-[6'-O-(3'',4'',5''-trimethylbenzoyl)]glucoside	Quinones	Quinones	-	2	142780	133133	126677	278235	326071	239799
Wchn003984	337.1	191.06	338.1	C16H18O8	[M-H]-	1,4,8-Trihydroxynaphthalene-1-O-glucoside	Quinones	Naphthol	39015-63-9	2	9.36426e+06	9.90586e+06	9.19697e+06	1.57248e+07	1.98127e+07	1.82283e+07
Lasp003143	193.09	105.07	192.078	C11H12O3	[M+H]+	1,4-Benzodioxin-6-propanol	Others	Alcohol compounds	-	3	160088	204547	173061	611701	527604	532174
Wmhn001495	483.08	169.01	484.085	C20H20O14	[M-H]-	1,4-Di-O-Galloyl-D-glucose	Phenolic acids	Phenolic acids	-	1	1.58413e+06	1.75813e+06	1.17528e+06	723705	145305	114339
Lmsn004384	629.11	169.01	630.122	C29H26O16	[M-H]-	1,4-Di-O-galloyl-2-O-p-coumaroyl-β-D-glucose	Phenolic acids	Phenolic acids	-	3	114343	109419	81569.2	89816.1	95493.9	67627.4
Wchn003157	483.08	271.05	484.085	C20H20O14	[M-H]-	1,6-Di-O-Galloyl-D-Glucose	Phenolic acids	Phenolic acids	-	2	3.52105e+06	2.71367e+06	2.15382e+06	2.13278e+06	2.28149e+06	1.69436e+06
Lmsn004322	503.12	179.03	504.127	C24H24O12	[M-H]-	1,6-Di-O-caffeoyl-β-D-glucose	Phenolic acids	Phenolic acids	-	3	1.01415e+06	779386	1.01695e+06	487331	571247	679190
Lmsn004659	659.13	169.01	660.133	C30H28O17	[M-H]-	1,6-Di-O-galloyl-2-O-Feruloyl-β-D-glucose	Phenolic acids	Phenolic acids	-	2	498150	518511	489015	180095	192337	198396
Lmsn004714	629.11	169.01	630.122	C29H26O16	[M-H]-	1,6-Di-O-galloyl-2-O-p-coumaroyl-β-D-glucose	Phenolic acids	Phenolic acids	115713-49-0	3	95505.9	107429	72617.6	100139	90351.9	121324
Lmsn004924	659.13	169.01	660.133	C30H28O17	[M-H]-	1,6-Di-O-galloyl-3-O-Feruloyl-β-D-glucose	Phenolic acids	Phenolic acids	-	2	221545	271591	274367	105479	86962.3	112849
pmn001526	483.08	169.01	484.085	C20H20O14	[M-H]-	1,6-Di-O-galloyl-β-D-glucose	Phenolic acids	Phenolic acids	-	2	84790.6	95028.9	57224.1	43941.4	148709	44963.1
MWSHC2083	239.2	105.07	238.193	C15H26O2	[M+H]+	1,6-Dihydroxy-4(14)-eudesmene	Terpenoids	Sesquiterpenoids	70389-88-7	3	98271.3	96917.2	86769.4	16053.5	120613	114230
MWS0559	161.05	71.01	162.053	C6H10O5	[M-H]-	1,6-anhydro-β-D-glucose	Others	Saccharides	498-07-7	2	231171	244741	228626	193209	184793	204719
mws0663	181.07	124.05	180.065	C7H8N4O2	[M+H]+	1,7-Dimethylxanthine	Nucleotides and derivatives	Nucleotides and derivatives	611-59-6	3	2.05859e+06	2.14987e+06	1.60381e+06	1.90336e+06	1.85058e+06	2.07909e+06
Zbjp006709	359.18	137.06	358.178	C21H26O5	[M+H]+	1,7-bis(4-hydroxy-3-methoxyphenyl)hept-1-ene-3-ol	Phenolic acids	Phenolic acids	-	2	816654	788579	681030	401575	353570	330998
Waln010743	578.35	279.23	579.354	C28H54NO9P	[M-H]-	1-(2,3-dihydroxypropoxy)-3-(((2-(dimethylamino)ethoxy)(hydroxy)phosphoryl)oxy)propan-2-yl (11Z,14Z)-octadeca-11,14-dienoate	Lipids	LPE	-	1	758211	659682	744816	492703	484438	494548
Waln009920	576.33	277.22	577.338	C28H52NO9P	[M-H]-	1-(2,3-dihydroxypropoxy)-3-(((2-(dimethylamino)ethoxy)(hydroxy)phosphoryl)oxy)propan-2-yl (8E,11Z,14Z)-octadeca-8,11,14-trienoate	Lipids	LPE	-	1	893475	833252	659642	236653	366099	201921
Waln011704	580.36	281.25	581.369	C28H56NO9P	[M-H]-	1-(2,3-dihydroxypropoxy)-3-(((2-(dimethylamino)ethoxy)(hydroxy)phosphoryl)oxy)propan-2-yl (Z)-14-Octadecenoic Acid	Lipids	LPE	-	1	153883	153272	159271	167587	153884	173169
Waln011524	554.35	255.23	555.354	C26H54NO9P	[M-H]-	1-(2,3-dihydroxypropoxy)-3-(((2-(dimethylamino)ethoxy)(hydroxy)phosphoryl)oxy)propan-2-yl palmitate	Lipids	LPE	-	1	401902	372814	349387	345433	349562	347620
Lcsp001861	229.15	116.07	228.147	C11H20N2O3	[M+H]+	1-(2-Amino-4-methylpentanoyl)pyrrolidine-2-carboxylic acid	Amino acids and derivatives	Amino acids and derivatives	-	3	92386.2	126952	181022	136376	41347.7	123091
Wchn005575	407.17	165.06	408.178	C21H28O8	[M-H]-	1-(4'-Hydroxy-3'-methoxyphenyl)-2-[4''-(3-hydroxypropyl)-2'',6''-dimethoxyphenyl]-propane-1,3-Diol	Others	Others	-	2	893918	1.0518e+06	1.16294e+06	1.27742e+06	1.32349e+06	1.25059e+06
Wchn003117	223.06	93.04	224.069	C11H12O5	[M-H]-	1-(4-Hydroxy-3,5-Dimethoxy-Phenyl)-Propane-1,2-Dione	Others	Others	-	2	19227.5	29814.8	34596.7	24034	12503.2	26919.5
Lazn005263	407.17	359.15	408.178	C21H28O8	[M-H]-	1-(4-Hydroxy-3-Methoxyphenyl)-2-(4-(3-Hydroxypropyl)-2,6-Dimethoxyphenoxy)Propane-1,3-Diol	Lignans and Coumarins	Lignans	-	2	828429	1.08704e+06	946951	1.46894e+06	1.22683e+06	1.31091e+06
Lazn002213	409.15	165.06	410.158	C20H26O9	[M-H]-	1-(4-Hydroxy-3-methoxyphenyl)-2-[4-(1,2,3-trihydroxypropyl)-2-methoxyphenoxy]-1,3-propanediol	Lignans and Coumarins	Lignans	-	2	329691	271621	305960	564536	92107.2	509422
pmn001681	165.09	149.06	166.099	C10H14O2	[M-H]-	1-(4-Methoxyphenyl)-1-propanol	Phenolic acids	Phenolic acids	5349-60-0	3	202826	187228	124024	145511	146739	143383
Zmgp004718	327.16	137.06	326.152	C20H22O4	[M+H]+	1-(4-hydroxy-3-methoxyphenyl)-7-phenyl-3,5-diheptanone	Others	Ketone compounds	-	3	10601.8	11838.1	11763.4	8203.77	9905.41	9801.06
Lmxp010913	676.45	184.08	675.447	C35H66NO9P	[M+H]+	1-(9Z-Octadecenoyl)-2-(9-oxo-nonanoyl)-sn-glycero-3-phosphocholine	Lipids	Glycerol ester	-	3	7287.19	6148.36	6722.76	18730.3	23654.9	22072.2
Lmqn000432	333.06	333.06	334.067	C9H19O11P	[M-H]-	1-(sn-Glycero-3-phospho)-1D-myo-inositol	Others	Saccharides	-	2	3.16548e+06	668548	4.20729e+06	2.17844e+06	2.92122e+06	2.72503e+06
MWSmce295	245.07	113.03	244.07	C9H12N2O6	[M+H]+	1-Arabinosyluracil	Nucleotides and derivatives	Nucleotides and derivatives	3083-77-0	2	165066	138789	213292	221363	205244	179452
mws0748	353.09	191.06	354.095	C16H18O9	[M-H]-	1-Caffeoylquinic acid	Phenolic acids	Phenolic acids	1241-87-8	1	1.66454e+07	2.18281e+07	2.14699e+07	2.60312e+07	2.53195e+07	2.4113e+07
CYp003700	202.122	131.052	201.115	C13H15NO	[M+H]+	1-Cinnamoylpyrrolidine	Alkaloids	Alkaloids	-	3	301780	366367	287831	220813	224861	217451
pmf0174	157.16	157.16	158.167	C10H22O	[M-H]-	1-Decanol	Others	Alcohol compounds	112-30-1	3	1.06584e+06	1.03261e+06	1.10197e+06	1.04999e+06	995858	1.00658e+06
pmf0297	297.32	183.21	298.324	C20H42O	[M-H]-	1-Eicosanol	Lipids	Free fatty acids	629-96-9	3	12190.8	11574.4	12873.8	13117	13084.1	14322
Wasn006584	435.09	168.01	436.101	C20H20O11	[M-H]-	1-Galloyl-6-O-Benzoyl Glucose	Phenolic acids	Phenolic acids	-	3	5.01963e+06	4.41006e+06	4.37118e+06	6.49201e+06	6.92397e+06	5.90794e+06
Wafn004433	455.21	263.15	396.2	C17H32O10	[M+CH3COOH-H]-	1-Hexanol arabinosylglucoside	Others	Others	-	3	577401	422342	520210	560735	530475	453966
Zbfn007626	504.31	279.23	505.317	C25H48NO7P	[M-H]-	1-Linoleoyl-2-Lysophosphatidic Acid Monobutylamine Ester	Lipids	Glycerol ester	-	2	119269	91726	108451	62373.9	68234.5	58525.1
Lmhp112042	355.28	263.24	354.277	C21H38O4	[M+H]+	1-Linoleoylglycerol	Lipids	Glycerol ester	2277-28-3	2	74731.4	66148.3	67853.4	79861.4	79481.2	62781.1
CYn005089	465.103	313.055	466.111	C21H22O12	[M-H]-	1-Methoxybenzoyl-6-O-Galloyl-D-Glucose	Tannins	Tannin	-	1	1.08778e+06	769356	1.02701e+06	1.23358e+06	1.13484e+06	1.46459e+06
Rfmb320	144.1	84.08	143.095	C7H13NO2	[M+H]+	1-Methylpiperidine-2-carboxylic acid	Organic acids	Organic acids	7730-87-2	3	400831	200437	301058	530112	658195	690976
MWSmce549	303.25	57.07	302.246	C17H34O4	[M+H]+	1-Monomyristin	Lipids	Glycerol ester	589-68-4	3	236103	187586	165624	287848	209507	248618
MWS2066	143.05	115.06	144.058	C10H8O	[M-H]-	1-Naphthol	Phenolic acids	Phenolic acids	90-15-3	3	41090.1	37767.1	42300.8	46534.7	43888.7	40729.9
Lmtn000940	345.08	139.04	346.09	C14H18O10	[M-H]-	1-O-(3,4-Dihydroxy-5-methoxy-benzoyl)-glucoside	Phenolic acids	Phenolic acids	-	2	610993	497534	619312	5.05088e+06	4.62043e+06	4.6864e+06
Zbjn003801	691.18	353.09	692.195	C32H36O17	[M-H]-	1-O-(6'-O-feruloyl)glucoside-3-O-Caffeoyl Quinic Acid	Phenolic acids	Phenolic acids	-	2	2.78453e+06	3.23681e+06	2.85569e+06	7.518e+06	5.95376e+06	6.25704e+06
WaYp005219	309.1	147.04	308.09	C15H16O7	[M+H]+	1-O-(p-coumaroyl) 3-Hydroxy-3-methylglutaric acid	Phenolic acids	Phenolic acids	-	2	1.48615e+06	4.16623e+06	4.60447e+06	3.90334e+06	2.8891e+06	1.9259e+06
Wafn003633	391.2	161.05	392.205	C18H32O9	[M-H]-	1-O-Acetyl-Glucopyranose 6-Hydroxydecanoate	Others	Saccharides	-	1	90881.3	70228.8	90892.3	27100.5	36156.6	42353.1
Lmsn002288	503.14	341.09	504.148	C21H28O14	[M-H]-	1-O-Caffeoyl-(6-O-glucosyl)-β-D-glucose	Phenolic acids	Phenolic acids	-	3	133613	208045	140891	132905	89594.6	149806
Lmsn003778	493.1	169.01	494.106	C22H22O13	[M-H]-	1-O-Caffeoyl-4-O-galloyl-β-D-glucose	Phenolic acids	Phenolic acids	-	2	9.88782e+06	7.76971e+06	8.85444e+06	8.92412e+06	8.30347e+06	9.05955e+06
Lmsn002937	493.1	169.01	494.106	C22H22O13	[M-H]-	1-O-Caffeoyl-6-O-galloyl-β-D-glucose	Phenolic acids	Phenolic acids	-	2	132033	205755	509612	197446	167850	143796
pmn001420	341.09	179.04	342.095	C15H18O9	[M-H]-	1-O-Caffeoyl-β-D-glucose	Phenolic acids	Phenolic acids	14364-08-0	1	339511	467482	306310	338816	446403	564158
Lmsn002887	311.08	163.04	312.084	C14H16O8	[M-H]-	1-O-Caffeoyl-β-D-xylose	Phenolic acids	Phenolic acids	-	1	458178	486741	557570	674311	820754	999714
Wafp002310	309.14	163.04	308.137	C15H20N2O5	[M+H]+	1-O-Caffeoyllysine	Alkaloids	Phenolamine	-	2	316907	259961	321418	259603	216869	287617
Lmsp004521	613.12	147.04	612.111	C29H24O15	[M+H]+	1-O-Cinnamoyl-4,6-(S)-HHDP-β-D-glucose	Phenolic acids	Phenolic acids	-	3	20613.2	52456.9	21780.4	197259	172678	207231
Lmsn004674	309.1	147.05	310.105	C15H18O7	[M-H]-	1-O-Cinnamoyl-β-D-glucose	Phenolic acids	Phenolic acids	40004-96-4	2	1.64929e+06	1.83019e+06	1.75219e+06	217427	229014	333447
Cmbn007148	429.12	429.12	430.126	C22H22O9	[M-H]-	1-O-Feruloyl-3-O-caffeoylglycerol	Phenolic acids	Phenolic acids	-	2	303475	300545	308762	599703	703723	667948
Zmhn002422	355.1	193.05	356.111	C16H20O9	[M-H]-	1-O-Feruloyl-β-D-glucose	Phenolic acids	Phenolic acids	7196-71-6	1	3.65678e+06	3.47845e+06	3.01366e+06	3.31315e+06	3.19332e+06	3.96556e+06
pma3724	369.12	177.05	368.111	C17H20O9	[M+H]+	1-O-Feruloylquinic acid	Phenolic acids	Phenolic acids	-	3	326376	336998	333199	613032	690370	591422
Lmsn004323	507.11	169.01	508.122	C23H24O13	[M-H]-	1-O-Galloyl-2-O-Feruloyl-β-D-glucose	Phenolic acids	Phenolic acids	-	3	54127.2	68480.6	23898.5	10005	54643.4	58616.6
Lmsn004162	477.1	169.01	478.111	C22H22O12	[M-H]-	1-O-Galloyl-2-O-p-Coumaroyl-β-D-glucose	Phenolic acids	Phenolic acids	94356-18-0	3	4.47111e+06	4.38708e+06	4.02518e+06	5.65258e+06	4.71159e+06	5.8051e+06
Lmsn004092	507.11	169.01	508.122	C23H24O13	[M-H]-	1-O-Galloyl-3-O-Feruloyl-β-D-glucose	Phenolic acids	Phenolic acids	-	3	122275	23000.5	23898.5	37505	20005	42505
pmn001622	633.07	275	634.081	C27H22O18	[M-H]-	1-O-Galloyl-4,6-hexahydroxydiphenoyl-D-glucose	Phenolic acids	Phenolic acids	126721-55-9	2	1.93276e+06	2.39544e+06	2.6778e+06	816674	715068	906598
Lmsn003805	507.11	169.01	508.122	C23H24O13	[M-H]-	1-O-Galloyl-4-O-Feruloyl-β-D-glucose	Phenolic acids	Phenolic acids	-	3	27505	121322	116496	53016.6	37717.3	25005
Lmsn003582	477.1	169.01	478.111	C22H22O12	[M-H]-	1-O-Galloyl-4-O-p-Coumaroyl-β-D-glucose	Phenolic acids	Phenolic acids	-	3	116391	126615	131650	38290.3	108215	179420
Lmsn005122	461.11	169.01	462.116	C22H22O11	[M-H]-	1-O-Galloyl-6-O-Cinnamoyl-β-D-glucose	Phenolic acids	Phenolic acids	115746-69-5	2	164650	207134	135447	248862	289300	214056
Lmsn003644	507.11	169.01	508.122	C23H24O13	[M-H]-	1-O-Galloyl-6-O-Feruloyl-β-D-glucose	Phenolic acids	Phenolic acids	-	3	27505	121322	116496	53016.6	37717.3	25005
Zbsn002779	633.08	301	634.081	C27H22O18	[M-H]-	1-O-Galloyl-6-O-Luteoyl-Alpha-D-Glucose	Tannins	Tannin	-	1	6.06243e+06	5.47179e+06	6.09724e+06	1.83326e+06	2.4143e+06	2.53874e+06
Lmsn003409	477.1	169.01	478.111	C22H22O12	[M-H]-	1-O-Galloyl-6-O-p-Coumaroyl-β-D-glucose	Phenolic acids	Phenolic acids	-	3	84050.7	61578.2	58469.3	46167	83236.5	47505
MWS20201	333.08	171.03	332.074	C13H16O10	[M+H]+	1-O-Galloyl-β-D-glucose	Phenolic acids	Phenolic acids	58511-73-2	1	673174	680411	789177	562706	700738	658910
pmb2871	315.072	153.019	316.079	C13H16O9	[M-H]-	1-O-Gentisoyl-β-D-glucoside	Phenolic acids	Phenolic acids	23445-11-6	1	3.38617e+07	3.06313e+07	2.95329e+07	1.66178e+07	1.72946e+07	1.69728e+07
CYp003375	617.16	147.077	616.154	C28H28N2O14	[M+H]+	1-O-Glutamoyl-3-O-Galloyl-5-O-caffeoylshikimic acid	Phenolic acids	Phenolic acids	-	3	185403	272248	240361	254247	265214	253275
CYp002734	617.16	471.096	616.154	C28H28N2O14	[M+H]+	1-O-Glutamoyl-4-O-Galloyl-5-O-caffeoylshikimic acid	Phenolic acids	Phenolic acids	-	3	87670.1	81304	79755.5	64641.9	80744.5	67367.5
Zbfn008434	515.32	279.23	516.33	C27H48O9	[M-H]-	1-O-Linoleoyl-3-O-galactopyranosyl-L-glycerol	Lipids	Glycerol ester	-	3	112297	94041.7	92547.9	65519.1	64113.1	61818.4
Zmhn001926	299.08	137.02	300.084	C13H16O8	[M-H]-	1-O-Salicyloyl-β-D-glucose	Phenolic acids	Phenolic acids	60517-74-0	1	4.0539e+07	3.83721e+07	4.50485e+07	4.31914e+07	4.07181e+07	3.94658e+07
HJN003	385.11	223.06	386.121	C17H22O10	[M-H]-	1-O-Sinapoyl-β-D-glucose	Phenolic acids	Phenolic acids	-	3	14131	19563.5	21741.5	30428.5	28227.3	96605
Lmtn002565	329.11	167.03	330.095	C14H18O9	[M-H]-	1-O-Vanilloyl-D-Glucose	Phenolic acids	Phenolic acids	-	2	2.84864e+06	2.51828e+06	2.28841e+06	3.02273e+06	2.54477e+06	2.64401e+06
Waln003742	341.09	195.05	342.095	C15H18O9	[M-H]-	1-O-p-Coumaroyl Galactonic Acid	Phenolic acids	Phenolic acids	-	2	137505	227505	155005	228856	541749	467505
Lmsn003111	325.09	145.03	326.1	C15H18O8	[M-H]-	1-O-p-Coumaroyl-β-D-glucose	Phenolic acids	Phenolic acids	7139-64-2	1	8.26028e+06	7.53913e+06	5.56211e+06	1.13565e+07	1.06606e+07	7.10047e+06
Wafp002664	293.16	147.04	292.142	C15H20N2O4	[M+H]+	1-O-p-Coumaroyllysine	Alkaloids	Phenolamine	-	3	119854	114599	125111	194341	205634	208228
pmb3068	337.09	163.04	338.1	C16H18O8	[M-H]-	1-O-p-Coumaroylquinic acid	Phenolic acids	Phenolic acids	-	1	6.24057e+07	7.97382e+07	5.78851e+07	102457431	100532608	7.24966e+07
Zbjn003642	499.15	191.06	500.155	C22H28O13	[M-H]-	1-O-rhamnose-3-O-Caffeoyl Quinic Acid	Phenolic acids	Phenolic acids	-	3	131935	208666	120411	269111	197410	248891
pmf0293	269.29	209.23	270.292	C18H38O	[M-H]-	1-Octadecanol	Lipids	Free fatty acids	112-92-5	3	217782	223213	209457	231057	209386	209155
Wafn005121	421.21	289.16	422.215	C19H34O10	[M-H]-	1-Octen-3-Ol-3-O-Beta-D-Xylopyranosyl(1→6)-Beta-D-Glucopyranoside	Others	Others	-	3	113839	129226	108443	70958.9	49284.1	83142
pmb0296	357.3	265.25	356.293	C21H40O4	[M+H]+	1-Oleoyl-Sn-Glycerol	Lipids	Glycerol ester	129784-87-8	3	38248.9	37208.9	34919.5	53737.6	58710.6	62394.7
Wagn011658	653.38	397.14	654.383	C31H58O14	[M-H]-	1-Palmitoyl-Sn-Glycerol 3-O-Diglucoside	Lipids	Glycerol ester	-	1	75486	103821	74078	64530.9	84449.2	69058.3
Wbsp000037	236.16	58.02	235.157	C14H21NO2	[M+H]+	1-[3-(4-methyl-6-oxocyclohex-1-en-1-yl)propyl]pyrrolidin-2-one	Others	Ketone compounds	-	2	140260	28638.5	38857.2	545215	464869	571652
Lahp003435	917.18	459.09	916.17	C44H36O22	[M+H]+	1-[5,7-Dihydroxy-3-(3,4,5-trihydroxybenzoyloxy)-2-(3,4,5-trihydroxyphenyl)-3,4-dihydro-2H-1-benzopyran-8-yl]-3-(2,4,6-trihydroxyphenyl)-1-(3,4,5-trihydroxyphenyl)propan-2-yl3,4,5-trihydroxybenzoate	Flavonoids	Flavanols	121795-66-2	1	1.26289e+06	1.17758e+06	1.64615e+06	1.23039e+06	1.64263e+06	572505
Zmgp004297	281.15	107.05	280.146	C19H20O2	[M+H]+	1-phenyl-7-(4-hydroxyphenyl)-4-ene-3-heptanone	Others	Ketone compounds	-	2	35399.5	32248.3	36261.5	50174.8	55860.6	37937.4
Lmhp011562	353.27	261.22	352.261	C21H36O4	[M+H]+	1-α-Linolenoyl-glycerol	Lipids	Glycerol ester	-	1	492482	429584	426665	352203	326284	312311
Lmhp008744	677.37	261.22	676.367	C33H56O14	[M+H]+	1-α-Linolenoyl-glycerol-2,3-di-O-glucoside	Lipids	Glycerol ester	-	2	13737.2	21930	10077	6722.19	7479.3	5741.2
Lmhp009773	515.32	261.22	514.314	C27H46O9	[M+H]+	1-α-Linolenoyl-glycerol-3-O-glucoside	Lipids	Glycerol ester	-	2	89592.1	47410.3	54185.2	20929.5	17937.3	18089.1
Wcdp007388	275.2	133.1	274.193	C18H26O2	[M+H]+	10,14,16-Octadecatrien-12-Ynoic Acid	Lipids	Free fatty acids	-	2	46120.1	39941.6	39266.5	26768	22191.9	31477.3
pmb1912	474.17	327.12	473.166	C20H23N7O7	[M+H]+	10-Formyltetrahydrofolic Acid	Alkaloids	Alkaloids	2800-34-2	3	595607	454258	485014	1.08706e+06	1.01993e+06	930097
Wbmp010544	699.35	699.35	698.341	C37H50N2O11	[M+H]+	10-Hydroxymethyllycaconitine	Alkaloids	Alkaloids	-	1	2.25211e+07	2.07801e+07	2.27818e+07	1.61459e+07	1.55927e+07	1.61285e+07
mws2623	281.25	281.25	282.256	C18H34O2	[M-H]-	11-Octadecanoic acid(Vaccenic acid)	Lipids	Free fatty acids	506-17-2	1	2.32513e+06	2.3069e+06	2.66649e+06	2.52356e+06	2.17305e+06	3.31166e+06
Wdzp011630	457.37	205.16	456.36	C30H48O3	[M+H]+	11-deoxyalisol B	Terpenoids	Triterpene	-	2	134516	142707	124752	134829	128912	135660
Lmbn005487	313.24	251.24	314.246	C18H34O4	[M-H]-	12,13-DHOME; (9Z)-12,13-Dihydroxyoctadec-9-enoic acid	Lipids	Free fatty acids	263399-35-5	3	29701.6	22374.4	26883	30296.1	30189.2	32240.8
CYp006721	418.207	203.18	400.246	C21H36O7	[M+NH4]+	12-Hydroxyfarnesol glucoside	Others	Others	-	3	554842	650317	220527	210380	171417	269224
Lcsn002223	387.16	59.01	388.173	C18H28O9	[M-H]-	12-Hydroxyjasmonic Acid Glucoside	Organic acids	Organic acids	124649-25-8	1	911745	838887	739881	1.68647e+06	1.64919e+06	1.82778e+06
Zmyn004714	297.24	183.14	298.251	C18H34O3	[M-H]-	12-Hydroxyoctadec-9-Enoic Acid; Ricinoleic acid	Lipids	Free fatty acids	141-22-0	3	11249.3	10677.5	11122.6	11766	12525.7	12223.9
Wcsn009782	251.2	251.21	252.209	C16H28O2	[M-H]-	12-hydroxy-2,6,10-trimethyltrideca-2,5-dien-4-one	Others	Others	-	2	35893.9	36850.7	39277	52951.5	54820.2	56594.1
Lmbn005369	295.23	195.14	296.235	C18H32O3	[M-H]-	13(S)-HODE;13(S)-Hydroxyoctadeca-9Z,11E-dienoic acid	Lipids	Free fatty acids	10219-69-9	2	59548.1	62146.2	63532	31623.4	29045.2	31823.3
MWS80007	311.22	249.22	312.23	C18H32O4	[M-H]-	13-Hydroperoxy-9Z,11E-octadecadienoic acid	Lipids	Free fatty acids	23017-93-8	3	35332	33402.7	31695.8	30255.9	30331.2	29585
Lajp010867	473.36	427.36	472.355	C30H48O4	[M+H]+	13-Hydroxy oleanolic acid-3-oxo-28-acid	Terpenoids	Triterpene	-	3	14642.3	22607.1	11025.8	11691.6	13786.8	7707.23
MWS2430	241.22	241.21	242.225	C15H30O2	[M-H]-	13-methylmyristic acid	Lipids	Free fatty acids	2485-71-4	1	81055.1	55677.7	56254	156232	143987	118123
Qmjp080407	291.19	233.16	290.188	C18H26O3	[M+H]+	14(15)-Bisnor-13-oxolabd-8(17),11(E)-dien-19-oic acid	Terpenoids	Sesquiterpenoids	-	2	46415.9	55091.1	66191.4	28675.3	21615.3	24133.3
pma0461	277.22	93.07	276.209	C18H28O2	[M+H]+	14,15-Dehydrocrepenynic acid	Lipids	Free fatty acids	4154-44-3	2	109818	97643.1	107202	49562.3	70239	54707.4
Wcsn010224	277.22	277.22	278.225	C18H30O2	[M-H]-	14-hydroxy-2,6,10-trimethylpentadeca-2,5,10-trien-4-one	Others	Others	-	2	5.71744e+06	4.77144e+06	5.28236e+06	2.57862e+06	2.66962e+06	2.34411e+06
Zmyn005026	283.26	283.26	284.272	C18H36O2	[M-H]-	16-Methylheptadecanoic acid	Lipids	Free fatty acids	2724-58-5	2	9.68977e+06	1.28113e+07	1.17553e+07	9.69853e+06	1.01349e+07	1.06656e+07
Wbsp011256	457.37	457.37	456.36	C30H48O3	[M+H]+	16-oxo-21β-hydroxyserrat-14-en-3α-yl acetate	Terpenoids	Triterpene	-	2	456053	540988	414564	301897	333214	414162
Zmyn004676	293.21	113.1	294.219	C18H30O3	[M-H]-	17-Hydroxylinolenic acid	Lipids	Free fatty acids	-	3	18534	17222.6	22192.7	10463.4	8905.58	10404.4
Lmqn006260	301.04	151	302.043	C15H10O7	[M-H]-	2',3',4',5,7-Pentahydroxyflavone	Flavonoids	Flavones	-	1	809033	877956	662999	2.92636e+06	2.57479e+06	3.68515e+06
MWSmce490	167.04	123.05	168.042	C8H8O4	[M-H]-	2',4',6'-Trihydroxyacetophenone	Phenolic acids	Phenolic acids	480-66-0	3	11067.9	12919.1	15861.3	6395.75	6546.46	19234.8
pmp000714	510.16	137.02	492.127	C23H24O12	[M+NH4]+	2'-(2,3-Dihydroxybenzoyl)gentiopicroside	Terpenoids	Monoterpenoids	-	2	52333	58852.5	57648.2	61162.1	43846.3	47439
MWSmce556	136.08	91.06	135.068	C8H9NO	[M+H]+	2'-Aminoacetophenone	Others	Ketone compounds	551-93-9	3	124266	91349.3	83470.3	77927.2	92077.7	87735.4
pme3961	252.11	136.06	251.102	C10H13N5O3	[M+H]+	2'-Deoxyadenosine	Nucleotides and derivatives	Nucleotides and derivatives	958-09-8	2	130268	142216	129515	306814	229348	235326
pme1373	306.05	110.04	307.057	C9H14N3O7P	[M-H]-	2'-Deoxycytidine-5'-monophosphate	Nucleotides and derivatives	Nucleotides and derivatives	1032-65-1	3	46190.7	33218.3	47644.3	50891.7	47151.1	52317.5
pme1184	268.1	152.06	267.097	C10H13N5O4	[M+H]+	2'-Deoxyguanosine	Nucleotides and derivatives	Nucleotides and derivatives	961-07-9	3	261686	236610	242616	684697	703204	707344
pmc0066	333.06	137.05	332.052	C10H13N4O7P	[M+H]+	2'-Deoxyinosine-5'-monophosphate	Nucleotides and derivatives	Nucleotides and derivatives	3393-18-8	3	7.79867e+06	7.931e+06	7.57884e+06	5.50954e+06	6.98054e+06	6.55614e+06
Hmhp001812	282.12	136.06	281.112	C11H15N5O4	[M+H]+	2'-O-Methyladenosine	Nucleotides and derivatives	Nucleotides and derivatives	2140-79-6	1	197873	271975	256348	209343	218633	219196
Zahp011689	205.09	149.02	204.079	C12H12O3	[M+H]+	2,2-dimethylchromene-6-carboxylic acid	Others	Others	34818-56-9	1	1.62181e+07	1.59077e+07	1.57219e+07	1.72058e+07	1.67235e+07	1.55503e+07
Smpn009074	503.34	503.34	504.345	C30H48O6	[M-H]-	2,3,19,23-Tetrahydroxyurs-12-en-28-oic acid	Terpenoids	Triterpene	-	3	99750.2	96503.7	63457.9	64726.2	67354.3	47151
Smpn009230	487.34	487.34	488.35	C30H48O5	[M-H]-	2,3,23-Trihydroxyolean-12-en-28-oic acid	Terpenoids	Triterpene	-	1	83083.9	84171.7	41535.7	82992.8	73954	82072.8
Hmsn003721	531.33	531.33	532.34	C31H48O7	[M-H]-	2,3,23-Trihydroxyolean-12-ene-28,29-dioic acid 29-methyl ester (Phytolaccagenin)	Terpenoids	Triterpene	1802-12-6	3	335068	317618	322543	550897	542761	542707
Wbmn009702	487.34	487.34	488.35	C30H48O5	[M-H]-	2,3,23-Trihydroxyurs-12-en-28-oic acid	Terpenoids	Triterpene	-	1	94620.1	43473.9	72647.3	79261.3	46815.6	79884.4
MWSslk138	169.01	151	170.022	C7H6O5	[M-H]-	2,3,4-Trihydroxybenzoic acid	Phenolic acids	Phenolic acids	610-02-6	3	72972.6	84677.1	73818	112158	130930	63414.7
Wmhp000032	505.35	259.21	504.345	C30H48O6	[M+H]+	2,3,6,23-Tetrahydroxyolean-12-en-28-oic acid (Protobassic acid)	Terpenoids	Triterpene	-	3	164757	148462	149298	42956	44856.3	46604.8
Hmjn003948	487.35	487.35	488.35	C30H48O5	[M-H]-	2,3,6-Trihydroxyurs-12-en-28-oic acid (Madasiatic acid)	Terpenoids	Triterpene	26532-66-1	1	49219.7	44180	40084.7	44431.1	41543.4	43608.5
Lafp002342	243.09	140.05	242.078	C11H14O6	[M+H]+	2,3-Dihydroxy-1-(4-hydroxy-3,5-dimethoxyphenyl)propan-1-one	Phenolic acids	Phenolic acids	33900-74-2	3	15868.4	12505	21466.3	27165.2	29858.4	31478.1
Smpn011792	471.35	471.34	472.355	C30H48O4	[M-H]-	2,3-Dihydroxy-12-ursen-28-oic acid	Terpenoids	Triterpene	-	3	171429	171490	165908	104669	113151	131004
mws0639	153.02	109.03	154.027	C7H6O4	[M-H]-	2,3-Dihydroxybenzoic Acid	Phenolic acids	Phenolic acids	303-38-8	2	383801	181598	389941	784651	778605	756666
pmn001706	471.35	471.35	472.355	C30H48O4	[M-H]-	2,3-Dihydroxyolean-12-en-28-oic acid (2-Hydroxyoleanolic acid)	Terpenoids	Triterpene	26707-60-8	2	184984	147721	188149	118396	87328.2	102538
Hmjn008136	469.33	469.33	470.34	C30H46O4	[M-H]-	2,3-Dihydroxyoleana-11,13(18)-dien-28-oic acid (Camaldulenic acid)	Terpenoids	Triterpene	71850-15-2	3	75503.3	100879	108732	90906.3	114174	108087
Zmpn008194	471.35	471.35	472.355	C30H48O4	[M-H]-	2,3-Dihydroxyurs-12-en-28-oic acid (Corosolic acid)	Terpenoids	Triterpene	4547-24-4	2	184984	147721	188149	118396	87328.2	102538
Wchn001161	481.07	301	482.07	C20H18O14	[M-H]-	2,3-O-(S)-hexahydroxydiphenoyl-D-glucose	Phenolic acids	Phenolic acids	-	2	638016	938965	332894	354780	374358	341682
Yaan002980	483.08	271.05	484.085	C20H20O14	[M-H]-	2,3-di-O-galloyl-β-d-glucose	Phenolic acids	Phenolic acids	-	2	2.7308e+06	3.9349e+06	2.09434e+06	1.7541e+06	2.13307e+06	1.5467e+06
Hasp010605	353.27	261.22	352.261	C21H36O4	[M+H]+	2,3-dihydroxypropyl (9Z,12Z,15Z)-octadeca-9,12,15-trienoate	Others	Others	129828-41-7	1	2.03863e+06	2.14059e+06	1.80404e+06	800246	781433	798544
Xmgp006913	341.14	137.06	340.131	C20H20O5	[M+H]+	2,4,2',4'-tetrahydroxy-3'-prenylchalcone	Flavonoids	Chalcones	-	3	3.04474e+06	3.79099e+06	3.15065e+06	1.26102e+06	1.31437e+06	1.30419e+06
Zblp003803	275.09	123.04	274.084	C15H14O5	[M+H]+	2,4,2',5'-Tetrahydroxydihydrochalcone	Flavonoids	Chalcones	-	3	39927.5	47422	42422.5	91859.8	75614.5	93059.1
Xmbp001692	171.03	81.03	170.022	C7H6O5	[M+H]+	2,4,6-Trihydroxybenzoic acid	Phenolic acids	Phenolic acids	83-30-7	1	4.33327e+06	4.25707e+06	3.92095e+06	3.89506e+06	4.84364e+06	3.97258e+06
Qmyp010506	231.07	153.02	230.058	C13H10O4	[M+H]+	2,4,6-Trihydroxybenzophenone	Others	Others	3555-86-0	3	145764	166792	140813	231329	181764	199847
Lmbn013410	205.16	189.127	206.167	C14H22O	[M-H]-	2,4-Di-Tert-Butylphenol	Phenolic acids	Phenolic acids	96-76-4	3	75336.6	69812.1	70446.3	85556.2	83731.4	83140.1
Lasp003640	183.06	77.04	182.058	C9H10O4	[M+H]+	2,4-Dihydroxy-6-methoxyacetophenone	Others	Ketone compounds	3602-54-8	1	497823	513929	254750	1.21912e+06	1.04745e+06	991615
MWSmce581	137.03	91.02	138.032	C7H6O3	[M-H]-	2,4-Dihydroxybenzaldehyde	Others	Aldehyde compounds	95-01-2	3	36005.5	33552.8	40999.7	17020.5	18003.2	15008.1
mws0885	153.02	109.03	154.027	C7H6O4	[M-H]-	2,4-Dihydroxybenzoic acid	Phenolic acids	Phenolic acids	89-86-1	3	249873	103501	233462	85413.7	24532.1	32505
NK10246260	162.06	116.05	161.048	C9H7NO2	[M+H]+	2,4-Dihydroxyquinoline	Alkaloids	Quinoline alkaloids	86-95-3	3	54593.1	51965.1	57661.5	29579.8	51189.1	35266.4
CYp008016	228.196	95.0855	210.162	C13H22O2	[M+NH4]+	2,5,8-trimethyldeca-2,4,7-triene-1,10-diol	Others	Others	-	1	1.00521e+06	907111	969892	968573	972206	1.10087e+06
CYp005864	451.254	271.191	432.236	C21H36O9	[M+H2O+H]+	2,5,8-trimethylnona-1,4,7-triene-1,9-diol 1-O-Glyceryl	Others	Others	-	3	55437.6	134216	46807.2	95511.1	59185.4	63704.2
CYp005660	451.253	271.192	432.236	C21H36O9	[M+H2O+H]+	2,5,8-trimethylnona-1,4,7-triene-1,9-diol 9-O-Glycerylglucoside	Others	Others	-	3	55437.6	134216	46807.2	95511.1	59185.4	63704.2
CYp011707	531.404	253.18	530.397	C33H54O5	[M+H]+	2,5,8-trimethylnona-1,4,7-triene-1,9-diol 9-O-Glyceryllinolenate	Others	Others	-	3	40655.9	41655.9	34229.3	138304	115443	118887
Wcdn001824	315.07	153.02	316.079	C13H16O9	[M-H]-	2,5-Dihydroxybenzoic acid-5-O-glucoside	Phenolic acids	Phenolic acids	-	2	6.77707e+07	6.01767e+07	6.28868e+07	1.43054e+07	3.70087e+07	3.66725e+07
mws0180	153.02	109.03	154.027	C7H6O4	[M-H]-	2,5-Dihydroxybenzoic acid; Gentisic Acid	Phenolic acids	Phenolic acids	490-79-9	2	127539	97814	96051.1	292736	301946	266750
Lakn000379	665.22	383.12	666.237	C28H42O18	[M-H]-	2,5-Dihydroxyphenylacetate ethyl triglucoside	Phenolic acids	Phenolic acids	-	2	278693	279333	285349	100555	96682.3	105734
Wmhp000055	169.05	65.04	168.042	C8H8O4	[M+H]+	2,5-Dimethoxybenzoquinone	Quinones	Quinones	3117-03-1	3	133135	92546.9	102685	96073.2	137066	128555
Zmhn002269	269.01	189.06	270.02	C11H10O6S	[M-H]-	2,5-Dimethylchromone-7-O-sulfate	Others	Chromone	-	3	130751	187742	176117	263966	278839	338724
CYp009192	415.212	119.086	414.204	C24H30O6	[M+H]+	2,5-O-Di-CinnamylSorbitol	Phenolic acids	Phenolic acids	-	1	2.83237e+07	3.05145e+07	2.8866e+07	3.35029e+07	3.49538e+07	3.25612e+07
MWS20169	269.05	254.02	270.053	C15H10O5	[M-H]-	2,5-dihydroxy-1-methoxy-anthraquinone	Quinones	Anthraquinone	-	3	42290.5	52399.5	64720.8	29565.5	30011.3	32729
Lmln010063	205.16	189.13	206.167	C14H22O	[M-H]-	2,6-Di-tert-butylphenol	Phenolic acids	Phenolic acids	128-39-2	3	59021.6	58749.9	56067.9	75962.8	69925.8	67810.6
Lmdp002901	331.14	151.07	330.132	C15H22O8	[M+H]+	2,6-Dihydroxy-4-isopropylphenyl-1-O-β-D-glucoside	Phenolic acids	Phenolic acids	-	2	288155	241221	305734	203467	116316	167740
Zmsp001834	169.05	65	168.042	C8H8O4	[M+H]+	2,6-Dimethoxy-1,4-benzoquinone	Quinones	Quinones	530-55-2	3	125180	94960.9	105657	144588	129470	137780
Lmbn005172	165.06	119.05	166.063	C9H10O3	[M-H]-	2,6-Dimethoxybenzaldehyde	Others	Aldehyde compounds	3392-97-0	1	80600.1	84680.6	66786.8	75453.2	76519.6	86322.3
Zbdp002220	333.12	171.06	332.111	C14H20O9	[M+H]+	2,6-Dimethoxypydroquinone-1-O-glucoside	Flavonoids	Other Flavonoids	-	2	189111	223939	191786	547169	568900	520982
Cmrp004395	333.19	287.08	332.183	C16H28O7	[M+H]+	2,6-Dimethyl-6-hydroxy-2,7-octadienyl-β-D-glucoside (Betulalbuside A; Betulabuside A)	Terpenoids	Monoterpenoids	64776-96-1	2	92359.9	88505.1	112152	94822.5	122194	123441
pmf0348	187.13	97.06	188.141	C10H20O3	[M-H]-	2,6-Dimethyl-7-octene-2,3,6-triol	Others	Alcohol compounds	73815-21-1	3	22784.6	14347.9	23630.9	28685.7	28122.9	28691.7
Zbyn004323	575.1	423.09	576.11	C26H24O15	[M-H]-	2,6-di-O-galloylarbutin	Lignans and Coumarins	Coumarins	-	3	12355.7	14893.6	24120.2	24192.1	13955.6	16750.1
Zbqp001937	203.14	130.05	202.132	C9H18N2O3	[M+H]+	2,6-diamino-7-methyl-5-oxooctanoic acid	Amino acids and derivatives	Amino acids and derivatives	-	2	892202	959301	962160	610249	372798	433240
CYp005527	436.218	153.129	418.184	C19H30O10	[M+NH4]+	2,7-Dimethyl-2,4-Octadiene-1,8-Diol 8-O-B-D-(6''-Malonylglucoside)	Others	Others	-	1	3.39718e+06	3.47405e+06	3.08083e+06	1.95868e+06	1.57015e+06	1.49176e+06
CYp004942	350.217	153.128	332.184	C16H28O7	[M+NH4]+	2,7-Dimethyl-2,4-Octadiene-1,8-Diol 8-O-B-D-Glucopyranoside	Others	Others	-	1	1.26698e+07	1.79652e+07	2.58835e+07	1.71689e+07	4172490	1.50997e+07
CYp003558	366.212	169.123	348.178	C16H28O8	[M+NH4]+	2,7-Dimethyl-2,6-Octadiene-1,4,8-Triol 8-O-B-D-Glucopyranoside	Others	Others	-	1	1.24251e+06	1.25789e+06	1.46405e+06	564205	500442	489994
CYp006174	480.245	151.112	462.21	C21H34O11	[M+NH4]+	2,7-Dimethylocta-2,4-Dienal-8-ol 8-O-(beta-D-Xylopyranosyl)-beta-D-glucopyranoside	Others	Others	-	1	3.11273e+06	2.82908e+06	3.22304e+06	683202	593893	305893
CYp006719	348.202	123.118	330.168	C16H26O7	[M+NH4]+	2,7-Dimethylocta-2,4-Dienal-8-ol 8-O-B-D-Glucopyranoside	Others	Others	-	3	128198	104027	112849	78146.8	120484	92237.8
Zmmp002167	311.12	136.07	310.116	C14H18N2O6	[M+H]+	2-((L-tyrosyl)oxy)-5-amino-5-oxopentanoic acid	Amino acids and derivatives	Amino acids and derivatives	-	2	87736.6	69278.9	113159	116931	109132	201371
WaYn011395	580.36	281.25	581.369	C28H56NO9P	[M-H]-	2-(2,3-dihydroxypropoxy)-3-(((2-(dimethylamino)ethoxy)(hydroxy)phosphoryl)oxy)propan-2-yl (Z)-14-Octadecenoic Acid	Lipids	LPE	-	2	65194.6	53979.4	58234.6	58966.7	62242.3	64676.2
Waln011009	578.34	279.23	579.354	C28H54NO9P	[M-H]-	2-(2,3-dihydroxypropoxy)-3-(((2-(dimethylamino)ethoxy)(hydroxy)phosphoryl)oxy)propyl (11Z,14Z)-octadeca-11,14-dienoate	Lipids	LPE	-	1	378164	339994	304602	270743	280733	263959
Waln010192	576.33	277.22	577.338	C28H52NO9P	[M-H]-	2-(2,3-dihydroxypropoxy)-3-(((2-(dimethylamino)ethoxy)(hydroxy)phosphoryl)oxy)propyl (8E,11Z,14Z)-octadeca-8,11,14-trienoate	Lipids	LPE	-	1	672565	616738	673768	266412	243325	226823
Waln011222	554.34	255.23	555.354	C26H54NO9P	[M-H]-	2-(2,3-dihydroxypropoxy)-3-(((2-(dimethylamino)ethoxy)(hydroxy)phosphoryl)oxy)propyl palmitate	Lipids	LPE	-	1	46580.9	42159.2	33897.2	35418.8	36051.6	38074.3
Lhmp122227	275.09	107.05	274.084	C15H14O5	[M+H]+	2-(2,4-Dihydroxyphenyl)-1-(4-hydroxy-2-methoxyphenyl)ethanone	Others	Others	-	2	2.1323e+06	2.24933e+06	1.91203e+06	1.68127e+06	1.30987e+06	1.73075e+06
Zbln004144	947.29	609.19	948.298	C44H52O23	[M-H]-	2-(3,4-Dihydroxy-phenylethanolide)-5-O-(5'-feruloylglucoside)6-O-caffeoyl-xylose-glucoside	Phenolic acids	Phenolic acids	-	3	57045.4	101661	54991.2	101661	122524	114122
CYp003790	289.071	139.039	288.063	C15H12O6	[M+H]+	2-(3,4-dihydroxyphenyl)-2H-chromene-3,5,7-triol	Others	Others	-	1	1.79466e+07	2.71134e+07	1.90679e+07	2.6697e+07	2.84109e+07	2.3528e+07
Jmwn002117	331.1	153.02	332.111	C14H20O9	[M-H]-	2-(3,4-dihydroxyphenyl)ethanediol 1-O-β-D-glucopyranoside	Phenolic acids	Phenolic acids	-	2	713105	709914	774206	1.08574e+06	1.11713e+06	1.01946e+06
CYp004569	273.076	123.044	272.068	C15H12O5	[M+H]+	2-(4-hydroxyphenyl)-2H-chromene-3,5,7-triol	Others	Others	-	1	1.55695e+07	9.33651e+06	1.27731e+07	1.21953e+07	1.56324e+07	1.42425e+07
Hmtn001358	310.09	148.04	311.101	C14H17NO7	[M-H]-	2-(D-Glucosyloxy)-4-hydroxybenzeneacetonitrile	Alkaloids	Phenolamine	-	3	31517.5	49225.1	39782.6	61910.3	112361	71659.1
pme3967	312.13	180.09	311.123	C12H17N5O5	[M+H]+	2-(Dimethylamino)guanosine	Nucleotides and derivatives	Nucleotides and derivatives	2140-67-2	1	6.34425e+06	7.15161e+06	7.01815e+06	1.15806e+07	1.04167e+07	1.10087e+07
Yalp003420	163.07	103.05	162.068	C10H10O2	[M+H]+	2-(furan-2-ylmethyl)-5-methylfuran	Others	Others	13678-51-8	2	4.20995e+06	2.83426e+06	1320005	467505	435005	580005
Lmtn003441	311.11	149.06	312.121	C15H20O7	[M-H]-	2-Acetyl-3-hydroxyphenyl-1-O-glucoside	Phenolic acids	Phenolic acids	-	3	23733.4	44555.4	42763	21692.4	23061.1	13394.5
Lmqp006559	330.34	312.33	329.329	C20H43NO2	[M+H]+	2-Amino-1,3-eicosanediol	Others	Alcohol compounds	-	2	419322	470931	463376	599005	533764	618115
Zmmp001941	268.1	136.06	267.095	C9H17NO8	[M+H]+	2-Amino-3,4-dihydroxybutanoic acid-3-O-arabinoside	Amino acids and derivatives	Amino acids and derivatives	-	1	7.1509e+06	5.87496e+06	6.26957e+06	1.62594e+06	2.09415e+06	2.11067e+06
Lmcp000611	144.08	84.06	143.07	C5H9N3O2	[M+H]+	2-Amino-4,5-dihydro-1H-imidazole-4-acetic acid	Alkaloids	Alkaloids	69098-41-5	3	231060	286235	192261	1.04713e+06	1.07991e+06	889642
Wccp002870	295.13	120.08	294.122	C14H18N2O5	[M+H]+	2-Amino-5-[(1-Carboxy-2-Phenylethyl)Amino]-5-Oxopentanoic acid	Alkaloids	Alkaloids	-	3	129755	115649	128075	94513	94513	100695
Ysjn000603	188.06	114.06	189.064	C7H11NO5	[M-H]-	2-Amino-6-oxoheptanedioic acid	Alkaloids	Alkaloids	75650-93-0	2	251361	273253	284287	461576	514870	535748
Walp004752	218.21	88.08	217.204	C12H27NO2	[M+H]+	2-Aminododecane-1,4-diol	Lipids	Sphingolipids	-	1	277325	288417	216954	331894	273110	205861
pmb0302	126.03	96.97	125.024	C2H8NO3P	[M+H]+	2-Aminoethylphosphonate	Others	Others	2041-14-7	3	44391.9	40720.9	56766.2	64160.5	69113.9	57763.5
WaYp007721	290.27	242.25	289.262	C16H35NO3	[M+H]+	2-Aminohexadecane-1,16,16-triol	Lipids	Sphingolipids	-	1	89028.7	88226.9	91237	113878	76870	86902.3
Walp007043	274.27	88.08	273.267	C16H35NO2	[M+H]+	2-Aminohexadecane-1,4-diol	Lipids	Sphingolipids	-	1	1.73156e+06	1.51524e+06	1.75468e+06	1.74355e+06	1.90821e+06	1.97387e+06
WaYp006462	290.27	228.23	289.262	C16H35NO3	[M+H]+	2-Aminohexadecane-1,5,15-triol	Lipids	Sphingolipids	-	3	216549	176174	190574	260023	249977	201520
Walp007214	290.27	88.08	289.262	C16H35NO3	[M+H]+	2-Aminohexadecane-1,5,6-triol	Lipids	Sphingolipids	-	3	19284.2	18504.2	24363.9	17700.9	13986.8	18111
Walp007190	362.33	300.29	361.319	C20H43NO4	[M+H]+	2-AminoicoSane-1,5,7,19-tetraol	Lipids	Sphingolipids	-	1	261290	222454	232136	306238	277319	309870
WaYp007695	334.3	242.25	333.288	C18H39NO4	[M+H]+	2-Aminooctadecane-1,16,18,18-tetraol	Lipids	Sphingolipids	-	3	48922.2	32273.4	43329.2	43367	30869.3	31729.9
Walp008102	302.31	88.08	301.298	C18H39NO2	[M+H]+	2-Aminooctadecane-1,4-diol	Lipids	Sphingolipids	-	1	391791	400266	255137	441763	403838	432995
Walp007170	318.302	88.0763	317.293	C18H39NO3	[M+H]+	2-Aminooctadecane-1,5,17-triol	Lipids	Sphingolipids	-	3	342826	280237	298491	373273	389628	412755
MWS2076	110.06	65.04	109.053	C6H7NO	[M+H]+	2-Aminophenol	Alkaloids	Phenolamine	95-55-6	3	100699	147447	209151	132865	141044	127537
Walp004906	262.24	88.08	261.23	C14H31NO3	[M+H]+	2-Aminotetradecane-1,11,13-triol	Lipids	Sphingolipids	-	3	85713.1	66911	93355.4	58775.2	77153.3	69554
Walp006011	246.24	88.08	245.236	C14H31NO2	[M+H]+	2-Aminotetradecane-1,4-diol	Lipids	Sphingolipids	-	1	243996	226527	217106	228465	218138	245104
WaYp005128	262.24	200.2	261.23	C14H31NO3	[M+H]+	2-Aminotetradecane-1,5,13-triol	Lipids	Sphingolipids	-	2	209371	204440	175943	201266	188294	183660
Zbfn004018	471.15	323.08	472.158	C21H28O12	[M-H]-	2-Caffeoyl)rhamnosideO-rhamnoside	Phenolic acids	Phenolic acids	-	3	127557	97096.1	125501	11217.2	11234.3	8186.85
Zbfn005376	487.12	163.04	488.132	C24H24O11	[M-H]-	2-Caffeoyl-6-(4-hydroxycinnamoyl)glucoside	Phenolic acids	Phenolic acids	-	2	570322	474841	632640	636698	565197	649798
pmf0175	157.16	157.16	158.167	C10H22O	[M-H]-	2-Decanol	Others	Alcohol compounds	1120-06-5	3	1.22247e+06	1.19189e+06	1.21472e+06	1.18992e+06	1.1205e+06	1.1308e+06
Lmmp001673	302.12	140.07	301.116	C13H19NO7	[M+H]+	2-Ethyl-3-methylmaleimide-N-glucoside	Alkaloids	Alkaloids	-	2	912484	821343	874890	1.49445e+06	1.54354e+06	1.42948e+06
CYp007269	163.039	77.0392	162.032	C9H6O3	[M+H]+	2-Ethynyl-5-Methoxybenzo-1,4-Quinone	Others	Others	82511-23-7	3	454162	472532	468196	527199	463520	414380
Wasn005592	435.09	169.01	436.101	C20H20O11	[M-H]-	2-Galloyl-6-O-Benzoyl Glucose	Phenolic acids	Phenolic acids	-	3	45945.5	36596.3	30355.4	190058	163817	177592
Wagp006039	183.08	98.98	182.071	C6H15O4P	[M+H]+	2-Hexylphosphoric Acid	Others	Others	-	3	219546	237681	228863	292176	334611	205930
Lmdn006025	287.06	125.02	288.063	C15H12O6	[M-H]-	2-Hydroxy-2,3-dihydrogenistein	Flavonoids	Isoflavones	-	2	2.58779e+06	5.49422e+06	4.88694e+06	2.13737e+06	3.58817e+06	1.76589e+06
Lmbn001288	131.03	87.04	132.042	C5H8O4	[M-H]-	2-Hydroxy-2-methyl-3-oxobutanoic acid	Organic acids	Organic acids	71698-08-3	3	216003	222429	226275	477034	569812	495872
Lmrn001951	181.05	135.04	182.058	C9H10O4	[M-H]-	2-Hydroxy-3-(4-Hydroxyphenyl)Propanoic Acid	Phenolic acids	Phenolic acids	23508-35-2	1	194093	157291	191191	144348	126175	170840
Lmrn003000	165.06	103.06	166.063	C9H10O3	[M-H]-	2-Hydroxy-3-phenylpropanoic acid	Phenolic acids	Phenolic acids	7326-19-4	2	52414.8	100191	65434.2	83834.7	67820.7	61352.7
Lmmn004951	329.23	171.1	330.241	C18H34O5	[M-H]-	2-Hydroxy-4-methyl-3-undecanoyloxypentanoic acid methyl ester	Lipids	Free fatty acids	-	3	32807	32575.3	35320.2	31065.8	31283.5	26701.5
Lmrn002746	131.07	85.07	132.079	C6H12O3	[M-H]-	2-Hydroxy-4-methylpentanoic acid	Organic acids	Organic acids	498-36-2	3	24164.1	22018.6	19031	5082.94	5005	3090.17
Lmmn001643	163.04	119.05	164.047	C9H8O3	[M-H]-	2-Hydroxycinnamic acid	Phenolic acids	Phenolic acids	583-17-5	3	170828	134148	146654	163752	217964	236540
Lmmn003323	271.23	225.22	272.235	C16H32O3	[M-H]-	2-Hydroxyhexadecanoic acid	Organic acids	Organic acids	764-67-0	2	211900	174172	190755	130714	137741	142174
mws0341	131.07	85.07	132.079	C6H12O3	[M-H]-	2-Hydroxyisocaproic acid	Organic acids	Organic acids	20312-37-2	3	37373.3	20265.7	30463.4	10005	16558.9	11405.7
Lcsn006335	243.2	197.19	244.204	C14H28O3	[M-H]-	2-Hydroxymyristic acid	Organic acids	Organic acids	2507-55-3	3	9372.34	10978.1	11328.8	10182.5	14577.1	14968.6
pmb3101	175.06	115.04	176.069	C7H12O5	[M-H]-	2-Isopropylmalic Acid	Organic acids	Organic acids	49601-06-1	1	1.26148e+07	1.27621e+07	1.39409e+07	3.36829e+06	4.26759e+06	4.03312e+06
Lmhp012042	355.28	263.24	354.277	C21H38O4	[M+H]+	2-Linoleoylglycerol	Lipids	Glycerol ester	3443-82-1	2	82551.3	67669.5	71012.4	78816.2	70368.9	66550.1
Lmxp001668	151.08	91.05	150.068	C9H10O2	[M+H]+	2-Methoxy-4-ethenylphenol	Phenolic acids	Phenolic acids	7786-61-0	3	793693	835375	838415	621160	799996	783352
MWS2069	139.08	77.04	138.068	C8H10O2	[M+H]+	2-Methoxy-4-methylphenol	Phenolic acids	Phenolic acids	93-51-6	3	964380	988300	1.01275e+06	1.03389e+06	989795	1.09429e+06
Wcgp003250	163.08	103.05	162.068	C10H10O2	[M+H]+	2-Methyl-3-hydroxyindan-1-one	Others	Others	-	2	647876	966121	797973	366950	538864	573343
Lmgn002091	173.05	93.03	174.053	C7H10O5	[M-H]-	2-Methyl-3-oxoadipic acid	Organic acids	Organic acids	-	2	86081.4	76766.9	77813.5	185678	84108.6	146280
Latp003004	395.13	233.08	394.126	C19H22O9	[M+H]+	2-Methyl-5-acetonyl-7-hydroxychromone glucoside	Others	Chromone	-	3	500434	672221	571990	965759	1.67924e+06	1.37945e+06
mws0924	145.05	101.06	146.058	C6H10O4	[M-H]-	2-Methylglutaric acid	Organic acids	Organic acids	617-62-9	3	48741.3	84518.7	53290.2	150771	159164	179725
mws0473	131.03	87.05	132.042	C5H8O4	[M-H]-	2-Methylsuccinic acid	Organic acids	Organic acids	498-21-5	3	1.63833e+06	1.87553e+06	1.51568e+06	4.69505e+06	4.94999e+06	4.44745e+06
Lcsp004886	398.15	266.11	397.142	C16H23N5O5S	[M+H]+	2-Methylthio-cis-zeatin riboside	Alkaloids	Alkaloids	52049-48-6	2	193246	152218	181016	171267	192043	145564
MWS1875	143.05	115.05	144.058	C10H8O	[M-H]-	2-Naphthol	Phenolic acids	Phenolic acids	135-19-3	3	46446.9	46087.4	43458.1	51112.4	44362.6	47730.5
Labn004480	451.09	169.01	452.096	C20H20O12	[M-H]-	2-O-(4-Hydroxybenzoyl)-6-O-(Galloyl)-Beta-D-Glucopyranose	Phenolic acids	Phenolic acids	-	3	32515.5	46701.7	34618.2	84069.1	26909.5	73585
pmn001533	645.13	169	646.138	C26H30O19	[M-H]-	2-O-Di-gallic acyl-Glucoside-Glucoside	Phenolic acids	Phenolic acids	-	3	41768.1	61901.3	90060.5	51981.6	48783.6	71292.2
Hmln000873	331.07	169.01	332.074	C13H16O10	[M-H]-	2-O-Galloyl-D-glucose	Phenolic acids	Phenolic acids	-	1	5.2284e+07	5.1581e+07	5.51909e+07	3.98458e+07	4.12491e+07	4.38246e+07
HJN093	451.09	313.05	452.096	C20H20O12	[M-H]-	2-O-Salicyl-6-O-Galloyl-D-Glucose	Phenolic acids	Phenolic acids	-	3	198848	113038	158872	233193	190058	206062
Zbfn003572	457.13	323.08	458.142	C20H26O12	[M-H]-	2-O-caffeoyl-5-O-(5-(hydroxymethyl)tetrahydrofuran-2-ol)-glucose	Phenolic acids	Phenolic acids	-	2	1.24895e+06	931857	1.24274e+06	131256	71850.2	73756.3
Wasn000528	337.08	277.06	338.085	C12H18O11	[M-H]-	2-O-α-D-Glucopyranosyl-L-ascorbic acid	Others	Vitamin	129499-78-1	1	2.61242e+06	2.28811e+06	1.06503e+06	1.45403e+06	1.21207e+06	758813
Lmyp003387	192.07	146.06	191.058	C10H9NO3	[M+H]+	2-Oxo-3,4-dihydro-1H-quinoline-3-carboxylic acid	Alkaloids	Quinoline alkaloids	246867-17-4	3	15005	9516.76	16534.1	8308.15	8272.33	15356.8
Lmgn002184	173.05	93.03	174.053	C7H10O5	[M-H]-	2-Oxoheptanedionic acid	Organic acids	Organic acids	17126-90-8	2	86081.4	76766.9	77813.5	185678	84108.6	146280
Wagn012030	653.38	397.14	654.383	C31H58O14	[M-H]-	2-Palmitoyl-Sn-Glycerol 3-O-Diglucoside	Lipids	Glycerol ester	-	2	510048	533271	460757	372033	410580	378524
Lmxp006440	331.28	313.27	330.277	C19H38O4	[M+H]+	2-Palmitoylglycerol	Lipids	Glycerol ester	23470-00-0	3	106288	74268.1	78394.8	112258	95589.6	85104.1
Labn004625	415.16	89.02	416.168	C19H28O10	[M-H]-	2-Phenylethyl beta-primeveroside	Phenolic acids	Phenolic acids	129932-48-5	2	1.7998e+06	1.7379e+06	1.98378e+06	4.1694e+06	3.3764e+06	3.68076e+06
MWSslk106	122.1	105.07	121.089	C8H11N	[M+H]+	2-Phenylethylamine	Alkaloids	Benzylphenylethylamine alkaloids	156-28-5	3	648036	555340	656238	544648	544483	486818
Zmgn001448	175.06	115.04	176.069	C7H12O5	[M-H]-	2-Propylmalic Acid	Organic acids	Organic acids	-	1	9.52855e+06	1.12169e+07	1.02479e+07	2.5696e+06	3.06562e+06	3.27638e+06
CYn003531	477.198	181.087	418.184	C19H30O10	[M+CH3COO]-	2-[4-(3-Hydroxypropyl)-2-methoxyphenoxy]-1,3-propanediol 1-glucoside	Phenolic acids	Phenolic acids	-	3	369631	330409	516325	779426	873829	907076
Zbqp000579	156.08	110.07	155.07	C6H9N3O2	[M+H]+	2-amino-3-(1H-pyrazol-1-yl)propanoic acid	Organic acids	Organic acids	2734-48-7	3	428642	444658	430187	63394	75094.5	74618.4
Walp007192	406.35	300.29	405.345	C22H47NO5	[M+H]+	2-aminodocoSane-1,6,19,20,21-pentaol	Lipids	Sphingolipids	-	1	32661.8	22116.1	21966.5	35026.5	26520.8	33591.3
Zmbn004194	189.08	129.06	190.084	C8H14O5	[M-H]-	2-hydroxy-2-isobutylsuccinic acid	Others	Others	-	2	552166	492411	537175	113955	169139	137251
Jmgn005927	287.06	125.03	288.063	C15H12O6	[M-H]-	2-hydroxynaringenin	Flavonoids	Flavanones	-	1	865091	1.31411e+06	902685	233597	748812	325056
Lcsp001671	192.06	146.06	191.058	C10H9NO3	[M+H]+	2-oxindole-3-acetic acid	Alkaloids	Plumerane	2971-31-5	3	147699	116523	162295	151705	129959	123062
Lmhp011388	353.269	261.221	352.261	C21H36O4	[M+H]+	2-α-Linolenoyl-glycerol	Lipids	Glycerol ester	55268-58-1	1	548280	458354	436772	359550	317527	304507
Lmhp008513	677.37	261.22	676.367	C33H56O14	[M+H]+	2-α-Linolenoyl-glycerol-1,3-di-O-glucoside	Lipids	Glycerol ester	-	2	27069.6	24698.8	45305.6	12157.5	13018.3	12964.5
Lmhp009526	515.32	261.22	514.314	C27H46O9	[M+H]+	2-α-Linolenoyl-glycerol-1-O-glucoside	Lipids	Glycerol ester	-	2	53830.7	39769.6	34360.9	17920.8	14919.4	18630.2
Lakn001671	329.09	123.05	330.095	C14H18O9	[M-H]-	2-β-D-Glucopyranosyloxy-5-hydroxy-phenylacetic acid	Phenolic acids	Phenolic acids	-	2	303589	699114	720419	171542	164195	55694.5
Lakn003294	343.1	181.05	344.111	C15H20O9	[M-H]-	2-β-D-Glucopyranosyloxy-5-hydroxyphenylacetic acidmethylester	Phenolic acids	Phenolic acids	-	1	1.93486e+06	1.9529e+06	1.84798e+06	1.67899e+06	2.24273e+06	2.54878e+06
Yaln005580	585.24	537.21	586.241	C31H38O11	[M-H]-	23-Hydroxytoonacilide	Terpenoids	Triterpene	-	2	9.35967e+06	9.9272e+06	9.91698e+06	1.32987e+07	1.36659e+07	1.23284e+07
pmn001700	455.353	455.354	456.36	C30H48O3	[M-H]-	24,30-Dihydroxy-12(13)-ene-lupeol	Terpenoids	Triterpene	-	2	178247	160758	135041	181851	144404	138788
MWSmce058	531.38	59.02	532.376	C32H52O6	[M-H]-	24-(Acetyloxy)-11,23,25-trihydroxydammar-13(17)-en-3-one (Alisol A 24-acetate)	Terpenoids	Triterpene	18674-16-3	1	8348.71	6084.79	6452.04	23955.1	20039	23399.8
Zmyn005384	299.26	253.26	300.266	C18H36O3	[M-H]-	2R-Hydroxyoctadecanoic Acid	Lipids	Free fatty acids	26633-48-7	3	77470.5	71195.6	76686.7	53636.2	51494.4	62306.8
Zmyn004732	293.21	185.12	294.219	C18H30O3	[M-H]-	2R-hydroxy-9Z,12Z,15Z-octadecatrienoic acid	Lipids	Free fatty acids	-	3	10805	9177.06	10279	8920.85	7788.85	10534.6
Lmgn013947	471.35	471.35	472.355	C30H48O4	[M-H]-	2α,3α-Dihydroxyolean-12-en-28-oic acid	Terpenoids	Triterpene	26563-68-8	2	114751	117226	118880	73279.4	87197.5	89841
Lssp210384	577.13	287.06	576.127	C30H24O12	[M+H]+	2α,3α-Epoxy-5,7,3',4'-tetrahydroxyflavan-(4β→8)-epicatechin	Tannins	Proanthocyanidins	-	3	67733.2	43189.2	52538.9	83448.6	26919.2	38452.7
Lssp210167	625.32	463.27	624.315	C32H48O12	[M+H]+	2α,5α,14β-Triacetoxy-10β-O-(B-D glucopyranosy)taxa-4(20),11-diene	Others	Others	-	2	61538.4	66255.3	61167.2	24303.2	22218.1	21716.4
Lmgp004167	291.09	139.04	290.079	C15H14O6	[M+H]+	3',4,4',5,7-Pentahydroxyflavan (Luteoforol)	Flavonoids	Flavanols	13392-26-2	2	298594	390900	370005	412485	359636	658533
Lmtp003948	481.13	319.05	480.127	C22H24O12	[M+H]+	3',5',5,7-Tetrahydroxy-4'-methoxyflavanone-3'-O-glucoside	Flavonoids	Flavones	-	3	4.32791e+07	4.3379e+07	4.60651e+07	1.72711e+07	6.51454e+07	5.49983e+07
Lajp006434	507.15	345.1	506.142	C24H26O12	[M+H]+	3',5'-dihydroxy-5,7,4'-trimethoxyflavone glucoside	Flavonoids	Flavones	-	3	161227	162489	174798	98126.1	80926.1	125223
Lmsp004301	451.12	289.07	450.116	C21H22O11	[M+H]+	3',5,5',7-Tetrahydroxyflavanone-7-O-glucoside	Flavonoids	Flavanones	-	2	1.18156e+06	1.29703e+06	1.10397e+06	620005	720005	1.20035e+06
Hmlp005624	285.08	270.05	284.068	C16H12O5	[M+H]+	3',7-dihydroxy-4'-methoxyflavone	Flavonoids	Flavones	-	3	34206.8	27810	27132.8	18765.1	16656.9	20309.1
Lagp003233	595.17	433.11	594.159	C27H30O15	[M+H]+	3'-Hydroxy-4'-O-β-D-glucosylpuerarin	Flavonoids	Isoflavones	-	2	1.3784e+07	1.1517e+07	1.29341e+07	1.88926e+07	1.75856e+07	1.69196e+07
CYp003068	493.181	175.109	492.174	C23H28N2O10	[M+H]+	3'-O-Methyl-6-hydroxygallocatechin 3-O-(N-Ethylglutamine ester)	Flavonoids	Flavanols	-	1	4.7207e+07	4.33331e+07	2.58244e+07	1.15808e+07	1.07264e+07	1.12614e+07
CYp003870	645.191	175.109	644.185	C30H32N2O14	[M+H]+	3'-O-Methyl-6-hydroxygallocatechin 3-O-(N-Ethylglutamine ester) 3'-Gallate	Flavonoids	Flavanols	-	1	1.35629e+07	1.24696e+07	1.2938e+07	9.163e+06	7.26167e+06	8.86271e+06
CYp002384	465.15	319.083	464.143	C21H24N2O10	[M+H]+	3'-O-Methyl-6-hydroxygallocatechin 3-O-(glutamine ester)	Flavonoids	Flavanols	-	3	857316	493261	875908	251510	323752	297387
ZBN0151	303.087	137.021	304.095	C16H16O6	[M-H]-	3'-O-Methyl-epicatechin	Flavonoids	Flavanols	76549-34-3	3	61384.1	61384.1	80860.6	51231.1	63509.6	56296.6
Wayn004109	477.07	315.01	478.075	C21H18O13	[M-H]-	3'-O-Methylellagic acid 4-O-beta-D-glucoside	Tannins	Tannin	-	3	35005	112251	104982	201026	205418	157730
CYp004551	629.198	175.109	628.19	C30H32N2O13	[M+H]+	3'-O-Methylgallocatechin 3-O-(N-Ethylglutamine ester) 4'-Gallate	Flavonoids	Flavanols	-	1	6.38114e+06	5.00968e+06	5.49121e+06	4.47744e+06	3.86349e+06	3.42997e+06
CYp003564	477.185	175.108	476.18	C23H28N2O9	[M+H]+	3'-O-Methylgallocatechin 3-O-(N-Ethylglutamine ester)	Flavonoids	Flavanols	-	1	2.86914e+07	1.29372e+07	1.44413e+07	7.33914e+06	1.49839e+07	6.53814e+06
Zblp004717	625.17	317.07	624.169	C28H32O16	[M+H]+	3'-methoxyquercetin-3-O-L-rhamnosyl(1→2)-glucopyranoside	Flavonoids	Flavonols	-	1	1.73162e+06	2.14007e+06	1.96579e+06	3.88703e+06	3.06252e+06	3.7722e+06
Zmjp012507	787.5	625.45	786.477	C41H70O14	[M+H]+	3,12,23,25-tetrahydroxy-20S,24S-epoxydammarane-3-O-xylosylglucoside	Terpenoids	Triterpene Saponin	-	2	653043	688909	622621	189014	205463	206270
Lmdn006811	455.35	455.35	456.36	C30H48O3	[M-H]-	3,24-Dihydroxyolean-12-en-22-one (Soyasapogenol E)	Terpenoids	Triterpene	6750-59-0	2	151729	156263	134498	84795.6	87735.1	76753.4
Lmyn012274	469.33	469.33	470.34	C30H46O4	[M-H]-	3,25-Epoxy-3-hydroxyolean-18-en-28-oic acid (Semimoronic acid)	Terpenoids	Triterpene	102053-38-3	3	36492.5	33385.2	30869.9	27546.2	27047	29440.4
Zmlp007578	345.06	313.03	344.053	C17H12O8	[M+H]+	3,3',4-O-Trimethylellagic acid	Tannins	Tannin	1617-49-8	3	26784.9	28711.9	29016.2	12485.4	13476.6	10717.6
Wayn005368	491.08	329.03	492.09	C22H20O13	[M-H]-	3,3'-Di-O-Methylellagic acid 4'-glucoside	Tannins	Tannin	51803-68-0	2	1.16491e+06	1.52323e+06	1.24846e+06	1.06503e+06	1.03793e+06	1.05079e+06
Zmlp005019	463.09	331.05	462.08	C21H18O12	[M+H]+	3,3'-O-Dimethylellagic Acid-4'-O-arabinoside	Tannins	Tannin	-	3	389338	319652	320489	254768	226451	243722
Cmsp002787	227.09	181.05	226.084	C11H14O5	[M+H]+	3,4'-Dihydroxy-3',5'-dimethoxypropiophenone	Others	Ketone compounds	136196-47-9	3	10272.3	17050.4	28076.5	31312.8	34338.5	24067
Lmsp004137	289.07	163.04	288.063	C15H12O6	[M+H]+	3,4,2',4',6'-Pentahydroxychalcone	Flavonoids	Chalcones	73692-51-0	1	1.29462e+06	1.42012e+06	1.02192e+06	1.56465e+06	1.02103e+06	758937
Lmsn003297	449.11	287.06	450.116	C21H22O11	[M-H]-	3,4,2',4',6'-Pentahydroxychalcone-4'-O-glucoside	Flavonoids	Chalcones	-	2	77411.8	350090	43427.8	84918.8	83975.3	93459.8
Lmhn000921	481.06	301	482.07	C20H18O14	[M-H]-	3,4,5,3',4',5'-Hexahydroxydiphenoyl Acid-glucose	Tannins	Tannin	-	2	662598	1.01368e+06	922903	304432	396445	403471
Wbtp003318	247.06	153.02	246.053	C13H10O5	[M+H]+	3,4,5,3'-tetrahydroxybenzophenone	Flavonoids	Other Flavonoids	-	2	228828	117121	165366	141757	162685	149305
Wdtp003384	387.13	225.08	386.121	C17H22O10	[M+H]+	3,4,5,6-tetrahydroxy-6-[4-(2-methylpropanoyloxymethyl)phenoxy]oxane-2-carboxylic acid	Phenolic acids	Phenolic acids	-	2	244788	234519	256777	234131	353407	346924
Wdtp004079	369.15	207.1	368.147	C18H24O8	[M+H]+	3,4,5-Trihydroxy-6-[4-(4-methyl-3-oxopentyl)phenoxy]oxane-2-carboxylic acid	Phenolic acids	Phenolic acids	-	2	1.11724e+06	1.17369e+06	1.12278e+06	755500	767558	608043
Wdtp003528	369.12	207.07	368.111	C17H20O9	[M+H]+	3,4,5-trihydroxy-6-[4-[[(2R)-5-oxooxolan-2-yl]methyl]phenoxy]oxane-2-carboxylic acid	Phenolic acids	Phenolic acids	-	2	981474	1.06404e+06	1.04717e+06	157511	197632	176398
Hmdn006855	455.35	455.35	456.36	C30H48O3	[M-H]-	3,4-Cycloopen-cycloaltin-4(29),25-diene-24(R)-hydroxy-3-carboxylic acid	Terpenoids	Triterpene	-	2	1.41795e+06	1.40526e+06	1.46183e+06	805964	676587	1.4162e+06
Hmdn006685	455.35	455.35	456.36	C30H48O3	[M-H]-	3,4-Cycloopen-cycloaltin-4(29),25-diene-24(S)-hydroxy-3-carboxylic acid	Terpenoids	Triterpene	-	3	1.42492e+06	1.38967e+06	1.3577e+06	844219	673270	1.27116e+06
CYn006184	483.13	163.04	484.137	C25H24O10	[M-H]-	3,4-Di-O-p-Coumaroylquinic acid	Phenolic acids	Phenolic acids	-	1	776089	827860	779818	7.41161e+06	7.03865e+06	6.51341e+06
Zmhn004909	477.06	169.01	478.075	C21H18O13	[M-H]-	3,4-Digalloylshikimic acid	Phenolic acids	Phenolic acids	-	1	4.3403e+06	4.21135e+06	4.47653e+06	6.06894e+06	5.76682e+06	6.71021e+06
Lahp003986	435.13	273.08	434.121	C21H22O10	[M+H]+	3,4-Dihydro-4-(4'-hydroxyphenyl)-5,7-dihydroxycoumarin glucoside	Lignans and Coumarins	Coumarins	-	2	320863	499496	357435	564114	555340	550656
Wbmn006600	369.13	339.09	370.142	C21H22O6	[M-H]-	3,4-Dihydro-4-(4-hydroxy-3-methoxyphenyl)-3-(hydroxymethyl)-6,7-dimethoxy-(3R,4S)-2-naphthalenecarboxaldehyde	Lignans and Coumarins	Lignans	-	2	323983	517277	290733	470133	303644	514697
Wbmp003788	389.22	209.15	388.21	C19H32O8	[M+H]+	3,4-Dihydroxy-7,8-dihydro-β-ionone-4-O-β-D-glucoside	Terpenoids	Sesquiterpenoids	-	2	6.55042e+06	8.81243e+06	9.23926e+06	5.06762e+06	4.4171e+06	5.15378e+06
pme3827	198.08	152.07	197.069	C9H11NO4	[M+H]+	3,4-Dihydroxy-L-phenylalanine (L-Dopa)	Amino acids and derivatives	Amino acids and derivatives	59-92-7	3	77555.9	58316.7	85370.6	272236	305065	300386
Jmbn003691	311.11	59.01	312.121	C15H20O7	[M-H]-	3,4-Dihydroxyallylbenzene-3-O-glucoside	Phenolic acids	Phenolic acids	-	3	383160	396570	457814	175914	214199	172768
mws0183	153.02	109.03	154.027	C7H6O4	[M-H]-	3,4-Dihydroxybenzoic acid (Protocatechuic acid)	Phenolic acids	Phenolic acids	99-50-3	2	343144	303120	379330	514340	644497	833781
Sakn002857	447.15	315.11	448.158	C19H28O12	[M-H]-	3,4-Dihydroxyphenethyl alcohol-8-O-[β-D-apinosyl(1→3)]-β-D-glucoside	Phenolic acids	Phenolic acids	-	2	82164.8	80368.1	73232.3	41770.4	62018.4	47458.9
pmb2620	207.07	133.07	208.074	C11H12O4	[M-H]-	3,4-Dimethoxycinnamic acid	Phenolic acids	Phenolic acids	2316-26-9	3	145112	130975	92637.4	112770	93929.2	118676
Lmmp003530	345.17	137.06	344.162	C20H24O5	[M+H]+	3,4-Divanillyltetrahydrofuran	Phenolic acids	Phenolic acids	34730-78-4	2	3.0361e+06	2.64341e+06	2.56558e+06	1.48768e+06	1.34267e+06	1.59094e+06
Lskp211380	373.06	358.04	372.048	C18H12O9	[M+H]+	3,4-Methylenedioxy-3',4'-dimethoxy-5'-hydroxyellagic Acid	Others	Others	-	3	90168.2	81130	84490.1	14932.2	14704.8	15591.3
Zahp007439	177.05	149.02	176.047	C10H8O3	[M+H]+	3,4-Methylenedioxycinnamaldehyde	Others	Aldehyde compounds	58095-77-5	3	92354.7	97580.7	107662	88358	103537	102707
CYp005914	467.133	147.044	466.126	C25H22O9	[M+H]+	3,4-O-Di-p-Coumaroylshikimic acid	Phenolic acids	Phenolic acids	-	1	385637	382212	449151	2.79009e+06	2.92507e+06	3.05524e+06
Zbjn003262	677.17	191.06	678.18	C31H34O17	[M-H]-	3,4-O-di-Caffeoyl-1-O-glucoside Quinic Acid	Phenolic acids	Phenolic acids	-	2	11127.1	6532.35	9800.85	13149.1	14160.1	8897.93
Hmdn006566	455.35	455.35	456.36	C30H48O3	[M-H]-	3,4-Open loop-lupine-4(23),20(29)-diene-24-hydroxy-3-carboxylic acid	Terpenoids	Triterpene	-	3	840812	884947	636316	396677	328874	434609
Laln002027	431.12	137.02	432.127	C18H24O12	[M-H]-	3,4-dihydroxybenzaldehyde-xylose-glucoside	Phenolic acids	Phenolic acids	-	3	214091	162678	146945	134041	132645	155078
Jmzn006005	177.06	117.04	178.063	C10H10O3	[M-H]-	3,4-methylenedioxy cinnamyl alcohol	Others	Alcohol compounds	58095-76-4	1	1.03991e+06	861693	754624	2.38567e+06	2.20419e+06	2.07988e+06
Lmjp004941	301.07	286.05	300.063	C16H12O6	[M+H]+	3,5,4'-Trihydroxy-7-methoxyflavone (Rhamnocitrin)	Flavonoids	Flavonols	569-92-6	2	150964	152341	165215	102833	111153	102580
Wagp009375	343.12	313.07	342.11	C19H18O6	[M+H]+	3,5,6,7-Tetramethoxyflavone	Flavonoids	Flavones	75413-07-9	3	3.68357e+06	3.86423e+06	3.82168e+06	861774	855033	893634
Zbqn006065	285.04	133.03	286.048	C15H10O6	[M-H]-	3,5,7,2'-Tetrahydroxyflavone; Datiscetin	Flavonoids	Flavones	480-15-9	1	47811.8	35299.1	48616.2	140707	181861	186134
Hmyp002315	303.04	257.04	302.043	C15H10O7	[M+H]+	3,5,7,4'-Tetrahydroxy-Coumaronochromone	Others	Chromone	-	1	1.08849e+06	1.90013e+06	1.15146e+06	1.83631e+06	2.73298e+06	1.11375e+06
mws0914	271.06	151	272.068	C15H12O5	[M-H]-	3,5,7-Trihydroxyflavanone (Pinobanksin)	Flavonoids	Flavanonols	548-82-3	1	2.21744e+06	1.98919e+06	2.79173e+06	8.03802e+06	8.35935e+06	7.77905e+06
Wasn002043	485.09	315.07	486.101	C20H22O14	[M-H]-	3,5-Di-Galloyl Sorbitol	Phenolic acids	Phenolic acids	-	1	1.48604e+07	1.52065e+07	1.33938e+07	8.20861e+06	7.9859e+06	7.26201e+06
Waxn004903	747.15	585.12	748.149	C33H32O20	[M-H]-	3,5-Di-O-caffeoyl-1-O-(2,4-dimaloyl)-quinic acid	Phenolic acids	Phenolic acids	-	3	63217.9	70001.2	41488.4	52347.4	54008.7	45341.7
CYn006270	483.131	163.04	484.137	C25H24O10	[M-H]-	3,5-Di-O-p-Coumaroylquinic acid	Phenolic acids	Phenolic acids	-	1	993876	966201	947202	6.61125e+06	7.04482e+06	7.31413e+06
Wmzn002116	515.12	353.09	516.127	C25H24O12	[M-H]-	3,5-Dicaffeoylquinic acid	Phenolic acids	Phenolic acids	-	3	7555.78	3184.24	9179.15	3194.75	5316.37	5005
pmn001525	477.14	169	478.147	C23H26O11	[M-H]-	3,5-Digalloylshikimic acid	Phenolic acids	Phenolic acids	95753-52-9	3	75537.5	88438	144983	75382.8	27365.3	52091.3
Lahp002608	188.07	118.07	187.063	C11H9NO2	[M+H]+	3,5-Dihydro-2H-Furo[3,2-C]Quinolin-4-One	Alkaloids	Quinoline alkaloids	-	1	3.66441e+07	3.35507e+07	3.13156e+07	1.97761e+07	2.21689e+07	2.30639e+07
HJN037	183.03	124.02	184.037	C8H8O5	[M-H]-	3,5-Dihydroxy-4-methoxybenzoic acid; 4-O-Methylgallic Acid	Phenolic acids	Phenolic acids	4319-02-2	1	3.95569e+07	3.37291e+07	3.50677e+07	3.03937e+07	3.61054e+07	3.58104e+07
Latp011219	149.1	121.06	148.088	C10H12O	[M+H]+	3,5-Dimethyl-2,3-dihydrobenzofuran	Others	Others	-	3	2.18196e+07	2.17507e+07	2.17149e+07	2.32882e+07	2.18911e+07	2.08905e+07
Ladn001231	411.02	241	412.031	C13H16O13S	[M-H]-	3,5-dihydroxy-4-{[(2s,3r,4s,5s,6r)-3,4,5-trihydroxy-6-[(sulfooxy)methyl]oxan-2-yl]oxy}benzoic acid	Phenolic acids	Phenolic acids	-	2	6.64254e+07	6.31597e+07	6.43659e+07	7.51935e+07	6.75309e+07	6.72457e+07
Lmsn004970	503.12	179.04	504.127	C24H24O12	[M-H]-	3,6-Di-O-caffeoyl glucose	Phenolic acids	Phenolic acids	-	3	1.05423e+06	1.10036e+06	1.18525e+06	519624	549858	657612
CYp005420	568.332	221.191	550.299	C26H46O12	[M+NH4]+	3,7,11-trimethyldodeca-3,7-diene-1,10,11-triol 1-O-(beta-D-Xylopyranosyl)-beta-D-glucopyranoside	Others	Others	-	3	102431	208273	142209	42998.7	41780.1	83960.9
CYp004980	568.333	221.191	550.299	C26H46O12	[M+NH4]+	3,7,11-trimethyldodeca-3,7-diene-1,10,11-triol 10-O-(beta-D-Xylopyranosyl)-beta-D-glucopyranoside	Others	Others	-	3	123022	124228	149554	118230	66358	115116
CYp006135	466.265	81.0705	448.231	C21H36O10	[M+NH4]+	3,7-Dimethyl-2,6-Octadienyl 6-O-(beta-D-Xylopyranosyl)-beta-D-glucopyranoside	Others	Others	-	1	3.55445e+06	3.98095e+06	4.19489e+06	3.69166e+06	2.82987e+06	3.3377e+06
CYp005774	496.276	163.061	478.241	C22H38O11	[M+NH4]+	3,7-Dimethyl-2,6-octadienyl 6-O-(Beta-D-Glucopyranosyl)-Beta-D-glucopyranoside	Others	Others	-	3	509977	558072	595711	121113	158911	171494
Lacp004926	433.11	271.06	432.105	C21H20O10	[M+H]+	3,8-Dihydroxy-1-methoxy-9,10-anthraquinone glucoside	Quinones	Anthraquinone	-	3	308855	375866	325257	354032	410009	360721
Lmdn007639	255.07	119.05	256.074	C15H12O4	[M-H]-	3,9-Dihydroxypterocarpan	Flavonoids	Isoflavones	61135-91-9	3	17314	19963.3	22470.9	18196.4	21114.1	19420.1
Zmbp002461	267.08	249.07	266.069	C15H10N2O3	[M+H]+	3-(2'-Hydroxyl-phenyl)-4-(3H)-quinazolone	Alkaloids	Alkaloids	-	3	53496.4	48168.6	57844.2	191530	177220	197837
Zblp002839	167.07	123.05	166.063	C9H10O3	[M+H]+	3-(3-Hydroxyphenyl)-propionic acid	Phenolic acids	Phenolic acids	621-54-5	3	34979.2	34983.4	22241.5	104981	78635.3	90548.3
mws0467	165.06	119.05	166.063	C9H10O3	[M-H]-	3-(4-Hydroxyphenyl)-propionic acid	Phenolic acids	Phenolic acids	501-97-3	2	5122.39	5129.1	10249.1	3070.09	9197.59	7505
Lhcp090202	517.39	425.34	516.381	C32H52O5	[M+H]+	3-(Acetyloxy)-13,15-dihydroxyoleanan-12-one (Rubiprasin A)	Terpenoids	Triterpene	-	2	31624.8	29165.5	27203.1	21206.8	21417.8	20264.6
CYp006569	176.107	131.05	175.1	C11H13NO	[M+H]+	3-(Dimethylamino)-2-Phenylacrolein	Alkaloids	Alkaloids	15131-89-2	3	92193.5	58665.7	63686.2	286585	292664	316156
Zbfn003303	337.09	163.04	338.1	C16H18O8	[M-H]-	3-(Hydroxycinnamoyl)-quinic acid	Phenolic acids	Phenolic acids	-	1	6.32307e+07	6.93151e+07	1.74853e+07	9.26262e+07	9.34062e+07	2.73478e+07
Lhhp102901	361.16	189.09	360.157	C20H24O6	[M+H]+	3-(α,4-Dihydroxy-3-methoxybenzyl)-4-(hydroxy-3-methoxybenzyl)	Others	Others	-	1	609554	633010	518860	279804	523653	484909
HX1219	515.37	437.34	514.366	C32H50O5	[M+H]+	3-Acetoxy-18-hydroperoxy-12-oleanen-11-one	Terpenoids	Triterpene	-	3	7993.82	6645.03	8436.66	11843.1	13523.8	13661.9
MWS1777	128.03	93.06	127.019	C6H6ClN	[M+H]+	3-Chloroaniline	Alkaloids	Alkaloids	108-42-9	1	1.35745e+07	1.52016e+07	1.39877e+07	1.78805e+07	1.63108e+07	1.69731e+07
CYn007140	483.13	321.099	484.137	C25H24O10	[M-H]-	3-Cinnamoyl-5-Caffeoylquinic acid	Phenolic acids	Phenolic acids	-	1	4.46957e+06	4.88705e+06	5.1644e+06	8.02576e+06	7.97651e+06	6.73107e+06
CYn007594	467.135	321.099	468.142	C25H24O9	[M-H]-	3-Cinnamoyl-5-p-Coumaroylquinic acid	Phenolic acids	Phenolic acids	-	1	1.80824e+06	1.71011e+06	1.71144e+06	6.00068e+06	6.41256e+06	6.39881e+06
CYp007200	451.139	147.045	450.131	C25H22O8	[M+H]+	3-Cinnamoyl-5-p-Coumaroylshikimic acid	Phenolic acids	Phenolic acids	-	1	1.95402e+06	1.83026e+06	1841775	5.46072e+06	5.55301e+06	5.5563e+06
CYp005500	323.113	131.05	322.105	C16H18O7	[M+H]+	3-Cinnamoylquinic acid	Phenolic acids	Phenolic acids	-	3	273192	312071	236885	327424	336842	351078
CYn003683	457.077	303.051	458.085	C22H18O11	[M-H]-	3-Dehydroshikimic Acid 5-(3-Methylsalicyloyl)Gallate	Phenolic acids	Phenolic acids	-	3	542009	538405	378718	718474	900569	686610
CYn002763	473.074	319.046	474.08	C22H18O12	[M-H]-	3-Dehydroshikimic Acid 5-(3-Vanilloyl)Gallate	Phenolic acids	Phenolic acids	-	3	374826	356136	289477	1.11314e+06	1.13413e+06	1.32013e+06
MWSmce362	133.05	87.01	132.042	C5H8O4	[M+H]+	3-Ethoxy-3-oxopropanoic acid	Organic acids	Organic acids	1071-46-1	3	34157.7	29504.9	50468.8	24077.7	24850.9	38824.3
Lchp000221	207.06	91.05	206.058	C11H10O4	[M+H]+	3-Ethylidene-7-hydroxy-6-methoxyphthalide	Others	Others	-	3	63962.9	65192.4	46366.3	186157	119108	182926
Hmhn002738	111.01	67.02	112.016	C5H4O3	[M-H]-	3-Furoic acid	Organic acids	Organic acids	488-93-7	3	9101.23	10005	17722.3	47925.2	91848.2	83360.4
CYn004760	489.104	337.094	490.111	C23H22O12	[M-H]-	3-Galloyl-5-p-Coumaroylquinic acid	Phenolic acids	Phenolic acids	-	1	4.75204e+06	3.34893e+06	4.60849e+06	3.51848e+06	3.0223e+06	3.35022e+06
Wasn005799	435.09	169.02	436.101	C20H20O11	[M-H]-	3-Galloyl-6-O-Benzoyl Glucose	Phenolic acids	Phenolic acids	-	3	38145.2	29949.3	50296.4	143883	106615	138714
CYp001290	345.083	153.02	344.074	C14H16O10	[M+H]+	3-Galloylquinic acid	Phenolic acids	Phenolic acids	17365-11-6	1	2.22845e+07	2.11362e+07	2.41448e+07	8.70592e+06	4.7838e+06	2.17118e+07
pmn001515	325.06	93.03	326.064	C14H14O9	[M-H]-	3-Galloylshikimic acid	Phenolic acids	Phenolic acids	110082-91-2	3	36227.8	33041.2	36616.6	66917.2	70066.2	90922.5
Zmpn000638	130.05	88.04	131.07	C4H9N3O2	[M-H]-	3-Guanidinopropionic acid	Organic acids	Organic acids	353-09-3	3	479726	501113	468937	257725	282806	279024
MWSHC20102	197.08	151.04	196.074	C10H12O4	[M+H]+	3-Hydroxy-1-(4-Hydroxy-3-Methoxyphenyl)Propan-1-One	Phenolic acids	Phenolic acids	2196-18-1	3	14369.4	25419.4	35364.4	41749.6	49439.1	43099.4
Lmmn009932	469.37	469.37	470.376	C31H50O3	[M-H]-	3-Hydroxy-24-methylene-9,19-cyclolanostan-26-oic acid (Ambolic acid)	Terpenoids	Triterpene	13878-93-8	2	41618.2	41240.6	12088.7	51164.3	11950.8	11696.3
pmn001690	327.14	165.09	328.152	C16H24O7	[M-H]-	3-Hydroxy-4-isopropylbenzylalcohol-3-O-glucoside	Phenolic acids	Phenolic acids	-	3	77126.6	96285.3	98213.4	43368.5	48678.5	32748.5
Wchn003545	453.11	313.06	454.111	C20H22O12	[M-H]-	3-Hydroxy-5-Methoxyphenyl-6-O-Galloyl-Beta-D-Galactopyranoside	Others	Others	-	3	29575.7	17345.9	27549.5	24492.2	23123	21113
pmn001511	285.1	123.05	286.105	C13H18O7	[M-H]-	3-Hydroxy-5-Methylphenol-1-O-Glucoside	Phenolic acids	Phenolic acids	-	2	14479.2	18097.2	21798.1	5823.82	5517.35	5515.01
Lhdp120312	373.221	135.116	372.215	C19H32O7	[M+H]+	3-Hydroxy-7,8-dehydro-ionol-9-O-β-D-glucopyranoside	Terpenoids	Monoterpenoids	-	3	693348	627958	466728	402521	550430	533402
MWS04559g	182.08	136.08	181.074	C9H11NO3	[M+H]+	3-Hydroxy-L-phenylalanine	Amino acids and derivatives	Amino acids and derivatives	587-33-7	1	4.91379e+06	3.68145e+06	3.99295e+06	2.47204e+06	3.81541e+06	4.59694e+06
Wagp005297	373.22	211.17	372.215	C19H32O7	[M+H]+	3-Hydroxy-beta-ionol 3-Glucoside	Others	Others	-	3	230795	230841	478083	136350	80005	122505
Zmyn005252	285.24	239.24	286.251	C17H34O3	[M-H]-	3-Hydroxy-palmitic acid methyl ester	Lipids	Free fatty acids	51883-36-4	3	10560.8	8403.07	8968.09	11369.2	13359.9	14852.1
mws0576	103.04	59.01	104.047	C4H8O3	[M-H]-	3-Hydroxybutyric acid	Organic acids	Organic acids	300-85-6	3	2.60269e+06	2.59401e+06	2.68307e+06	4.6437e+06	5.03972e+06	5.08854e+06
MWSmce248	163.04	119.05	164.047	C9H8O3	[M-H]-	3-Hydroxycinnamic Acid	Phenolic acids	Phenolic acids	14755-02-3	3	177093	224856	249129	91049.5	91049.5	87047.5
Zmjn014062	455.35	455.35	456.36	C30H48O3	[M-H]-	3-Hydroxydammara-21-oic acid 21,23-lactone	Terpenoids	Triterpene	-	2	152631	127866	106074	77410.2	74288.4	51147.2
Zmrp110405	457.37	439.36	456.36	C30H48O3	[M+H]+	3-Hydroxylup-20(29)-en-24-oic acid	Terpenoids	Triterpene	-	3	98755	196175	169342	72518.3	170231	186560
Zbsp011826	441.37	441.37	440.365	C30H48O2	[M+H]+	3-Hydroxylup-20(29)-en-28-al (Betulinaldehyde)	Terpenoids	Triterpene	13159-28-9	3	337801	586687	684473	364600	535661	445154
HJN110	455.36	455.36	456.36	C30H48O3	[M-H]-	3-Hydroxylup-20(29)-en-28-oic acid (Betulinic acid)	Terpenoids	Triterpene	472-15-1	2	190168	153455	157201	104217	101917	85288.7
mws1389	455.35	455.35	456.36	C30H48O3	[M-H]-	3-Hydroxyolean-12-en-28-oic acid (Oleanolic acid)	Terpenoids	Triterpene	508-02-1	2	182194	162211	153382	103230	96241.3	86749.9
Lmsn006036	755.15	603.14	756.154	C35H32O19	[M-H]-	3-Hydroxyphloretin-4'-O-(4'',6''-di-O-galloyl)glucoside	Flavonoids	Chalcones	-	2	157498	151459	158177	306959	288445	303443
Lmsn005704	753.13	301	754.138	C35H30O19	[M-H]-	3-Hydroxyphloretin-4'-O-[4'',6''-O-(S)-HHDP]-β-D-glucoside	Flavonoids	Chalcones	-	3	271839	370097	263585	987181	945051	947202
Zmrp110404	457.368	439.357	456.36	C30H48O3	[M+H]+	3-Hydroxyurs-12-en-24-oic acid (β-Boswellic acid)	Terpenoids	Triterpene	631-69-6	3	101710	186813	167437	67589.4	166652	186509
mws4053	455.35	455.35	456.36	C30H48O3	[M-H]-	3-Hydroxyurs-12-en-28-oic acid (Ursolic acid)	Terpenoids	Triterpene	77-52-1	3	152631	127866	106074	77410.2	74288.4	51147.2
Hmmp001310	188.071	118.065	187.063	C11H9NO2	[M+H]+	3-Indoleacrylic acid	Alkaloids	Plumerane	1204-06-4	1	1.21525e+07	1.25374e+07	1.20576e+07	7.85733e+06	7.32574e+06	6.22052e+06
Lmbn001754	175.061	115.04	176.069	C7H12O5	[M-H]-	3-Isopropylmalic Acid	Organic acids	Organic acids	921-28-8	1	1.08059e+07	1.15304e+07	1.20957e+07	4.03503e+06	3.55811e+06	3.61985e+06
MWS3149	151.04	107.05	152.047	C8H8O3	[M-H]-	3-Methoxybenzoic acid	Phenolic acids	Phenolic acids	586-38-9	3	73499.7	84639.7	95367.4	159654	168561	184150
Wafn003429	441.2	249.13	382.184	C16H30O10	[M+CH3COOH-H]-	3-Methylbutyl 6-O-(alpha-L-arabinopyranosyl)-beta-D-glucopyranoside	Others	Others	-	3	463760	553151	503487	1.37659e+06	1.28656e+06	1.306e+06
pme1266	167.06	124.05	166.049	C6H6N4O2	[M+H]+	3-Methylxanthine	Nucleotides and derivatives	Nucleotides and derivatives	1076-22-8	1	4.2541e+06	4.40119e+06	3.73739e+06	3.49461e+06	3.03473e+06	2.88383e+06
Zbfn004495	533.13	323.08	534.137	C25H26O13	[M-H]-	3-O-(3,5-Dimethoxy-4-hydroxybenzoyl)-4-O-caffeoylquinic acid	Phenolic acids	Phenolic acids	-	3	158805	161919	160698	209931	219002	241806
CYn002538	357.083	191.057	358.09	C15H18O10	[M-H]-	3-O-(3-O-Methylgalloyl)Quinic Acid	Phenolic acids	Phenolic acids	-	1	1.02113e+07	1.04973e+07	9.8616e+06	5.13579e+07	4.4746e+07	4.85579e+07
CYn005614	499.124	337.093	500.132	C25H24O11	[M-H]-	3-O-Caffeoyl-4-O-p-Coumaroylquinic acid	Phenolic acids	Phenolic acids	-	1	1.18761e+06	1.08465e+06	1.03634e+06	2.98725e+06	2.48293e+06	2.90528e+06
CYn005736	499.125	337.094	500.132	C25H24O11	[M-H]-	3-O-Caffeoyl-5-O-p-Coumaroylquinic acid	Phenolic acids	Phenolic acids	-	1	1.70254e+06	1.53461e+06	1.60137e+06	3.77584e+06	4.13935e+06	4.1891e+06
Lmsp004798	613.12	147.04	612.111	C29H24O15	[M+H]+	3-O-Cinnamoyl-4,6-(S)-HHDP-β-D-glucose	Phenolic acids	Phenolic acids	-	3	33311.9	41007.7	28184.2	163741	208623	195580
CYp006810	467.135	163.039	466.126	C25H22O9	[M+H]+	3-O-Cinnamoyl-5-O-caffeoylshikimic acid	Phenolic acids	Phenolic acids	-	3	796808	752802	607619	1.35766e+06	1.20505e+06	1.25807e+06
Zmhn003297	495.08	343.07	496.085	C21H20O14	[M-H]-	3-O-Digalloyl quinic acid	Phenolic acids	Phenolic acids	-	1	1.00298e+06	1.10063e+06	968504	2.90625e+06	3.51183e+06	3.67445e+06
CYn003645	367.103	193.051	368.111	C17H20O9	[M+H]+	3-O-Feruloylquinic acid	Phenolic acids	Phenolic acids	1899-29-2	1	3.36367e+06	3.03639e+06	2.9903e+06	2760828	3.27623e+06	3.41927e+06
Hmln000659	331.07	169.01	332.074	C13H16O10	[M-H]-	3-O-Galloyl-D-glucose	Phenolic acids	Phenolic acids	-	1	5.9538e+07	6.14044e+07	5.77014e+07	9.42935e+06	4.14723e+07	4.43621e+07
CYn005375	881.163	425.089	882.164	C44H34O20	[M-H]-	3-O-Galloylepiafzelechin-(4beta->6)-Epigallocatechin-3-O-Gallate	Tannins	Tannin	-	1	2.39348e+07	2.13066e+07	2.38168e+07	2.6894e+07	2.85203e+07	29679249
CYn005197	881.163	711.139	882.164	C44H34O20	[M-H]-	3-O-Galloylepiafzelechin-(4beta->8)-Epigallocatechin-3-O-Gallate	Tannins	Tannin	-	3	631436	583033	621444	561840	610433	601630
Lmqn004838	315.01	299.99	316.022	C15H8O8	[M-H]-	3-O-Methylellagic acid	Tannins	Tannin	-	1	294745	258107	306978	340942	348432	354226
pme0309	183.03	124.02	184.037	C8H8O5	[M-H]-	3-O-Methylgallic Acid	Phenolic acids	Phenolic acids	3934-84-7	1	1.50253e+07	1.4317e+07	1.42506e+07	1.49351e+07	1.2894e+07	1.1333e+07
Zaln004082	335.08	179.03	336.084	C16H16O8	[M-H]-	3-O-caffeoylshikimic acid	Phenolic acids	Phenolic acids	-	3	46090.1	57406.6	84341	88459.6	94080.6	62095.1
Yaap001430	333.08	171.03	332.074	C13H16O10	[M+H]+	3-O-galloyl-beta-d-glucose	Phenolic acids	Phenolic acids	-	2	827841	801260	739736	738476	830924	223919
Zbyn004267	729.14	407.07	730.149	C37H30O16	[M-H]-	3-O-galloylprocyanidin B1	Tannins	Tannin	-	1	5.48187e+06	5.79272e+06	5.21632e+06	9.16127e+06	1.12636e+07	8.62348e+06
Waln003350	341.09	195.05	342.095	C15H18O9	[M-H]-	3-O-p-Coumaroyl Galactonic Acid	Phenolic acids	Phenolic acids	-	2	285005	278099	269990	725458	846034	980562
Lmsp004151	629.11	163.04	628.106	C29H24O16	[M+H]+	3-O-p-Coumaroyl-4,6-(S)-HHDP-β-D-glucose	Phenolic acids	Phenolic acids	-	3	144076	176067	169957	55504.4	98529.9	87446.4
pmn001421	337.09	191.06	338.1	C16H18O8	[M-H]-	3-O-p-Coumaroylquinic acid	Phenolic acids	Phenolic acids	87099-71-6	1	8.60926e+06	7.1166e+06	7.82857e+06	1.6568e+07	1.81776e+07	2.14554e+07
pmb3064	499.15	163.2	500.153	C22H28O13	[M-H]-	3-O-p-Coumaroylquinic acid-O-glucoside	Phenolic acids	Phenolic acids	-	2	185005	383650	97505	165005	385084	175005
pmb3072	481.14	319.3	482.142	C22H26O12	[M-H]-	3-O-p-Coumaroylshikimic acid-O-glucoside	Phenolic acids	Phenolic acids	-	3	318462	346787	249677	377627	283035	423997
Zmgn000447	184.98	78.96	185.993	C3H7O7P	[M-H]-	3-Phospho-D-glyceric acid	Others	Saccharides	820-11-1	3	5.15933e+06	6.16453e+06	6.34014e+06	1.47573e+06	1.45886e+06	1.79178e+06
Wcfp003437	325.14	175.07	324.136	C20H20O4	[M+H]+	3-Prenyl-4,2',4'-Trihydroxychalcone	Flavonoids	Chalcones	202815-28-9	3	310602	231722	253933	420337	377157	515250
MA10107783	207.03	119.05	208.037	C10H8O5	[M-H]-	3-[(1-Carboxyvinyl)oxy]benzoic acid	Phenolic acids	Phenolic acids	16929-37-6	3	36410.2	89968.2	71567.7	98146.2	142103	70554.1
Jmwn002494	325.09	119.05	326.1	C15H18O8	[M-H]-	3-[4-(β-D-glucopyranoside)-phenylacrylic]-acid	Phenolic acids	Phenolic acids	-	3	204611	184349	187054	518557	610932	538743
Hmgp002327	188.07	118.06	187.063	C11H9NO2	[M+H]+	3-amino-2-naphthoic acid	Alkaloids	Alkaloids	-	1	2.50648e+07	2.27508e+07	2.42861e+07	1.35612e+07	1.61961e+07	1.60934e+07
Lchp000218	209.08	121.06	208.074	C11H12O4	[M+H]+	3-ethyl-7-hydroxy-6-methoxyphthalide	Others	Others	-	3	347839	317645	327240	335762	310399	381656
Wcdn001780	409.04	241	410.052	C14H18O12S	[M-H]-	3-methoxy-4-[3,4,5-trihydroxy-6-(sulfooxymethyl)oxan-2-yl]oxybenzoic acid	Others	Others	-	2	605960	678404	697267	387658	354072	387794
Zblp001009	272.11	110.06	271.106	C12H17NO6	[M+H]+	3-pyridine-methanol-O-β-D-glucopyranosyl	Alkaloids	Pyridine alkaloids	-	1	301862	267577	74731.4	343884	303283	362244
Ladp002935	190.05	144.04	189.043	C10H7NO3	[M+H]+	3-quinolinecarboxylic acid	Alkaloids	Quinoline alkaloids	-	1	2.63979e+06	2.74055e+06	2.77388e+06	2.94244e+06	2.78532e+06	3.00994e+06
Lsjp211201	209.15	137.1	208.146	C13H20O2	[M+H]+	3S-3-hydroxy-β-damascon	Terpenoids	Monoterpenoids	-	2	182505	383004	458273	367466	362357	353739
Zadp006809	275.2	119.08	274.193	C18H26O2	[M+H]+	3β,12-dihydroxy-13-methyl-podocarpane-8,10,13-tiene	Terpenoids	Ditepenoids	-	3	42689.1	40407.4	48750	27259.6	30302.3	28814.8
Smgp104547	547.23	385.17	546.221	C27H34N2O10	[M+H]+	3β-Isodihydrocadambine	Alkaloids	Plumerane	62014-69-1	3	42530.8	51530.3	54113.3	66995	59381.7	61858.3
Zbln003174	665.21	191.06	666.216	C31H38O16	[M-H]-	4''-O-Acetylverbascoside	Phenolic acids	Phenolic acids	-	2	70203.8	64593.1	76532.8	76166	81266.2	85057.9
pmp000004	331.08	316.06	330.074	C17H14O7	[M+H]+	4',5,7-Trihydroxy-3',6-dimethoxyflavone (Jaceosidin)	Flavonoids	Flavones	18085-97-7	3	185332	157023	152229	207969	194103	215359
Labn004891	589.12	437.11	590.127	C27H26O15	[M-H]-	4',6'-O-Digalloylsalicin	Phenolic acids	Phenolic acids	-	3	36824.9	57719.9	27873.5	318181	364412	333079
WaYn002469	409.15	165.06	410.158	C20H26O9	[M-H]-	4',8''-Bisguaiacylglycerol	Lignans and Coumarins	Lignans	-	2	400081	427366	339953	602802	369409	536775
MWSslk146	595.17	433.12	594.159	C27H30O15	[M+H]+	4'-O-Glucosylvitexin	Flavonoids	Flavones	38950-94-6	1	3.38759e+07	3.53542e+07	3.30325e+07	3.1823e+07	3.2382e+07	3.08127e+07
CYp003309	645.191	175.109	644.185	C30H32N2O14	[M+H]+	4'-O-Methyl-6-hydroxygallocatechin 3-O-(N-Ethylglutamine ester) 3'-Gallate	Flavonoids	Flavanols	-	1	8.83129e+06	7.42349e+06	7.59311e+06	5.00546e+06	4.84855e+06	4.75215e+06
CYp002232	465.15	319.084	464.143	C21H24N2O10	[M+H]+	4'-O-Methyl-6-hydroxygallocatechin 3-O-(glutamine ester)	Flavonoids	Flavanols	-	3	1.19809e+06	1.06886e+06	1.07965e+06	618427	500952	626672
CYp003802	629.196	175.108	628.19	C30H32N2O13	[M+H]+	4'-O-Methylgallocatechin 3-O-(N-Ethylglutamine ester) 3'-Gallate	Flavonoids	Flavanols	-	1	2.29889e+06	2.48502e+06	2.73563e+06	2.05868e+06	1.55906e+06	1.94946e+06
CYp003396	477.186	175.109	476.18	C23H28N2O9	[M+H]+	4'-O-Methylgallocatechin 3-O-(N-Ethylglutamine ester)	Flavonoids	Flavanols	-	1	2.97675e+07	32612195	2.99915e+07	1.68396e+07	1.31749e+07	1.48289e+07
Hmtp000776	168.07	105.03	167.058	C8H9NO3	[M+H]+	4,5,6-Trihydroxy-2-cyclohexen-1-ylideneacetonitrile	Alkaloids	Alkaloids	-	3	53770.2	43850.6	64501.4	37782.6	19965.1	29492.4
Lmqn005782	193.05	133.03	194.058	C10H10O4	[M-H]-	4,5,8-Trihydroxy-α-tetralone	Quinones	Quinones	-	3	40365.5	36068.4	63923.1	39628.4	56775.6	64148.1
pmn001628	481.06	275	482.07	C20H18O14	[M-H]-	4,6-(S)-Hexahydroxydiphenoyl-D-glucose	Phenolic acids	Phenolic acids	23094-68-0	2	528746	483522	606382	197984	224539	226630
Yshj000013	319.1	125.02	318.095	C13H18O9	[M+H]+	4,6-dimethoxy-2-methoxyphenyl-1-O-beta-D-glucopyranoside	Phenolic acids	Phenolic acids	-	3	71245.8	69813.2	76725.3	93584.5	113264	107630
HJN012	377.16	329.139	378.168	C20H26O7	[M-H]-	4,7,9,9'-Tetrahydroxy-3,3'-dimethoxy-8-O-4'-neolignan	Phenolic acids	Phenolic acids	-	1	1.05841e+07	1.00405e+07	1.02525e+07	9.93869e+06	8.58787e+06	9.98676e+06
Wbtp006564	317.07	302.04	316.058	C16H12O7	[M+H]+	4,8,10-trihydroxy-2-methoxy-1h,2h-furo[3,2-a]xanthen-11-one	Flavonoids	Other Flavonoids	-	3	51129.1	68710.2	61658.4	78699.5	83577.9	77532.3
Zmtn001464	204.03	160.04	205.037	C10H7NO4	[M-H]-	4,8-Dihydroxyquinoline-2-carboxylic acid	Organic acids	Organic acids	59-00-7	3	2.11921e+06	2.12048e+06	1.99712e+06	1.22018e+06	1.34135e+06	1.12056e+06
CYp004031	319.045	153.019	318.038	C15H10O8	[M+H]+	4-(2,4,6-Trihydroxybenzoyl)-3-Formyl-5-Hydroxybenzoic acid	Phenolic acids	Phenolic acids	-	3	1.65486e+06	1.33018e+06	1.10185e+06	1.9586e+06	1.93766e+06	1.67814e+06
Lmyn003835	289.04	137.02	290.043	C14H10O7	[M-H]-	4-(3,4,5-Trihydroxybenzoxy)benzoic acid	Phenolic acids	Phenolic acids	-	2	9.87657e+06	8.15055e+06	1.1347e+07	7.90274e+06	6.6585e+06	7.64498e+06
CYn002249	395.028	153.018	396.036	C13H16O12S	[M-H]-	4-(6-O-Sulfo-Beta-D-Glucopyranosyloxy)-3-Hydroxybenzoic Acid	Phenolic acids	Phenolic acids	-	1	3.8306e+07	4.28731e+07	4.14354e+07	1.01881e+07	2.05945e+07	2.01835e+07
Saln003418	407.1	287.06	408.106	C19H20O10	[M-H]-	4-(Beta-D-Glucopyranosyloxy)-2,4',6-Trihydroxybenzophenone	Others	Others	-	2	219695	315409	189758	145700	194549	135133
Wagp001892	267.14	69.07	266.137	C11H22O7	[M+H]+	4-(Beta-D-Glucopyranosyloxy)-2-Pentanol	Others	Others	183744-50-5	2	124894	186774	162380	151918	132937	152146
pme0295	146.08	86.06	145.074	C6H11NO3	[M+H]+	4-Acetamidobutyric acid	Organic acids	Organic acids	3025-96-5	3	644995	599588	768245	1.69272e+06	1.5983e+06	1.83107e+06
mws1336	138.06	120.04	137.048	C7H7NO2	[M+H]+	4-Aminobenzoic acid	Phenolic acids	Phenolic acids	150-13-0	3	1.289e+06	1.16139e+06	1.51063e+06	2.08332e+06	2.25373e+06	2.00251e+06
Wasn006237	587.11	417.08	588.111	C27H24O15	[M-H]-	4-Benzoyl-3,6-Di-O-Beta-D-Galloylglucose	Phenolic acids	Phenolic acids	-	3	109188	108419	125564	462353	524783	641814
MWSslk084	165.09	122.04	166.099	C10H14O2	[M-H]-	4-Butylresorcinol	Phenolic acids	Phenolic acids	18979-61-8	3	7762.57	8101.36	8011.21	11498	9779.97	8263.17
pmn001477	435.09	345	436.101	C20H20O11	[M-H]-	4-C-Glucose-1,3,6-trihydroxy-7-methoxyxanthone	Flavonoids	Other Flavonoids	-	3	1.88044e+06	1.71484e+06	1.59985e+06	2.23843e+06	2.14431e+06	2.31065e+06
CYp006607	485.144	163.04	484.137	C25H24O10	[M+H]+	4-Cinnamoyl-5-Caffeoylquinic acid	Phenolic acids	Phenolic acids	-	3	390378	420492	369671	776778	1.086e+06	1.01073e+06
CYp007030	469.149	147.045	468.142	C25H24O9	[M+H]+	4-Cinnamoyl-5-p-Coumaroylquinic acid	Phenolic acids	Phenolic acids	-	1	3.57451e+06	3.70038e+06	3.50037e+06	7.94653e+06	8.78944e+06	8.79458e+06
CYn004876	489.103	337.093	490.111	C23H22O12	[M-H]-	4-Galloyl-5-p-Coumaroylquinic acid	Phenolic acids	Phenolic acids	-	1	4.04267e+06	3.53204e+06	4.01488e+06	2.62789e+06	4.28049e+06	3.23691e+06
mws0567	146.09	87.04	145.085	C5H11N3O2	[M+H]+	4-Guanidinobutyric acid	Organic acids	Organic acids	463-00-3	3	41868.1	44322.6	42639.3	57167.9	93624.5	15133
Lmbn001364	131.03	87.05	132.042	C5H8O4	[M-H]-	4-Hydroxy-2-Oxopentanoic Acid	Organic acids	Organic acids	3318-73-8	3	113035	123049	92957.3	313863	294236	289016
MWSslk083	183.06	153.02	184.074	C9H12O4	[M-H]-	4-Hydroxy-3,5-dimethoxybenzyl alcohol	Phenolic acids	Phenolic acids	530-56-3	3	57638.4	49022.3	52906.6	59017.4	32018	61025.3
mws0628	121.03	92.03	122.037	C7H6O2	[M-H]-	4-Hydroxybenzaldehyde	Others	Aldehyde compounds	123-08-0	3	114126	86601.8	125184	133918	100569	149844
MWSCX016	139.04	77.04	138.032	C7H6O3	[M+H]+	4-Hydroxybenzoic acid	Phenolic acids	Phenolic acids	99-96-7	3	213901	143368	119920	155805	151785	134281
Wayn001856	379.03	241	380.041	C13H16O11S	[M-H]-	4-Hydroxybenzoic acid 4-(6-O-sulfo)glucopyranoside	Phenolic acids	Phenolic acids	-	2	351427	399968	379220	220576	216134	232978
Lakn002075	431.12	137.02	432.127	C18H24O12	[M-H]-	4-Hydroxybenzoic acid glucosyl xyloside	Phenolic acids	Phenolic acids	-	3	214091	162678	146945	134041	132645	155078
Lmqn005404	451.09	331.07	452.096	C20H20O12	[M-H]-	4-Hydroxybenzoyl-1-O-(6''-O-galloyl)glucoside	Phenolic acids	Phenolic acids	-	1	2.01081e+07	1.74657e+07	1.70777e+07	6.14347e+06	4.21905e+06	6.83424e+06
Sazp001763	357.12	195.07	358.126	C16H22O9	[M-H]-	4-Hydroxyphenyl 6-O-(2-Methyl-3-Hydroxypropionyl)-Beta-D-Galactopyranoside	Phenolic acids	Phenolic acids	-	2	387609	306852	284277	545020	523273	484382
MWS5206	181.05	135.04	182.058	C9H10O4	[M-H]-	4-Hydroxyphenyllactic Acid	Phenolic acids	Phenolic acids	306-23-0	1	60534.8	46869.4	48974.5	36033.2	28913.8	37152.8
Wcdp005073	318.3	60.05	317.293	C18H39NO3	[M+H]+	4-Hydroxysphinganine; Phytosphingosine	Lipids	Sphingolipids	554-62-1	3	5725.88	5494.85	8460.58	9431.37	9141.42	8757.15
pmf0440	163.08	91.05	162.068	C10H10O2	[M+H]+	4-MethoxycinnaMaldehyde	Others	Aldehyde compounds	1963-36-6	3	87670.8	55008	63511.7	56275.7	81416.9	75275.9
MWSHC2035	179.07	119.05	178.063	C10H10O3	[M+H]+	4-Methoxycinnamic acid	Phenolic acids	Phenolic acids	830-09-1	1	510685	416794	424550	650030	853886	763526
pme2828	140.03	98.96	139.027	C6H5NO3	[M+H]+	4-Nitrophenol	Phenolic acids	Phenolic acids	100-02-7	3	1.62579e+07	1.39327e+07	1.39922e+07	1.48302e+07	1.41655e+07	1.95297e+07
Wafn002319	515.14	323.08	516.148	C22H28O14	[M-H]-	4-O-(3'-O-alpha-D-Glucopyranosyl)caffeoylquinic acid	Phenolic acids	Phenolic acids	1401352-63-3	2	140555	122015	91060	116655	125675	115140
Wafn002874	515.14	323.08	516.148	C22H28O14	[M-H]-	4-O-(4'-O-alpha-D-Glucopyranosyl)caffeoylquinic acid	Phenolic acids	Phenolic acids	1401352-62-2	2	134207	125157	123108	113032	140524	141288
Zmhn002032	609.18	447.13	610.19	C28H34O15	[M-H]-	4-O-(6'-O-Glucosylcaffeoylglucosyl)-4-hydroxybenzyl alcohol	Phenolic acids	Phenolic acids	-	2	581909	627075	520024	51333.5	120453	65493.5
CYp006606	467.133	163.038	466.126	C25H22O9	[M+H]+	4-O-Cinnamoyl-5-O-caffeoylshikimic acid	Phenolic acids	Phenolic acids	-	3	104885	87621.2	83745.6	194261	218187	204575
Waln002594	341.09	163.04	342.095	C15H18O9	[M-H]-	4-O-Galactoyl p-Coumaric acid	Phenolic acids	Phenolic acids	-	2	126559	248556	376502	575483	556349	531256
Lmsn005333	461.11	169.01	462.116	C22H22O11	[M-H]-	4-O-Galloyl-1-O-Cinnamoyl-β-D-glucose	Phenolic acids	Phenolic acids	-	2	23760.3	25652.7	16877.7	54962.6	54002.7	28352.7
Lmqn000859	343.1	171.05	344.111	C15H20O9	[M-H]-	4-O-Glucosyl-2-hydroxy-6-methoxyacetophenone	Phenolic acids	Phenolic acids	-	3	138604	152846	148918	1.12935e+06	1.24346e+06	1.09373e+06
Zmhn000892	301.09	139.05	302.1	C13H18O8	[M-H]-	4-O-Glucosyl-3,4-dihydroxybenzyl alcohol	Phenolic acids	Phenolic acids	-	2	824243	807504	759775	884941	935453	954067
Zmhn001358	299.08	137.02	300.084	C13H16O8	[M-H]-	4-O-Glucosyl-4-hydroxybenzoic acid	Phenolic acids	Phenolic acids	-	1	3.88173e+07	3.59456e+07	3.79271e+07	4.36328e+07	4.13884e+07	3.95077e+07
zjgp122321	355.1	163.05	354.095	C16H18O9	[M+H]+	4-O-acetyl-3-O-caffeoyl-2-C-methyl-D-erythronate	Others	Others	-	1	2.88605e+06	3.98291e+06	3.95561e+06	5.49713e+06	6.17598e+06	7.10808e+06
Wasn000977	311.1	89.24	312.106	C11H20O10	[M-H]-	4-O-galactopyranosylxylose	Others	Saccharides	14087-31-1	2	175899	79374.1	278867	212994	220243	155374
pma6460	337.09	163.04	338.1	C16H18O8	[M-H]-	4-O-p-Coumaroylquinic acid	Phenolic acids	Phenolic acids	32451-86-8	1	1.02353e+06	944945	1.06851e+06	2.19519e+06	2.49078e+06	2.12794e+06
Hmhn003518	355.104	175.04	356.111	C16H20O9	[M-H]-	4-O-β-D-glucopyranosylferulic acid	Phenolic acids	Phenolic acids	-	3	1.50205e+06	1.32095e+06	1.04918e+06	790604	737835	785584
Wdtp010604	383.2	267.12	382.199	C20H30O7	[M+H]+	4-Octylphenol-1-O-glucuronide	Phenolic acids	Phenolic acids	-	1	33429.5	33856.7	32983.8	34715.2	34359.2	33824.9
pmb0885	291.2	191.11	290.188	C18H26O3	[M+H]+	4-Oxo-9Z,11Z,13E,15E-Octadecatetraenoic Acid	Lipids	Free fatty acids	-	3	108249	109009	135575	68323.4	60607.3	55497.9
pme2596	184.06	148.04	183.053	C8H9NO4	[M+H]+	4-Pyridoxic acid	Others	Vitamin	82-82-6	3	149833	141081	107367	271757	208947	246016
pmb0801	346.11	184.06	345.106	C14H19NO9	[M+H]+	4-Pyridoxic acid-O-glucoside	Others	Vitamin	-	3	185276	213450	201887	469255	511239	613539
Wcsn010254	277.22	277.22	278.225	C18H30O2	[M-H]-	4-[3-(4,8-dimethylnona-3,7-dienyl)-3-methyloxiran-2-yl]butan-2-one	Others	Others	-	2	5.9924e+06	5.38985e+06	6.02199e+06	2.71723e+06	2.67778e+06	2.55429e+06
Zbqp003444	217.16	84.04	216.147	C10H20N2O3	[M+H]+	4-amino-5-oxo-5-(pentylamino)pentanoic acid	Amino acids and derivatives	Amino acids and derivatives	-	1	1.26491e+06	571289	1.09093e+06	878924	867331	933395
Zaln004057	335.08	179.03	336.084	C16H16O8	[M-H]-	4-caffeoylshikimic acid	Phenolic acids	Phenolic acids	-	3	54784	66816.6	39864	84695.6	85613.9	105370
Ladp002110	206.04	160.04	205.037	C10H7NO4	[M+H]+	4-hydroxy-2-oxo-1,2-dihydroquinoline-3-carboxylic acid	Alkaloids	Quinoline alkaloids	73776-24-6	1	4.3411e+06	4.55666e+06	4.37948e+06	2.35786e+06	2.15031e+06	2.28362e+06
Zmmp002106	120.08	77.04	119.07	C3H9N3O2	[M+H]+	4-methyl-1,5,2,3-dioxadiazinan-2-amine	Nucleotides and derivatives	Nucleotides and derivatives	-	2	2.1818e+06	2.14354e+06	2.27285e+06	1.48765e+06	1.68887e+06	1.77281e+06
Zmhn002508	471.15	309.1	472.158	C21H28O12	[M-H]-	4-p-Cumaroyl-rhamnosyl-(1→6)-D-glucose	Phenolic acids	Phenolic acids	-	3	32773.7	52411.4	49671.5	4789.47	2942.65	6557.85
Lasp006411	387.11	191.07	386.1	C20H18O8	[M+H]+	5'-Demethylaquillochin	Lignans and Coumarins	Lignans	305364-91-4	2	8.1474e+06	7.68324e+06	8.38177e+06	8.57755e+06	7.94178e+06	8.95175e+06
pme1474	298.1	136.06	297.09	C11H15N5O3S	[M+H]+	5'-Deoxy-5'-(methylthio)adenosine	Nucleotides and derivatives	Nucleotides and derivatives	2457-80-9	1	8.62418e+06	5.20721e+06	2.25738e+06	8.25655e+06	7.74894e+06	8.21054e+06
Lmzn001582	387.17	207.1	388.173	C18H28O9	[M-H]-	5'-Glucosyloxyjasmanic acid	Phenolic acids	Phenolic acids	-	1	1.38052e+06	1.53898e+06	1.0537e+06	3.46282e+06	3.41975e+06	3.78917e+06
Lmmn002260	551.21	389.17	552.221	C27H36O12	[M-H]-	5'-Methoxyisolariciresinol-9'-O-glucoside	Lignans and Coumarins	Lignans	-	3	330155	399527	373887	361673	365962	191578
Hmln002355	549.2	387.15	550.205	C27H34O12	[M-H]-	5'-Methoxymatairesinoside	Lignans and Coumarins	Lignans	1691201-82-7	3	43467.3	14538.1	20835.8	19880.1	35825.7	10503.5
Lajp005753	493.13	331.08	492.127	C23H24O12	[M+H]+	5,3'-dihydroxy-6,7,4'-trimethoxyflavone-8-O-β-D-glucoside	Flavonoids	Flavones	-	1	3.25482e+07	3.33932e+07	3.48328e+07	3.01432e+07	2.28693e+07	2.81731e+07
Zmjp004852	509.13	347.08	508.122	C23H24O13	[M+H]+	5,6,3',4'-Tetrahydroxy-3,7-dimethoxyflavone-6-O-glucoside	Flavonoids	Flavones	-	1	995534	957096	1.30048e+06	1.53152e+06	1.60368e+06	2.03191e+06
Hagn007569	401.18	59.01	402.132	C21H22O8	[M-H]-	5,6,7,3',4',5'-hexanmethoxyflavone	Flavonoids	Flavones	-	3	104525	103213	97240.5	116184	57400.4	53960.5
HJAP058	345.1	284.07	344.126	C19H20O6	[M+H]+	5,6,7,4'-Tetramethoxyflavanone	Flavonoids	Flavanones	2569-77-9	3	15936	14001.7	13933.8	4782.44	3351.43	5231.43
MWSHY0118	343.12	282.09	342.11	C19H18O6	[M+H]+	5,6,7,4'-Tetramethoxyflavone	Flavonoids	Flavones	1168-42-9	3	79623.4	75397	74123.1	15943	16075	16181.2
Zbzp007397	181.12	135.12	180.115	C11H16O2	[M+H]+	5,6,7,7a-tetrahydro-4,4,7a-trimethyl-2(4H)-benzofuranone	Others	Others	15356-74-8	3	109206	106518	119135	104885	100601	106912
Hamp007846	343.12	313.07	342.11	C19H18O6	[M+H]+	5,6,7,8-Tetramethoxyflavone	Flavonoids	Flavones	-	3	3.95792e+06	4.01142e+06	3.86248e+06	747710	854886	841795
Zmjp004795	301.07	286.05	300.063	C16H12O6	[M+H]+	5,6,7-Tetrahydroxy-8-methoxyflavone	Flavonoids	Flavones	-	2	130260	144317	146343	101362	100719	80011.7
Lmtp001399	312.11	150.05	311.101	C14H17NO7	[M+H]+	5,6-Dihydroxyindole-5-O-β-glucoside	Alkaloids	Plumerane	-	3	23641.3	2457.27	9982.44	18190.6	15424.4	7789.99
Zbn006783	301.04	245.05	302.045	C15H10O7	[M-H]-	5,6-Dihydroxylucidin	Quinones	Anthraquinone	-	1	9711.96	16885.8	24397.1	112375	76586.3	78272.7
Zmhn003257	299.06	284.04	300.063	C16H12O6	[M-H]-	5,7,2'-Trihydroxy-8-methoxyflavone	Flavonoids	Flavones	-	1	630410	639318	669374	463804	449555	492389
Hmqn003268	303.05	151.03	304.058	C15H12O7	[M-H]-	5,7,3',4',5'-Pentahydroxydihydroflavone	Flavonoids	Flavanones	-	1	800386	772285	855942	1.44609e+06	1.53201e+06	1.75542e+06
Zmjp002244	291.09	139.04	290.079	C15H14O6	[M+H]+	5,7,3',4',5'-Pentahydroxyflavan (Tricetiflavan)	Flavonoids	Flavanols	-	2	3.13993e+07	3.11196e+07	3.16184e+07	3.43477e+07	3.30655e+07	3.36624e+07
Lahp004470	443.1	139.04	442.09	C22H18O10	[M+H]+	5,7,3',4',5'-Pentahydroxyflavan-7-gallate	Flavonoids	Other Flavonoids	-	2	5.96592e+06	4.73451e+06	5.09551e+06	9.15723e+06	8.91418e+06	7.64177e+06
Hajp007218	301.07	286.05	300.063	C16H12O6	[M+H]+	5,7,3',5'-tetrahydroxy-6-methylfavanone	Flavonoids	Flavones	-	2	188950	163225	144966	91993.1	97063.1	102418
Lssp210437	301.07	286.05	300.063	C16H12O6	[M+H]+	5,7,4'-Trihydroxy-3'-methoxyisoflavone; 3'-O-Methylorobol	Flavonoids	Isoflavones	36190-95-1	2	143777	163018	131509	114891	89606.7	105319
Zblp003097	303.09	183.03	302.079	C16H14O6	[M+H]+	5,7,4'-Trihydroxy-6-methylflavonoid	Flavonoids	Flavonols	-	3	95231	67204.8	77151	86817.6	86443.2	115738
Zmhn001420	165.02	121.03	166.027	C8H6O4	[M-H]-	5,7-Dihydroxy-1(3H)-isobenzofuranone	Phenolic acids	Phenolic acids	27979-58-4	3	445222	625923	556007	338254	359485	442562
mws1474	345.1	284.07	344.09	C18H16O7	[M+H]+	5,7-Dihydroxy-3',4',5'-trimethoxyflavone	Flavonoids	Flavones	18103-42-9	3	15936	14001.7	13933.8	4782.44	3351.43	5231.43
MWSmce221	193.05	91.05	192.042	C10H8O4	[M+H]+	5,7-Dihydroxy-4-methylcoumarin	Lignans and Coumarins	Coumarins	2107-76-8	3	78954.5	136224	129888	115878	151773	125106
Lmln001856	479.09	316.02	480.09	C21H20O13	[M-H]-	5,7-Dihydroxy-4-oxo-2-(3,4,5-trihydroxyphenyl)-4H-chromen-3-yl-alloside	Others	Others	-	1	3.27534e+07	3.54751e+07	3.41224e+07	5.32921e+07	5.39485e+07	5.4791e+07
Layp002880	341.09	179.03	340.079	C15H16O9	[M+H]+	5,7-Dihydroxychromone glucoside	Others	Chromone	-	1	272689	287090	281210	383521	306774	322917
Hmtn001120	315.11	153.06	316.116	C14H20O8	[M-H]-	5-(2-Hydroxyethyl)-2-O-glucosylphenol	Phenolic acids	Phenolic acids	-	2	3.95826e+07	3.63989e+07	3.67892e+07	2.95474e+07	3.3396e+07	2.70462e+07
Lmbn001467	158.08	116.07	159.089	C7H13NO3	[M-H]-	5-Acetamidopentanoic Acid	Organic acids	Organic acids	1072-10-2	3	275968	290013	170616	195370	229956	174670
Latp002963	411.13	249.08	410.121	C19H22O10	[M+H]+	5-Acetonyl-6-glucosyl-7-hydroxy-2,6-methylchromone	Others	Chromone	-	3	117363	92783.3	129929	249972	267786	255675
MWSmce001	181.05	107.05	180.042	C9H8O4	[M+H]+	5-Acetylsalicylic acid	Phenolic acids	Phenolic acids	13110-96-8	3	52318.8	56867.4	79610.8	36403.8	36697.2	23889.7
pmp001201	162.11	79.1	161.105	C7H15NO3	[M+H]+	5-Aminocycloheptane-1,2,3-triol	Alkaloids	Alkaloids	-	3	14326.7	8531.82	9951.79	5005	11358	17110.1
pmn001516	325.06	125.02	326.064	C14H14O9	[M-H]-	5-Galloylshikimic acid	Phenolic acids	Phenolic acids	95719-51-0	3	86472.2	210092	186324	540446	480086	247245
Lmmn003663	329.09	167.04	330.095	C14H18O9	[M-H]-	5-Glucosyloxy-2-Hydroxybenzoic acid methyl ester	Phenolic acids	Phenolic acids	-	1	2.67996e+06	2.77202e+06	2.64981e+06	2.81621e+06	2.8157e+06	2.83495e+06
zjzp121616	265.14	135.08	264.136	C15H20O4	[M+H]+	5-Hydroxy-2-Carbonylcadinane-12,7-lactone	Terpenoids	Sesquiterpenoids	-	3	67739.5	77439.3	81814.3	18322.3	28562.4	29101.3
MWStz073	102.05	84.05	101.048	C4H7NO2	[M+H]+	5-Hydroxy-2-pyrrolidinone	Alkaloids	Pyrrole alkaloids	62312-55-4	3	174593	95788.2	198862	81798.1	245676	238954
Wagp009942	359.11	344.09	358.105	C19H18O7	[M+H]+	5-Hydroxy-3,7,3',4'-tetramethoxyflavone (Retusin)	Flavonoids	Flavones	1245-15-4	2	1.80963e+06	1.57511e+06	1.64142e+06	373798	366894	355967
Wagp009533	389.12	359.08	388.116	C20H20O8	[M+H]+	5-Hydroxy-6,7,3',4',5'-Pentamethoxyflavone	Flavonoids	Flavones	29215-55-2	3	36333.7	40518.3	38540.7	4656.54	6066.24	5867.23
pmp000008	359.11	344.09	358.105	C19H18O7	[M+H]+	5-Hydroxy-6,7,3',4'-tetramethoxyflavone	Flavonoids	Flavones	21763-80-4	2	1.76387e+06	1.64123e+06	1.59481e+06	363696	369948	383576
MWSHC2011	221.09	162.06	220.085	C11H12N2O3	[M+H]+	5-Hydroxy-L-tryptophan	Amino acids and derivatives	Amino acids and derivatives	4350-09-8	3	54972.9	49916.6	50071.6	72976.2	68350.8	74231.5
mws0572	126.07	109.04	125.059	C5H7N3O	[M+H]+	5-Methylcytosine	Nucleotides and derivatives	Nucleotides and derivatives	554-01-8	2	238198	204084	207402	229659	253123	251467
CYp004227	531.171	311.116	530.164	C23H30O14	[M+H]+	5-O-(4'-[Beta-D-Glucopyranosyl]-Trans-Feruloyl)Quinic Acid	Phenolic acids	Phenolic acids	-	1	1.47246e+06	1.3838e+06	1.31046e+06	1.09743e+06	1.31407e+06	1.25997e+06
MWSHC20125	335.08	135.05	336.084	C16H16O8	[M-H]-	5-O-Caffeoylshikimic acid	Phenolic acids	Phenolic acids	73263-62-4	3	58337.8	38907.8	37635.6	66816.6	53628.4	78087.9
CYn004219	367.103	173.045	368.111	C17H20O9	[2M-H]-	5-O-Feruloylquinic acid	Phenolic acids	Phenolic acids	-	1	1.18251e+06	974705	1.28565e+06	1.41342e+06	1.72814e+06	1.72036e+06
Zmhn001703	331.07	169.02	332.074	C13H16O10	[M-H]-	5-O-Galloyl-D-hamamelose	Phenolic acids	Phenolic acids	-	1	5.7774e+07	5.91198e+07	5.78361e+07	4.29853e+07	4.44468e+07	4.75264e+07
Zmhn003082	357.08	173.04	358.09	C15H18O10	[M-H]-	5-O-Galloyl-methyl quinine ester	Phenolic acids	Phenolic acids	-	2	135560	85570	29234.8	856108	1.17346e+06	1.06894e+06
Zmhn002783	325.06	169.02	326.064	C14H14O9	[M-H]-	5-O-Galloylshikimic acid	Phenolic acids	Phenolic acids	-	3	266031	132904	235148	728643	883940	655452
Lhmp122205	301.14	245.09	300.136	C18H20O4	[M+H]+	5-O-Methyllatifolin	Others	Others	-	3	39768.5	37706.1	43000.1	42367.9	44438.7	42868.2
Waln003168	341.09	195.05	342.095	C15H18O9	[M-H]-	5-O-p-Coumaroyl Galactonic Acid	Phenolic acids	Phenolic acids	-	3	601764	430772	514439	970106	1.16509e+06	1.01899e+06
pmb3074	337.09	191.06	338.1	C16H18O8	[M-H]-	5-O-p-Coumaroylquinic acid	Phenolic acids	Phenolic acids	1899-30-5	1	6.94764e+06	7.8481e+06	6.38484e+06	1.62539e+07	2.14302e+07	1.90967e+07
pmb3061	499.15	163.1	500.153	C22H28O13	[M-H]-	5-O-p-Coumaroylquinic acid O-glucoside	Phenolic acids	Phenolic acids	-	1	1.2094e+06	1072224	1.14246e+06	771855	846699	759169
pmb3066	481.14	319.2	482.142	C22H26O12	[M-H]-	5-O-p-Coumaroylshikimic acid O-glucoside	Phenolic acids	Phenolic acids	-	3	68755.6	59524.1	64162.1	133242	162272	170888
Zmmp000969	255.1	123.06	254.09	C11H14N2O5	[M+H]+	5-Ribofuranosylnicotinamide	Nucleotides and derivatives	Nucleotides and derivatives	107325-67-7	1	3.07978e+06	2.78568e+06	2.87554e+06	5.06285e+06	5.253e+06	5.19624e+06
Wbwp010459	343.15	163.07	342.147	C20H22O5	[M+H]+	5-[(2r,3s,4s,5s)-5-(2h-1,3-benzodioxol-5-yl)-3,4-dimethyloxolan-2-yl]-2-methoxyphenol	Lignans and Coumarins	Lignans	-	2	2.64244e+06	3.14631e+06	3.09055e+06	2.70036e+06	2.85375e+06	2.79684e+06
Zahn007990	197.12	153.13	198.126	C11H18O3	[M-H]-	5-hydroxy-3,4-dimethyl-5-pentylfuran-2(5H)-one	Others	Others	-	3	131858	116723	114462	132515	126046	116692
Wcfp005519	163.04	133.03	162.032	C9H6O3	[M+H]+	5-hydroxyindene-1,3-dione	Terpenoids	Sesquiterpenoids	131977-61-2	2	71891.3	74210.2	69581.4	66337.8	61380.9	79323.4
Wbjp002608	398.15	236.09	397.137	C18H23NO9	[M+H]+	5-methoxy-3-methyl-2-oxo-7-((3,4,5-trihydroxy-6-methyltetrahydro-2H-pyran-2-yl)oxy)indolin-3-yl acetate	Alkaloids	Alkaloids	-	2	413459	377465	410762	554570	444966	462893
Zbqp000949	204.12	85.03	203.116	C9H17NO4	[M+H]+	5-methyl 1-propyl L-glutamate	Amino acids and derivatives	Amino acids and derivatives	-	2	1.54994e+06	1.39173e+06	1.31907e+06	1.48464e+06	1.57885e+06	1.61163e+06
Jmcn006879	249.15	203.14	250.157	C15H22O3	[M-H]-	5β-Hydroxycostic acid	Terpenoids	Sesquiterpenoids	-	3	5224.3	5232.21	3656.18	16510.1	14103.8	20096.2
pmp000194	519.11	271.06	518.106	C24H22O13	[M+H]+	6''-O-Malonylgenistin	Flavonoids	Isoflavones	51011-05-3	3	42521.8	42693.3	34632.6	19339.7	13475.9	20295.1
Zbbn002910	725.2	353.09	726.216	C36H38O16	[M-H]-	6''-O-sinapoyl-7-O-caffeoyl-geniposide	Terpenoids	Monoterpenoids	-	2	154198	143831	102163	503241	535975	586763
Hahn002084	523.15	161.03	524.153	C24H28O13	[M-H]-	6'-O-caffeoylcatalpol	Others	Others	-	3	1.46695e+06	1.86001e+06	1.75567e+06	785025	787547	750087
Cmdn003997	609.2	447.12	610.211	C25H38O17	[M-H]-	6'-O-α-D-galactosylbarlerin	Terpenoids	Monoterpenoids	927691-89-2	2	447944	379412	340223	59402.4	46023.5	91258.4
Cmdn004285	609.2	447.12	610.211	C25H38O17	[M-H]-	6'-O-β-D-glucosylbarlerin	Terpenoids	Monoterpenoids	927691-88-1	2	559144	538349	489500	161437	32748.5	133601
Wcsn010496	277.22	233.23	278.225	C18H30O2	[M-H]-	6,10,14-Trimethylpentadeca-5,9-Diene-2,13-Dione	Others	Others	-	3	74228.9	71565.7	74900.1	36654.4	42319.5	32187.4
Zmhp003514	301.07	286.05	300.063	C16H12O6	[M+H]+	6,7,8-Tetrahydroxy-5-methoxyflavone	Flavonoids	Flavones	-	3	139856	132469	127829	101617	113894	94006.8
Cmpp003619	193.05	105.07	192.042	C10H8O4	[M+H]+	6,7-Dihydroxy-4-methylcoumarin	Lignans and Coumarins	Coumarins	529-84-0	3	379202	313406	545634	445230	468423	348297
Wbtn006810	287.05	135.04	288.063	C15H12O6	[M-H]-	6,7-dihydroxy-1,3-dimethoxyxanthen-9-one	Flavonoids	Other Flavonoids	-	3	127435	157430	118586	1.09886e+06	934587	889597
zjbp110804	357.13	307.1	356.126	C20H20O6	[M+H]+	6,7-dimethoxy-2-[2-(4'-hydroxy-3'-methoxyphenyl)ethyl]chromone	Others	Chromone	-	3	112010	127437	127449	94878	94878	88436.4
zjbp110819	311.13	251.11	310.12	C19H18O4	[M+H]+	6,7-dimethoxy-2-[2-phenylethyl]chromone	Others	Chromone	-	1	362784	397530	296593	179256	177111	189692
Wbtn006721	285.04	133.03	286.048	C15H10O6	[M-H]-	6,8-dihydroxy-3-methyl-9-oxoxanthene-1-carboxylic acid	Others	Ketone compounds	-	1	40979.4	40862.4	41652.8	100660	130565	217931
Lmqp003432	227.16	121.1	226.157	C13H22O3	[M+H]+	6,9-Dihydroxy-7-megastigmen-3-one	Terpenoids	Sesquiterpenoids	-	2	114743	91858.5	96777.1	453349	371055	468563
Jmgn004021	449.11	269.05	450.116	C21H22O11	[M-H]-	6-C-Glucosyl-2-Hydroxynaringenin	Flavonoids	Flavanones	-	3	138357	102488	168834	177640	366363	331697
Lmjp003655	463.12	301.08	462.116	C22H22O11	[M+H]+	6-C-MethylKaempferol-3-glucoside	Flavonoids	Flavonols	-	1	5.89733e+06	7.52085e+06	6.75622e+06	8.72391e+06	9.86924e+06	8.7284e+06
Lmmp002963	625.18	317.06	624.169	C28H32O16	[M+H]+	6-C-Methylquercetin-3-O-rutinoside	Flavonoids	Flavonols	-	3	217505	172505	200188	1.97338e+06	2.38368e+06	2.18965e+06
MWSslk102	155.01	119.04	154.005	C5H3ClN4	[M+H]+	6-Chloropurine	Nucleotides and derivatives	Nucleotides and derivatives	87-42-3	3	605751	601494	639159	582489	502029	631278
Lmdn001560	345.12	165.06	346.126	C15H22O9	[M-H]-	6-DeoxyCatalpol	Terpenoids	Monoterpenoids	99499-99-7	3	257779	290533	280801	296882	345480	337939
Zmyn003693	267.07	252.04	268.074	C16H12O4	[M-H]-	6-Hydroxy-2'-methoxyflavone	Flavonoids	Flavones	61546-59-6	3	17906.3	13642.2	14893.6	15442.4	15957.7	14678.9
Lmbp007051	313.11	137.06	312.1	C18H16O5	[M+H]+	6-Hydroxy-2-[2-(3'-methoxy-4'-hydroxyphenylethyl)]chromone	Others	Chromone	-	3	37666.2	22857.1	36155.9	36703.1	40177.6	42829.1
CYp009666	213.149	111.044	212.141	C12H20O3	[M+H]+	6-Hydroxy-3,9-Undecadienoic acid Methyl Ester	Lipids	Free fatty acids	-	3	549533	444314	446376	694227	735079	688101
Lmcp004714	343.12	137.06	342.11	C19H18O6	[M+H]+	6-Hydroxy-7-Methoxy-2-[2-(3'-Hydroxy-4'-Methoxyphenyl)Ethyl]Chromone	Others	Chromone	-	3	136750	175840	146003	209977	214289	241982
Zbsp004940	193.05	133.03	192.042	C10H8O4	[M+H]+	6-Hydroxy-7-methoxycoumarin	Lignans and Coumarins	Coumarins	-	2	335431	288103	404904	206922	264502	273036
Yshs000049	471.35	407.33	470.34	C30H46O4	[M+H]+	6-Hydroxy-lupane-20(29)-en-3-one-28-oic acid	Terpenoids	Triterpene	-	3	58466	52293.5	59731.3	44019.2	46567.6	50831.4
mws0972	131.07	85.07	132.079	C6H12O3	[M-H]-	6-Hydroxyhexanoic acid	Organic acids	Organic acids	1191-25-9	3	13533	23693	13407	19540.7	11168.2	41392.7
pmp001310	627.16	303.1	626.148	C27H30O17	[M+H]+	6-Hydroxykaempferol-3,6-O-Diglucoside	Flavonoids	Flavonols	-	1	1.39733e+06	1.34681e+06	1.13851e+06	2.72063e+06	2.85752e+06	2.71436e+06
Zmhp002640	773.21	303.05	772.206	C33H40O21	[M+H]+	6-Hydroxykaempferol-3-O-Rutinoside-6-O-glucoside	Flavonoids	Flavonols	-	2	112490	70925.6	75235.3	106628	93158.8	148586
pmp001311	627.16	303.1	626.148	C27H30O17	[M+H]+	6-Hydroxykaempferol-7,6-O-Diglucoside	Flavonoids	Flavonols	-	3	580924	567521	559606	2.40849e+06	1.99743e+06	1.81314e+06
pmp001309	465.1	303.1	464.096	C21H20O12	[M+H]+	6-Hydroxykaempferol-7-O-glucoside	Flavonoids	Flavonols	-	1	3.06689e+07	3.5852e+07	2.96909e+07	1.76904e+07	2.86001e+07	4.63068e+07
Hmcn002875	301.04	255.02	302.043	C15H10O7	[M-H]-	6-Hydroxyluteolin	Flavonoids	Flavones	18003-33-3	3	78167.3	99559.9	98834.9	182667	149684	127849
Hmcn001884	463.09	301.03	464.096	C21H20O12	[M-H]-	6-Hydroxyluteolin 5-glucoside	Flavonoids	Flavones	-	1	7.67405e+06	7.16586e+06	7.56061e+06	1.5662e+07	1.62315e+07	1.47877e+07
Lmjp003295	479.12	317.07	478.111	C22H22O12	[M+H]+	6-Methoxykaempferol-3-O-glucoside	Flavonoids	Flavonols	63422-27-5	1	672505	540005	395005	852311	922505	1795005
Lmpp005784	465.1	333.07	464.096	C21H20O12	[M+H]+	6-Methoxyquercetin-3-O-Xyloside	Flavonoids	Flavonols	-	3	990316	812257	1.08865e+06	748301	833921	860948
Lmpp005842	479.11	333.07	478.111	C22H22O12	[M+H]+	6-Methoxyquercetin-3-O-rhamnoside	Flavonoids	Flavonols	-	3	33141.9	39554.4	35283.6	72869.8	66273.2	82304.4
Ymjm000116	313.09	151.04	314.1	C14H18O8	[M-H]-	6-O-Acetylarbutin	Phenolic acids	Phenolic acids	10338-88-2	3	135839	119441	118475	171847	159496	189587
Zmhn001793	341.09	179.03	342.095	C15H18O9	[M-H]-	6-O-Caffeoyl-D-glucose	Phenolic acids	Phenolic acids	-	1	3.5914e+06	3.36144e+06	3.69435e+06	3.95103e+06	3.6943e+06	3.69623e+06
Lman003972	433.11	161.03	434.121	C21H22O10	[M-H]-	6-O-Caffeoylarbutin	Phenolic acids	Phenolic acids	136172-60-6	3	49753.7	48176.8	67836.8	62756.1	56963.9	15005
Zmhn002334	355.1	193.05	356.111	C16H20O9	[M-H]-	6-O-Feruloyl-β-D-glucose	Phenolic acids	Phenolic acids	137887-25-3	3	189917	187918	194246	232895	216903	224832
Lmfn000604	331.07	169.01	332.074	C13H16O10	[M-H]-	6-O-Galloyl-β-D-glucose	Phenolic acids	Phenolic acids	13186-19-1	1	7.21628e+07	6.39372e+07	6.05865e+07	4.88269e+07	3.64747e+07	3.88634e+07
Wasn000495	311.1	89.02	312.106	C11H20O10	[M-H]-	6-O-alpha-L-arabinopyranosyl-D-glucopyranose	Others	Saccharides	14116-69-9	2	216008	281595	419584	291512	302171	468449
MWS4525	166.07	124.05	165.065	C6H7N5O	[M+H]+	6-O-methylguanine	Nucleotides and derivatives	Nucleotides and derivatives	20535-83-5	3	100827	86956.9	91902.8	150553	144919	141774
Lmjp002782	333.13	167.07	332.126	C18H20O6	[M+H]+	6-O-p-Coumaroyl-7-deoxyrehmaglutin A	Terpenoids	Monoterpenoids	-	2	98218.3	81797.8	78195.3	151350	163155	157383
Lmfn003035	325.09	145.03	326.1	C15H18O8	[M-H]-	6-O-p-Coumaroyl-β-D-glucose	Phenolic acids	Phenolic acids	114297-65-3	1	8.59316e+06	7.83807e+06	6.43122e+06	9.01563e+06	1.10501e+07	1.33412e+07
Lmdn003674	467.16	137.02	468.163	C22H28O11	[M-H]-	6-O-p-HydroxybenzoylAjugol	Terpenoids	Monoterpenoids	-	2	1.0347e+06	1.54142e+06	1.72716e+06	706520	874330	847700
Wdsp002909	372.14	163.04	371.137	C20H21NO6	[M+H]+	6-[(7-hydroxy-2-methyl-6-oxo-3,4-dihydroisoquinolin-1-yl)methyl]-2,3-dimethoxybenzoic acid	Alkaloids	Isoquinoline alkaloids	-	3	84461.8	75325.2	22094.6	94164.3	85197.3	79817.1
zjgp122320	163.04	89.04	162.032	C9H6O3	[M+H]+	6-hydroxycoumarin	Lignans and Coumarins	Coumarins	6093-68-1	3	128982	157138	298672	259072	217140	176144
ZbWn001980	211.06	96.96	212.072	C7H16O5S	[M-H]-	6-methoxyhexyl hydrogen sulfate	Others	Others	-	2	557193	446358	483775	655681	595597	628468
Wbtp007427	341.1	341.1	340.095	C19H16O6	[M+H]+	7,10-dihydroxy-12-methoxy-2,2-dimethyl-1,11-dioxatetracen-6-one	Others	Ketone compounds	-	3	298893	267983	274029	335406	252557	285857
Lmhn005088	593.09	289.07	594.101	C29H22O14	[M-H]-	7,3'-Di-O-gallyoltricetiflavan	Flavonoids	Flavanols	-	1	2.59534e+06	2.05149e+06	2.84443e+06	2.39971e+06	2.37609e+06	2.61922e+06
Lmhn005475	593.09	289.07	594.101	C29H22O14	[M-H]-	7,4'-Di-O-galloyltricetiflavan	Flavonoids	Flavanols	-	1	2.20376e+06	2.05778e+06	2.32611e+06	2.47086e+06	2.28468e+06	2.7551e+06
Zmxn003874	585.23	537.21	586.241	C31H38O11	[M-H]-	7,8-Dihydro-Buddlenol B(threo)	Phenolic acids	Phenolic acids	-	2	6.80687e+06	8.67904e+06	7.97091e+06	1.07726e+07	1.06097e+07	1.1432e+07
MWSslk135	193.05	147.05	192.042	C10H8O4	[M+H]+	7,8-Dihydroxy-4-methylcoumarin	Lignans and Coumarins	Coumarins	2107-77-9	3	39320.7	15005	26216.7	44773.9	26212.7	44898.2
Wchn005806	361.17	165.06	362.173	C20H26O6	[M-H]-	7-(4-hydroxy-3-methoxyphenyl)-1-(4-hydroxyphenyl)heptane-2,3,5-triol	Others	Others	-	2	918474	929178	1.08299e+06	559618	511627	518351
Hagn003556	387.16	207.1	388.095	C23H16O6	[M-H]-	7-Benzyloxy-5-hydroxy-3',4'-methylenedioxyflavonoid	Flavonoids	Flavones	-	3	1.04347e+06	1.47134e+06	1.04259e+06	3.275e+06	2.62584e+06	2.91519e+06
Hmmn003964	359.13	197.08	360.142	C16H24O9	[M-H]-	7-Deoxyloganic acid	Terpenoids	Monoterpenoids	22487-36-1	2	117464	146585	115444	67801.2	75851	92438.2
Lafp005024	485.24	219.17	484.23	C24H36O10	[M+H]+	7-Hydroxy-costol-malonyl glucoside	Terpenoids	Sesquiterpenoids	-	2	43997.5	20005	53318.9	31390.6	26272.7	39089
Hmqn002118	161.02	133.03	162.032	C9H6O3	[M-H]-	7-Hydroxycoumarin;Umbelliferone	Lignans and Coumarins	Coumarins	93-35-6	3	158712	179790	133681	144578	88761.1	154459
mws1075	177.05	121.06	176.047	C10H8O3	[M+H]+	7-Methoxycoumarin	Lignans and Coumarins	Coumarins	531-59-9	1	3.25833e+06	2.86192e+06	3.23432e+06	5.97601e+06	5.89792e+06	6.59404e+06
pme3968	166.07	149.05	165.065	C6H7N5O	[M+H]+	7-Methylguanine	Nucleotides and derivatives	Nucleotides and derivatives	578-76-7	3	332601	310819	325261	467508	483547	527781
pme2801	167.06	150.03	166.049	C6H6N4O2	[M+H]+	7-Methylxanthine	Nucleotides and derivatives	Nucleotides and derivatives	552-62-5	1	808713	797548	780612	513827	539002	502730
Lmhn004960	441.08	289.07	442.09	C22H18O10	[M-H]-	7-O-Galloyltricetiflavan	Flavonoids	Flavanols	-	1	7.92866e+07	7.63858e+07	7.32717e+07	7.3209e+07	7.0052e+07	108530354
HX1341	163.04	89.04	162.032	C9H6O3	[M+H]+	7-hydroxy-2H-1-benzopyran-2-one	Lignans and Coumarins	Coumarins	-	2	4.36954e+06	6.56702e+06	6.01879e+06	7.65634e+06	8.7348e+06	8.32344e+06
Lmbn005287	311.22	249.22	312.23	C18H32O4	[M-H]-	7S,8S-DiHODE; (9Z,12Z)-(7S,8S)-Dihydroxyoctadeca-9,12-dienoic acid	Lipids	Free fatty acids	143288-65-7	3	35332	33402.7	31695.8	30255.9	30331.2	29585
Wcsn010524	265.22	265.22	266.225	C17H30O2	[M-H]-	8,11-Heptadecadienoic acid	Lipids	Free fatty acids	-	2	44556.3	38576.7	39396.6	23908.6	21288.4	31484.1
WaYn002719	409.15	165.06	410.158	C20H26O9	[M-H]-	8,8''-Bisguaiacylglycerol	Lignans and Coumarins	Lignans	-	2	156990	147515	127361	153342	224846	258553
Lmmp003672	593.17	441.11	592.158	C31H28O12	[M+H]+	8,8'-Methylenebiscatechin	Flavonoids	Flavanols	81555-08-0	1	195971	254465	186851	786788	576268	757209
Sacn001940	375.13	195.07	376.137	C16H24O10	[M-H]-	8-Epiloganic acid	Terpenoids	Monoterpenoids	82509-41-9	2	199564	299801	273022	84056.9	129429	131462
Lmxp004495	163.04	89.04	162.032	C9H6O3	[M+H]+	8-Hydroxycoumarin	Lignans and Coumarins	Coumarins	2442-31-1	3	1.70648e+06	1.96838e+06	1.91078e+06	382794	354531	373675
MWSHC20110	301.07	286.05	300.063	C16H12O6	[M+H]+	8-Methoxyapigenin	Flavonoids	Flavones	57096-02-3	2	122572	140038	134894	82860.1	95335.3	96454.1
Smnp001863	449.14	287.09	448.137	C22H24O10	[M+H]+	8-O-methyl-7-hydroxyaloin	Quinones	Anthraquinone	-	2	3.69328e+07	3.38039e+07	3.5144e+07	3.63252e+07	4.23159e+07	3.14539e+07
Lalp003733	563.16	273.08	562.148	C30H26O11	[M+H]+	8-[2-(3,4-dihydroxyphenyl)-3,5,7-trihydroxy-3,4-dihydro-2h-1-benzopyran-4-yl]-2-(4-hydroxyphenyl)-3,4-dihydro-2h-1-benzopyran-3,5,7-triol	Flavonoids	Flavanols	-	2	347614	354070	373845	544009	557429	509455
Wcjp002598	146.06	91.05	145.053	C9H7NO	[M+H]+	8-hydroxyquinoline	Alkaloids	Quinoline alkaloids	148-24-3	3	1.37716e+06	1.21386e+06	1.1595e+06	706572	743721	699427
Ymjm000135	507.18	161.02	508.195	C25H32O11	[M-H]-	8R-Dihydrodehydrodiconferyl alcohol 4-O-β-D-glucopyranoside	Lignans and Coumarins	Lignans	-	2	2.98212e+06	3.43564e+06	3.49124e+06	1.76695e+06	1.71226e+06	1.97044e+06
pmn001694	329.23	229.15	330.241	C18H34O5	[M-H]-	9,10,13-Trihydroxy-11-Octadecenoic Acid	Lipids	Free fatty acids	29907-57-1	3	19470.3	22243.1	21897.1	26652.8	22264.9	17516.1
Wbtn007603	299.06	284.03	300.063	C16H12O6	[M-H]-	9,11-dimethoxy-2h-[1,3]dioxolo[4,5-b]xanthen-10-one	Flavonoids	Other Flavonoids	-	2	561054	622057	556825	405012	443108	512502
Zasn010433	307.26	307.26	308.272	C20H36O2	[M-H]-	9,12-Octadecadienoic acid,ethyl ester	Others	Others	6114-21-2	1	38203.1	20825.7	19046.6	24648.4	16490.4	16073.9
Lmyn007883	287.22	287.22	288.23	C16H32O4	[M-H]-	9,16-Dihydroxypalmitic acid	Lipids	Free fatty acids	38076-49-2	2	187358	160482	157890	416309	476027	481260
mws1060	267.07	135.03	268.081	C10H12N4O5	[M-H]-	9-(Arabinosyl)hypoxanthine	Nucleotides and derivatives	Nucleotides and derivatives	7013-16-3	3	136214	97402	120018	61854.3	73470.3	61600.8
Zmsp001773	268.11	136.07	267.097	C10H13N5O4	[M+H]+	9-Arabinosyladenine	Nucleotides and derivatives	Nucleotides and derivatives	-	1	8.79865e+06	6.69257e+06	6.28676e+06	1.81529e+06	1.7674e+06	1.83593e+06
MWS1894	183.08	98.98	182.073	C13H10O	[M+H]+	9-Fluorenol	Others	Others	1689-64-1	3	354167	298150	278595	295153	436811	310080
MWS80006	311.22	293.21	312.23	C18H32O4	[M-H]-	9-Hydroperoxy-9Z,11E-Octadecadienoic Acid	Lipids	Free fatty acids	-	3	25490.7	26706.7	24819	23902.4	26663.9	22741.2
Lhcp090206	209.15	149.1	208.146	C13H20O2	[M+H]+	9-Hydroxy-5-megastigmen-4-one	Terpenoids	Monoterpenoids	27185-79-1	3	45912	43716.8	35861.1	26442.5	35704.4	30496.3
Qmyp101114	371.21	209.15	370.199	C19H30O7	[M+H]+	9-O-β-D-Glucoside of 3-hydroxy-7,8-didehydro-β-ionol	Terpenoids	Sesquiterpenoids	-	2	1.30968e+06	1.414e+06	1.29549e+06	834340	985361	886420
Wayn007352	339.12	324.1	340.131	C20H20O5	[M-H]-	9-Oxodemethylmyricanane B	Others	Others	-	2	501821	554789	482919	148066	161683	149104
Wcjp001032	269.09	137.05	268.081	C10H12N4O5	[M+H]+	9-[(2S,3S,4S,5R)-3,4-dihydroxy-5-(hydroxymethyl)oxolan-2-yl]-1H-purin-6-one	Alkaloids	Alkaloids	-	2	398701	477818	492925	371416	447018	434105
Wbtn006053	451.1	341.07	452.111	C24H20O9	[M-H]-	9-hydroxy-2-(2-hydroxy-3-methoxyphenyl)-3-(hydroxymethyl)-12-methoxy-2,3-dihydro-1,4,5-trioxatetraphen-10-one	Others	Ketone compounds	-	1	1.28856e+06	1.11294e+06	1.00887e+06	2.05297e+06	1.98816e+06	2.09423e+06
Zmjn004133	311.22	293.21	312.23	C18H32O4	[M-H]-	9S-Hydroperoxy-10E,12Z-octadecadienoic acid	Lipids	Free fatty acids	5502-91-0	3	42522.7	36629.6	31498.1	36061.5	37152.4	36587.1
Rfmb091	295.23	195.14	296.235	C18H32O3	[M-H]-	9S-Hydroxy-10E,12Z-octadecadienoic acid	Lipids	Free fatty acids	15514-85-9	2	60830.2	67507.1	66676	36592.1	31501.1	31202.9
Cmmn012997	301.22	301.22	302.225	C20H30O2	[M-H]-	Abietic acid	Terpenoids	Ditepenoids	514-10-3	2	54746.3	53490.3	51621.5	45508.5	72148.8	90922.6
Lmtn004049	263.13	204.12	264.136	C15H20O4	[M-H]-	Abscisic acid	Organic acids	Organic acids	21293-29-8	2	159464	157691	182327	85121.2	71904	65668.6
Wagp004803	427.2	247.13	426.189	C21H30O9	[M+H]+	Abscisic acid D-glucopyranosyl ester	Others	Others	-	3	78214.8	125450	63969	58882.6	71643.8	75481.2
MWSN0014	283.061	268.042	284.068	C16H12O5	[M-H]-	Acacetin	Flavonoids	Flavones	480-44-4	3	10727.2	7773.86	12487.1	8233.88	8943.99	9646.84
pmp000573	447.13	285.08	446.121	C22H22O10	[M+H]+	Acacetin-7-O-galactoside	Flavonoids	Flavones	-	3	136640	138368	132954	99813.2	145580	144192
pmp000577	461.12	285.08	460.116	C26H20O8	[M+H]+	Acacetin-7-O-glucuronide	Flavonoids	Flavones	-	3	13523.6	10700.3	7979.89	19561.9	23118.8	19710.6
MWSslk056	239.08	181.07	238.07	C9H10N4O4	[M+H]+	Acefylline; Theophylline-7-acetic acid	Alkaloids	Alkaloids	652-37-9	3	23367.3	31946.5	42053.7	32787.5	51396.9	28813.8
Lmdn000766	421.14	169.05	422.142	C17H26O12	[M-H]-	Acetylcatalpol	Terpenoids	Monoterpenoids	-	2	784959	647386	635189	854800	898187	1.01032e+06
Hmln002149	623.2	461.17	624.205	C29H36O15	[M-H]-	Acteoside; Verbascoside	Phenolic acids	Phenolic acids	61276-17-3	3	6816.84	18092.1	10929	12335.1	15312.1	13196.6
Lhsp101905	167.11	93.07	166.099	C10H14O2	[M+H]+	Actinidialactone	Terpenoids	Monoterpenoids	76729-80-1	2	517688	616102	540234	502877	497962	521406
Sayp006468	357.13	307.1	356.126	C20H20O6	[M+H]+	Acutissimalignan B	Lignans and Coumarins	Lignans	-	3	173062	153405	144583	78708	105128	116084
Zmjn001030	346.06	211	347.063	C10H14N5O7P	[M-H]-	Adenosine 2'-Phosphate	Nucleotides and derivatives	Nucleotides and derivatives	130-49-4	3	66923.9	58700.2	58074.9	59974.2	68882.9	70704.4
pme2117	426.02	158.93	427.029	C10H15N5O10P2	[M-H]-	Adenosine 5'-diphosphate	Nucleotides and derivatives	Nucleotides and derivatives	58-64-0	3	618862	523426	678331	153514	189433	187735
pme0230	268.104	136.062	267.097	C10H13N5O4	[M+H]+	Adenosine	Nucleotides and derivatives	Nucleotides and derivatives	58-61-7	1	9.28296e+06	7.00125e+06	6.58747e+06	1.99471e+06	2.17558e+06	2.11782e+06
mws0208	145.05	101.06	146.058	C6H10O4	[M-H]-	Adipic Acid	Organic acids	Organic acids	124-04-9	3	88520.2	86041.3	90639.1	208639	258159	289381
Hmcp001824	213.07	167.06	212.059	C12H8N2O2	[M+H]+	Ailanindole	Alkaloids	Plumerane	159903-51-2	3	108216	98750.9	85062.3	102549	75987.7	60402.7
Hmcp002629	389.16	181.04	388.152	C21H24O7	[M+H]+	Ailantinol E	Terpenoids	Ditepenoids	-	2	2.60049e+06	2.6951e+06	2.6409e+06	3.00301e+06	2.91422e+06	3.20466e+06
MWSslk235	181.07	59.01	182.079	C6H14O6	[M-H]-	Allitol	Others	Saccharides	488-44-8	3	516054	403092	227923	583802	510482	620941
pme1173	137.05	110.03	136.038	C5H4N4O	[M+H]+	Allopurinol	Nucleotides and derivatives	Nucleotides and derivatives	315-30-0	3	10877.3	7092.97	14391.2	53178.3	90103.1	70869.9
Zmdn004052	431.1	269.05	432.106	C21H20O10	[M-H]-	Aloe emodin-1-O-glucoside	Quinones	Anthraquinone	-	3	107996	117309	94100.7	52170	52278.9	75692.1
Lhqp101813	409.15	247.1	408.142	C20H24O9	[M+H]+	Ammijin	Lignans and Coumarins	Coumarins	-	2	852630	1.18559e+06	1.20135e+06	1.684e+06	1.64157e+06	1.8099e+06
Zmjp003597	389.21	191.15	388.21	C19H32O8	[M+H]+	Ampelopsisionoside	Others	Ketone compounds	-	2	763305	976805	645874	642530	874418	682386
Labp001546	163.12	118.07	162.116	C10H14N2	[M+H]+	Anabasine	Alkaloids	Pyridine alkaloids	13078-04-1	2	272724	267409	274154	204454	210520	214843
Lmtn002233	327.11	165.05	328.116	C15H20O8	[M-H]-	Androsin	Phenolic acids	Phenolic acids	531-28-2	2	672075	903232	999462	1.07111e+06	1.04133e+06	1.33875e+06
Qmyp101308	221.19	95.08	220.183	C15H24O	[M+H]+	Anhydro-β-rotunol	Terpenoids	Sesquiterpenoids	-	3	318582	296321	324516	263215	221352	283818
Zdcp005372	345.17	137.06	344.162	C20H24O5	[M+H]+	Anhydrosecoisolariciresinol (AHS)	Lignans and Coumarins	Lignans	29388-33-8	2	2.91676e+06	3.05971e+06	2.78553e+06	1.31852e+06	1.34449e+06	1.245e+06
Zbn009444	269.05	254.02	270.054	C15H10O5	[M-H]-	Anthragallol 2-Methyl Ether; 1,3-Dihydroxy-2-methoxyanthraquinone	Quinones	Anthraquinone	10383-63-8	3	184196	158604	129153	162159	166518	163984
mws1078	138.06	92.05	137.048	C7H7NO2	[M+H]+	Anthranilic Acid	Phenolic acids	Phenolic acids	118-92-3	3	57573.4	57437.7	56168.9	108484	99774.8	93398
MWSmce413	251.04	207.05	252.042	C15H8O4	[M-H]-	Anthraquinone-2-carboxylic acid	Quinones	Anthraquinone	117-78-2	3	12189.8	6778.29	6124.25	8228.98	11679.7	13185.1
Hamp002961	185.08	125.06	184.074	C9H12O4	[M+H]+	Antiarol; 3,4,5-Trimethoxyphenol	Phenolic acids	Phenolic acids	642-71-7	3	22505	22505	27505	32505	52505	77505
Lmgp004784	275.09	139.04	274.084	C15H14O5	[M+H]+	Apiferol	Flavonoids	Flavones	55167-29-8	3	458030	537164	505990	130215	129807	118713
MWS20148	433.11	271.07	432.106	C21H20O10	[M+H]+	Apigenin-4'-O-glucoside	Flavonoids	Flavones	20486-34-4	1	1.80038e+06	1.79066e+06	1.78459e+06	5.02186e+06	6.12323e+06	6.52278e+06
mws0072	433.11	271.06	432.106	C21H20O10	[M+H]+	Apigenin-5-O-glucoside	Flavonoids	Flavones	28757-27-9	3	752505	730005	617505	445005	542505	537505
Lmtp002942	535.14	499.12	534.137	C25H26O13	[M+H]+	Apigenin-6,8-di-C-arabinoside	Flavonoids	Flavones	-	1	7927495	2.25905e+07	2.46439e+07	3532265	1.55203e+07	1.51331e+07
Zbsp003407	595.17	427.1	594.159	C27H30O15	[M+H]+	Apigenin-6,8-di-C-glucoside (Vicenin-2)	Flavonoids	Flavones	23666-13-9	2	1.93258e+06	2.4577e+06	1.72047e+06	1.83319e+06	1.12093e+06	1.40153e+06
pmb0613	757.22	577.2	756.211	C33H40O20	[M+H]+	Apigenin-6,8-di-C-glucoside-4'-O-glucoside	Flavonoids	Flavones	-	3	33458.6	41835.1	45637.6	32856.9	33469.6	5005
Lmtp002474	565.16	427.1	564.148	C26H28O14	[M+H]+	Apigenin-6-C-(2''-glucosyl)arabinoside	Flavonoids	Flavones	-	1	3.11433e+07	3.33647e+07	3.28995e+07	2.35123e+07	2.38084e+07	1.99491e+07
pmp000237	579.13	283.06	578.127	C26H26O15	[M+H]+	Apigenin-6-C-(2''-glucuronyl)xyloside	Flavonoids	Flavones	-	3	1.09007e+07	1.34051e+07	9.60325e+06	1.11567e+07	1.31597e+07	1.1001e+07
Zbjp003463	565.16	433.11	564.148	C26H28O14	[M+H]+	Apigenin-6-C-(2''-xylosyl)glucoside	Flavonoids	Flavones	-	3	3.78708e+06	3.14253e+06	3.79199e+06	3.57172e+06	3.97883e+06	3.53345e+06
Zbsp005056	403.1	367.08	402.095	C20H18O9	[M+H]+	Apigenin-6-C-arabinoside	Flavonoids	Flavones	-	1	1.35554e+06	1.0874e+06	1.03986e+06	1.69914e+06	1.52587e+06	1.83404e+06
Lmtp002822	535.14	499.12	534.137	C25H26O13	[M+H]+	Apigenin-6-C-arabinoside-8-C-xyloside	Flavonoids	Flavones	-	1	8347795	2.23805e+07	2.13577e+07	3382375	1.50949e+07	1.19857e+07
Zbsp004086	579.17	423.1	578.164	C27H30O14	[M+H]+	Apigenin-6-C-glucose-8-C-rhamnoside	Flavonoids	Flavones	-	3	270253	233665	179538	122912	110130	131296
MWSHY0008	433.11	313.07	432.106	C21H20O10	[M+H]+	Apigenin-6-C-glucoside (Isovitexin)	Flavonoids	Flavones	38953-85-4	1	4182885	1.46415e+07	1.09087e+07	3335890	1.29744e+07	9.80121e+06
Zbsp004060	535.14	481.11	534.137	C25H26O13	[M+H]+	Apigenin-6-C-xyloside-8-C-arabinoside	Flavonoids	Flavones	-	1	6330825	2.3116e+07	2.40165e+07	3957010	1.61399e+07	1.39058e+07
Zbsp004714	565.16	271.06	564.148	C26H28O14	[M+H]+	Apigenin-7-O-(2''-glucosyl)arabinoside	Flavonoids	Flavones	-	3	857205	778263	659782	948029	959311	1.0943e+06
Lmpp003930	579.15	271.06	578.142	C30H26O12	[M+H]+	Apigenin-7-O-(6''-p-Coumaryl)glucoside	Flavonoids	Flavones	-	3	923955	994144	930457	657660	928384	615519
Wajp004095	595.17	271.06	594.159	C27H30O15	[M+H]+	Apigenin-7-O-Gentiobioside	Flavonoids	Flavones	-	1	4.09605e+06	3.96053e+06	4.85975e+06	4.92885e+06	3.59568e+06	3.93888e+06
MWSHY0189	433.11	271.07	432.106	C21H20O10	[M+H]+	Apigenin-7-O-glucoside(Cosmosiin)	Flavonoids	Flavones	578-74-5	1	1.95455e+06	2.08931e+06	1.59521e+06	6.23028e+06	6.12122e+06	6.84696e+06
mws0047	579.17	271.06	578.164	C27H30O14	[M+H]+	Apigenin-7-O-neohesperidoside (Rhoifolin)	Flavonoids	Flavones	17306-46-6	3	1.02843e+06	952961	982477	1.23309e+06	1.13832e+06	931734
pme0368	579.17	271.06	578.164	C27H30O14	[M+H]+	Apigenin-7-O-rutinoside (Isorhoifolin)	Flavonoids	Flavones	552-57-8	3	1.46505e+06	1.22896e+06	1.35803e+06	808346	2.8824e+06	817285
Lmtp002642	565.16	457.11	564.148	C26H28O14	[M+H]+	Apigenin-8-C-(2''-glucosyl)arabinoside	Flavonoids	Flavones	-	1	1.45586e+07	1.58068e+07	1.38892e+07	7.19406e+06	8.52244e+06	8.4824e+06
pmb0681	403.1	367.08	402.095	C20H18O9	[M+H]+	Apigenin-8-C-Arabinoside	Flavonoids	Flavones	-	1	298722	185217	497505	355005	627505	471664
Zbsn004665	431.1	311.05	432.106	C21H20O10	[M-H]-	Apigenin-8-C-Glucoside (Vitexin)	Flavonoids	Flavones	3681-93-4	1	2.12324e+06	1.74487e+06	2.23355e+06	1.26676e+06	1.60607e+06	1.65839e+06
pmb0639	757.22	595.2	756.211	C33H40O20	[M+H]+	Apigenin-8-C-glucoside-7-O-Sophoroside	Flavonoids	Flavones	-	3	279688	211248	340732	148047	430188	437810
Lmhn005110	299.06	284.02	300.063	C16H12O6	[M-H]-	Aracarpene 1	Flavonoids	Isoflavones	1261245-78-6	3	39711.7	37752.7	39362.6	43039.7	39733	44212.4
Lmhn004976	299.06	284.02	300.063	C16H12O6	[M-H]-	Aracarpene 2	Flavonoids	Isoflavones	-	2	580885	668671	569370	469349	476654	459663
MWSmce675	271.08	108.02	272.09	C12H16O7	[M-H]-	Arbutin	Phenolic acids	Phenolic acids	497-76-7	1	444937	432999	400740	318743	315428	279170
pmp000100	867.21	715.2	866.206	C45H38O18	[M+H]+	Arecatannin B1	Tannins	Tannin	79763-28-3	3	804160	862558	702698	716451	608431	705468
pmp000101	867.21	715.2	866.206	C45H38O18	[M+H]+	Arecatannin C1	Tannins	Tannin	87727-69-3	3	493057	514575	423352	356370	389212	447898
pmn001464	723.21	547.17	724.221	C33H40O18	[M-H]-	Arillanin A	Phenolic acids	Phenolic acids	154287-47-5	2	33674.3	19392.6	31630.2	18361.2	9191.33	7335.28
mws1094	287.06	259.07	288.063	C15H12O6	[M-H]-	Aromadendrin (Dihydrokaempferol)	Flavonoids	Flavanonols	480-20-6	3	135201	115575	148252	141618	142655	198991
Lmtn002796	449.11	287.06	450.116	C21H22O11	[M-H]-	Aromadendrin-7-O-glucoside	Flavonoids	Flavanonols	28189-90-4	2	410032	578303	493887	1.14054e+06	1.16455e+06	1.76717e+06
Qmqp102532	265.14	187.11	264.136	C15H20O4	[M+H]+	Artecalin	Terpenoids	Sesquiterpenoids	-	2	66527.3	81820.1	64060.2	9021.15	28153.5	19199.7
MWS201455	262.14	84.08	261.132	C10H19N3O5	[M+H]+	Asp-Lys	Amino acids and derivatives	Amino acids and derivatives	5891-51-0	3	79571.1	75288.4	94634.9	121876	143715	154360
Lmhn010314	233.15	217.12	234.162	C15H22O2	[M-H]-	Aspergillusene A	Terpenoids	Sesquiterpenoids	-	3	13799.4	12170.1	13363	13624	12316.3	11810.1
Hahn001170	345.12	183.07	346.126	C15H22O9	[M-H]-	Aucubin	Terpenoids	Sesquiterpenoids	479-98-1	3	1.14243e+07	1.00896e+07	1.20895e+07	1.6351e+07	1.53443e+07	1.72387e+07
pmp000608	493.13	331.08	492.127	C23H24O12	[M+H]+	Aurantio-obtusin-6-O-Glucoside	Quinones	Anthraquinone	129025-96-3	1	3.29427e+07	3.32213e+07	3.39645e+07	3.46447e+07	2.80027e+07	2.50338e+07
MWSHY0100	435.09	303.06	434.085	C20H18O11	[M+H]+	Avicularin(Quercetin-3-O-α-L-arabinofuranoside)	Flavonoids	Flavonols	572-30-5	1	1.49814e+07	1.76666e+07	1.80252e+07	2.66525e+07	2.66731e+07	2.10946e+07
Lmdp003808	317.07	302.04	316.058	C16H12O7	[M+H]+	Azaleatin (5-O-Methylquercetin)	Flavonoids	Flavonols	529-51-1	3	100898	72620.7	91844.6	43683.5	59490.2	71850.2
mws0237	187.1	125.1	188.105	C9H16O4	[M-H]-	Azelaic acid	Organic acids	Organic acids	123-99-9	3	286316	249617	270126	348437	402959	593924
Lmyp005839	357.13	325.11	356.126	C20H20O6	[M+H]+	Balanophonin	Lignans and Coumarins	Lignans	118916-57-7	2	86130.3	60551.8	61085.8	97147.2	84509.5	74024.2
Lmfp002670	467.12	287.05	466.111	C21H22O12	[M+H]+	Balsaminace A	Phenolic acids	Phenolic acids	-	2	89564.5	97012	64645.5	109114	76811	88859.1
pmp001045	331.14	151.11	330.132	C15H22O8	[M+H]+	Bartsioside	Terpenoids	Monoterpenoids	62133-72-6	2	644783	674987	584513	316365	677673	365093
HJAP104	107.05	77.04	106.042	C7H6O	[M+H]+	Benzaldehyde	Others	Aldehyde compounds	100-52-7	3	390316	450265	592802	557705	638934	584317
pmb0069	122.06	105.03	121.053	C7H7NO	[M+H]+	Benzamide	Alkaloids	Alkaloids	55-21-0	3	1.0831e+06	985392	858889	921627	907719	1.00693e+06
Yaan006543	421.11	313.06	422.121	C20H22O10	[M-H]-	Benzyl 6-O-galloyl beta-D-glucopyranoside	Others	Others	-	2	2.99801e+06	3.84254e+06	3.83438e+06	1.04039e+06	1.16874e+06	1.05589e+06
mws1297	269.1	101.02	270.11	C13H18O6	[M-H]-	Benzyl glucoside	Phenolic acids	Phenolic acids	4304-12-5	3	93203.3	84946.6	69409.1	127395	119129	153287
mws2105	229.09	211.08	228.079	C14H12O3	[M+H]+	Benzyl salicylate	Phenolic acids	Phenolic acids	118-58-1	3	379772	326564	347648	24772.9	35944.5	34045.7
Hmln003529	401.15	269.11	402.153	C18H26O10	[M-H]-	Benzyl β-primeveroside	Phenolic acids	Phenolic acids	130622-31-0	1	2.7698e+06	2.65625e+06	2.87284e+06	1.98235e+06	1.69388e+06	1.52636e+06
Lmtn002324	431.15	269.1	432.163	C19H28O11	[M-H]-	Benzyl-(2''-O-glucosyl)glucoside	Phenolic acids	Phenolic acids	-	1	20005	16534.1	24305.8	17282	17000	17874.5
Cmjn004337	401.14	269.1	402.153	C18H26O10	[M-H]-	Benzyl-(2''-O-xylosyl)glucoside	Phenolic acids	Phenolic acids	-	1	2.35751e+06	3.10627e+06	2.65159e+06	2.4322e+06	2.42912e+06	1.85168e+06
Zbfn013528	271.23	225.22	272.235	C16H32O3	[M-H]-	Beta-Hydroxypalmitic Acid	Lipids	Free fatty acids	-	2	118819	106905	128961	74801.1	84927.4	86652.8
pme3400	447.129	285.074	446.121	C22H22O10	[M+H]+	Biochanin A-7-O-glucoside (Sissotrin)	Flavonoids	Isoflavones	5928-26-7	3	140524	133671	164868	135209	176488	134087
pmp001135	595.14	147	594.137	C30H26O13	[M+H]+	Biondnoid I	Flavonoids	Flavonols	142750-32-1	2	749759	655156	749003	1.13194e+06	866587	918667
Lmwp011196	391.28	149.02	390.277	C24H38O4	[M+H]+	Bis(2-ethylhexyl)phthalate	Phenolic acids	Phenolic acids	117-81-7	3	284036	1.10866e+06	735715	388531	1.7532e+06	1.16947e+06
Lmjp101401	535.2	287.05	534.189	C30H30O9	[M+H]+	Bismurrangatin	Lignans and Coumarins	Coumarins	-	2	371654	251317	326286	294986	201690	303536
Lsjp211202	225.15	123.08	224.141	C13H20O3	[M+H]+	Blumenol A	Terpenoids	Monoterpenoids	23526-45-6	3	87181.4	51782.7	74128.9	90544.5	77680.4	77669.4
Lacp003991	389.21	209.15	388.209	C19H32O8	[M+H]+	Blumenol B Glucoside	Terpenoids	Sesquiterpenoids	-	2	2.01277e+06	1.46704e+06	1.86765e+06	781886	1.24631e+06	1.25793e+06
Wbmp004936	373.12	135.12	372.215	C19H32O7	[M+H]+	Blumenol C glucoside; Byzantionoside B	Terpenoids	Terpene	135820-80-3	3	1.19274e+06	904058	952018	588014	573253	640080
Xmmn006031	447.22	315.18	448.231	C21H36O10	[M-H]-	Borneol 7-O-[β-D-apiofuranosyl-(1→6)]-β-D-glucopyranoside	Terpenoids	Monoterpenoids	88700-35-0	2	452677	527657	629030	527434	335079	617013
Laxp005049	303.05	229.05	302.043	C15H10O7	[M+H]+	Bracteatin	Flavonoids	Other Flavonoids	3260-50-2	2	2.63827e+06	1.89041e+06	2.7064e+06	4.52475e+06	4.19738e+06	5.11346e+06
mws2120	291.01	247.02	292.022	C13H8O8	[M-H]-	Brevifolin carboxylic acid	Phenolic acids	Phenolic acids	18490-95-4	3	1.04704e+06	1.29407e+06	1.2154e+06	390005	730211	904418
WaYn005928	583.22	195.07	584.226	C31H36O11	[M-H]-	Buddlenol B	Lignans and Coumarins	Lignans	97399-80-9	2	2.54295e+06	2.85331e+06	2.50387e+06	2.65163e+06	2.65705e+06	2.22855e+06
WaYn006596	613.23	195.07	614.236	C32H38O12	[M-H]-	Buddlenol C	Lignans and Coumarins	Lignans	97465-73-1	2	753185	793310	747806	1.71793e+06	2.44092e+06	1.93635e+06
Lmcn004052	643.24	417.16	644.247	C33H40O13	[M-H]-	Buddlenol D	Phenolic acids	Phenolic acids	97465-75-3	1	262690	256836	256777	1.16755e+06	1.27849e+06	1.25465e+06
WaYn006188	583.22	195.07	584.226	C31H36O11	[M-H]-	Buddlenol E	Lignans and Coumarins	Lignans	97399-82-1	2	612574	574002	610827	946788	807542	757470
HJN090	433.11	271.06	434.121	C21H22O10	[M-H]-	Butin-7-O-glucoside	Flavonoids	Flavanones	-	1	1.06332e+06	1.00824e+06	1.12355e+06	1.33889e+06	1.31565e+06	1.25037e+06
MWSmce341	279.16	149.03	278.152	C16H22O4	[M+H]+	Butyl isobutyl phthalate	Phenolic acids	Phenolic acids	17851-53-5	1	4.44726e+07	4.41475e+07	4.35506e+07	4.44569e+07	4.46651e+07	4.37605e+07
Lmmp003349	371.21	209.15	370.199	C19H30O7	[M+H]+	Byzantionoside A	Others	Ketone compounds	189109-41-9	2	1.82663e+06	1.29449e+06	1.80128e+06	1.24204e+06	827526	1.12192e+06
mws2212	179.03	135.05	180.042	C9H8O4	[M-H]-	Caffeic acid	Phenolic acids	Phenolic acids	331-39-5	3	85005	97041.7	76761.8	94437.8	93394.8	82181.9
pmb0142	165.05	95.05	164.047	C9H8O3	[M+H]+	Caffeic aldehyde	Phenolic acids	Phenolic acids	141632-15-7	3	51151.8	62992.3	59002.7	62097	58439.5	52860
mws2218	195.09	83.06	194.08	C8H10N4O2	[M+H]+	Caffeine	Alkaloids	Alkaloids	58-08-2	1	5.26896e+07	4.45066e+07	4.95429e+07	5.67891e+07	5.42494e+07	5.06076e+07
Lmhn002574	431.06	137.03	432.069	C20H16O11	[M-H]-	Caffeoyl(p-Hydroxybenzoyl)tartaric acid	Phenolic acids	Phenolic acids	-	3	57045.4	49798.4	71690.7	24898	35617.7	33990
Zbfn002396	343.1	163.04	344.111	C15H20O9	[M-H]-	Caffeoyl-O-mannitol	Phenolic acids	Phenolic acids	-	2	178188	136138	161919	237660	219034	180347
pma0101	293.16	163.04	292.154	C14H20N4O3	[M+H]+	Caffeoylagmatine	Alkaloids	Phenolamine	-	3	270092	337001	307924	260701	322099	349661
pmp001249	428.19	369.11	428.192	C20H30NO9+	[M]+	Caffeoylcholine-3-O-glucoside	Alkaloids	Phenolamine	-	3	67517.9	93737.7	72902.7	63791.3	56637.8	46219.4
pmp001248	428.19	369.11	428.192	C20H30NO9+	[M]+	Caffeoylcholine-4-O-glucoside	Alkaloids	Phenolamine	-	3	94252.9	72818.6	72162.6	62288.2	40158.6	49199.8
Labn003679	327.11	147.05	328.116	C15H20O8	[M-H]-	Caffeyl alcohol 4-O-β-D-glucopyranoside	Phenolic acids	Phenolic acids	-	2	463126	361100	568152	860118	787207	1.01226e+06
Wbwn006953	337.11	307.06	338.115	C20H18O5	[M-H]-	Cagayanone A	Lignans and Coumarins	Lignans	-	2	138626	119639	119869	33700	41754.8	35315
Lmmp005689	301.07	258.05	300.063	C16H12O6	[M+H]+	Cajanin	Flavonoids	Isoflavones	32884-36-9	2	19503.9	16564.2	17515.9	15959.4	13960.5	13620.8
pme3233	285.08	270.05	284.068	C16H12O5	[M+H]+	Calycosin	Flavonoids	Isoflavones	20575-57-9	3	34206.8	27810	27132.8	18765.1	16656.9	20309.1
Wbtn007675	285.04	285.04	286.048	C15H10O6	[M-H]-	Calyxanthone	Flavonoids	Other Flavonoids	98973-45-6	3	892462	809425	890058	1.43138e+06	1.49278e+06	1.5627e+06
CYp006926	1094.57	339.095	1076.54	C52H84O23	[M+NH4]+	Camelliagenin A 3beta-[2-O-Beta-D-Galactopyranosyl-3-O-(2-O-Beta-D-Xylopyranosyl-Alpha-L-Arabinopyranosyl)-Beta-D-Glucopyranuronosyloxy]	Terpenoids	Triterpene Saponin	-	3	18620.2	18297.8	17374.8	31562.6	35485.3	41133.1
Hmcp009963	180.14	123.07	180.138	C11H18NO+	[M]+	Candicine	Alkaloids	Phenolamine	6656-13-9	3	53677.4	59025.6	67289.5	49021.9	46692.7	46510.6
Yacn003968	206.08	147.04	207.089	C11H13NO3	[M-H]-	Cantleyine	Alkaloids	Alkaloids	30333-81-4	2	164922	187183	167782	131891	108629	96011.9
Lmyp005161	563.18	313.07	562.169	C27H30O13	[M+H]+	Carambolaflavone	Flavonoids	Flavones	-	2	60162.6	69509.1	59261.1	67008	79801.1	72818.2
Ladp003646	303.09	229.09	302.079	C16H14O6	[M+H]+	Carpusin	Flavonoids	Other Flavonoids	83889-80-9	2	2.01062e+06	1.60081e+06	1.70556e+06	3.6195e+06	5.02287e+06	7.67335e+06
pmn001716	447.09	285.04	448.101	C21H20O11	[M-H]-	Carthamone	Flavonoids	Chalcones	86579-00-2	1	1.81682e+06	1.90548e+06	1.84824e+06	4.1625e+06	3.83032e+06	4.13611e+06
Xmbp007290	595.14	287.06	594.137	C30H26O13	[M+H]+	Castanoside A[Kaempferol-3-O-(6''-p-coumaroyl)mannoside]	Flavonoids	Flavonols	-	3	273650	284718	112171	164569	274138	164214
Xmbp008275	741.18	455.14	740.174	C39H32O15	[M+H]+	Castanoside B[Kaempferol-3-O-(4'',6''-di-p-coumaroyl)mannoside]	Flavonoids	Flavonols	-	2	62864.2	53663.3	50411.2	86563.4	111218	117025
mws0054	289.07	245.08	290.079	C15H14O6	[M-H]-	Catechin	Flavonoids	Flavanols	154-23-4	1	4.29627e+07	4.39808e+07	4.18018e+07	3.34271e+07	3.52385e+07	3.74043e+07
MWSHY0177	443.1	139.04	442.09	C22H18O10	[M+H]+	Catechin gallate	Flavonoids	Flavanols	130405-40-2	1	3.68075e+07	3.82209e+07	3.48351e+07	4.09397e+07	4.1816e+07	4.06979e+07
Zbsp002100	595.14	289.07	594.137	C30H26O13	[M+H]+	Catechin-(4alpha→8)-gallocatechin	Flavonoids	Flavanols	-	2	226196	176751	134142	191692	232330	198593
Lajp002668	899.2	611.14	898.196	C45H38O20	[M+H]+	Catechin-(4α→8)-Gallocatechin-(4α→8)-Gallocatechin	Flavonoids	Flavanols	-	2	360832	361548	285549	296394	221535	223615
pmn001416	451.1	341.06	452.111	C24H20O9	[M-H]-	Catechin-(7,8-bc)-4α-(3,4-dihydroxyphenyl)-dihydro-2-(3H)-one	Flavonoids	Flavanols	-	2	83958	99747.4	83958	116866	140217	139265
pmn001415	451.1	341.06	452.111	C24H20O9	[M-H]-	Catechin-(7,8-bc)-4β-(3,4-dihydroxyphenyl)-dihydro-2-(3H)-one	Flavonoids	Flavanols	-	3	36012.4	41156.2	42928.1	62515.9	50414.9	63773.2
pmb2947	865.2	407.1	866.206	C45H38O18	[M-H]-	Catechin-catechin-catechin	Flavonoids	Flavanols	-	1	1.54902e+06	1.44895e+06	1.63347e+06	1.20781e+06	1.20013e+06	1.16275e+06
Yaap005342	245.08	91.05	244.074	C14H12O4	[M+H]+	Cearoin	Others	Others	52811-37-7	2	7.71644e+06	8.9101e+06	1.0072e+07	1.5333e+06	1.56153e+06	1.29952e+06
MWSHC20163	255.24	255.24	256.24	C16H32O2	[M-H]-	Cetostearic acid	Lipids	Free fatty acids	-	1	6.82695e+06	6.50196e+06	8.49038e+06	7.55113e+06	5.41686e+06	8.09613e+06
mws0178	353.09	191.06	354.095	C16H18O9	[M-H]-	Chlorogenic acid (3-O-Caffeoylquinic acid)	Phenolic acids	Phenolic acids	327-97-9	1	1.10792e+07	1.37309e+07	1.02438e+07	1.90584e+07	2.16073e+07	2.44908e+07
mws0179	367.1	190.9	368.111	C17H20O9	[M-H]-	Chlorogenic acid methyl ester	Phenolic acids	Phenolic acids	29708-87-0	3	85573.1	108928	77745.8	139755	132268	192563
Zmhn001036	433.11	271.06	434.121	C21H22O10	[M-H]-	Choerospondin	Flavonoids	Flavanones	81202-36-0	2	458826	400975	292730	177788	253105	230234
MWSN0003	253.05	209.069	254.058	C15H10O4	[M-H]-	Chrysin	Flavonoids	Flavones	480-40-0	3	13166.5	12683.7	10892.8	12394.8	11626.6	11041.1
Lmhp002832	549.16	411.11	548.153	C26H28O13	[M+H]+	Chrysin-6-C-arabinoside-8-C-glucoside	Flavonoids	Flavones	185145-33-9	3	131530	161287	52813.2	87675	96005.4	28341.2
Lmyp005841	417.12	255.06	416.111	C21H20O9	[M+H]+	Chrysin-7-O-glucoside	Flavonoids	Flavones	31025-53-3	3	17156.1	27516.8	33657.6	42463.4	59699	52037.9
Zmxp002867	625.17	301.07	624.169	C28H32O16	[M+H]+	Chrysoeriol-5,7-di-O-glucoside	Flavonoids	Flavones	-	3	124019	135461	115196	212680	202613	212659
pmp000127	625.18	487.12	624.169	C28H32O16	[M+H]+	Chrysoeriol-6,8-di-C-glucoside	Flavonoids	Flavones	-	3	35134.1	35139.4	31269.7	36281.3	41726.4	38432.9
Lmhp003162	787.23	625.17	786.222	C34H42O21	[M+H]+	Chrysoeriol-6,8-di-C-glucoside-4'-O-glucoside	Flavonoids	Flavones	-	3	78381.3	83035.6	102653	93309.3	72523	97350.1
Zbsp003708	463.12	313.07	462.116	C22H22O11	[M+H]+	Chrysoeriol-6-C-glucoside (Isoscoparin)	Flavonoids	Flavones	20013-23-4	2	20413.3	14410.8	18012.3	30017.3	43204.8	41070.7
HJAP026	625.18	463.13	624.169	C28H32O16	[M+H]+	Chrysoeriol-6-C-glucoside-4'-O-glucoside	Flavonoids	Flavones	-	2	914444	907344	871337	1.26082e+06	1.63329e+06	1.7832e+06
Zbsp003971	625.18	445.11	624.169	C28H32O16	[M+H]+	Chrysoeriol-6-C-glucoside-7-O-glucoside	Flavonoids	Flavones	-	1	265069	262781	202021	405788	440548	384727
Zmxp004480	625.18	301.07	624.169	C28H32O16	[M+H]+	Chrysoeriol-7-O-gentiobioside	Flavonoids	Flavones	-	3	115162	110144	126588	210090	203879	231645
pmb3012	461.11	299.06	462.116	C22H22O11	[M-H]-	Chrysoeriol-7-O-glucoside	Flavonoids	Flavones	19993-32-9	3	88525.6	92364	92351.6	94116.3	80225.8	145908
Zbsp004707	609.18	301.07	608.174	C28H32O15	[M+H]+	Chrysoeriol-7-O-rutinoside	Flavonoids	Flavones	-	2	954660	1.00824e+06	873077	636937	619960	908457
pmb2976	755.2	447.2	756.211	C33H40O20	[M-H]-	Chrysoeriol-8-C-arabinoside-7-O-Sophoroside	Flavonoids	Flavones	-	3	38810.1	24878.7	35994	63785.1	30851.1	36806.4
HJAP011	463.11	343.08	462.116	C22H22O11	[M+H]+	Chrysoeriol-8-C-glucoside (Scoparin)	Flavonoids	Flavones	301-16-6	1	618528	505506	585904	897978	770220	1.25895e+06
Zbrn008158	299.06	284.03	300.063	C16H12O6	[M-H]-	Chrysoeriol; 5,7,4'-Trihydroxy-3'-Methoxyflavone	Flavonoids	Flavones	491-71-4	3	44144.1	45512.8	41494.1	49093.6	53686.4	53220.9
Zmdn011161	239.07	223.03	240.079	C15H12O3	[M-H]-	Chrysophanol-9-anthrone	Quinones	Anthraquinone	491-58-7	2	93721.8	204955	160408	3.49375e+06	154389	98069.2
Zmpn002553	339.07	177.02	340.079	C15H16O9	[M-H]-	Cichoriin	Lignans and Coumarins	Coumarins	531-58-8	2	1.37633e+06	1.08825e+06	1.06171e+06	1.11586e+06	1.46975e+06	1.42786e+06
pmn001553	315.11	153.06	316.116	C14H20O8	[M-H]-	Cimidahurinine	Phenolic acids	Phenolic acids	142542-89-0	2	4.42225e+07	4.06831e+07	4.0147e+07	3.6744e+07	3.46653e+07	3.49527e+07
pmn001417	451.1	341.1	452.111	C24H20O9	[M-H]-	Cinchonain Ic	Flavonoids	Flavanols	85081-22-7	1	1.04105e+06	992512	1.00595e+06	2.27793e+06	2.01254e+06	1.68999e+06
pmn001418	451.1	341.1	452.111	C24H20O9	[M-H]-	Cinchonain Id	Flavonoids	Flavanols	85022-67-9	2	78032.3	88387.9	80007.5	106064	109973	122475
MWSmce572	148.08	103.06	147.068	C9H9NO	[M+H]+	Cinnamamide	Alkaloids	Alkaloids	22031-64-7	3	70659.4	88524.8	63929.2	88569.2	77706.3	69376.3
Labn006458	461.11	169.01	462.116	C22H22O11	[M-H]-	Cinnamoyl gallic acid-3-O-β-D-glucoside	Phenolic acids	Phenolic acids	-	2	18863.3	36671.6	18054.3	56254	104607	66193.3
MWSmce541	206.08	131.05	205.074	C11H11NO3	[M+H]+	Cinnamoylglycine	Amino acids and derivatives	Amino acids and derivatives	16534-24-0	3	12888.2	4036.03	4818.37	21164.1	16361.5	15957.5
pmn001650	1153.26	575.11	1154.27	C60H50O24	[M-H]-	Cinnamtannin B2	Tannins	Tannin	88038-12-4	1	289929	345066	236790	109545	257863	256251
pmn001687	295.05	163.04	296.053	C13H12O8	[M-H]-	Cis-Coutaric acid	Phenolic acids	Phenolic acids	67920-37-0	3	84365.7	109757	90767.5	69586.2	58434	73889.7
mws0425	129.02	85.03	130.027	C5H6O4	[M-H]-	Citraconic acid	Organic acids	Organic acids	498-23-7	3	1.03656e+06	912913	939629	970758	979686	998239
WaYn000716	515.12	341.11	516.133	C18H28O17	[M-H]-	Citric Acid diglucoside	Organic acids	Organic acids	-	2	7.35758e+06	7.87229e+06	7.13811e+06	7.53097e+06	8.9396e+06	8.05694e+06
Wayn000884	353.07	111	354.08	C12H18O12	[M-H]-	Citric acid glucoside	Organic acids	Organic acids	-	3	175045	253398	224905	398503	459866	379873
Hmcp002575	359.15	327.12	358.142	C20H22O6	[M+H]+	Clemaphenol A	Lignans and Coumarins	Lignans	362606-60-8	2	2.6932e+06	1.95537e+06	3.00209e+06	3.71407e+06	3.23201e+06	3.895e+06
Lasp006467	417.12	167.07	416.11	C21H20O9	[M+H]+	Cleomiscosin C	Lignans and Coumarins	Coumarins	84575-10-0	2	1.12535e+06	873183	1.13734e+06	3.01334e+06	5.83156e+06	2.51875e+06
Lasp006342	417.12	191.07	416.11	C21H20O9	[M+H]+	Cleomiscosin D	Lignans and Coumarins	Coumarins	-	2	2.9439e+06	2.86255e+06	2.92578e+06	8.07901e+06	7.62894e+06	7.08424e+06
Hmdp103165	741.22	287.06	740.216	C33H40O19	[M+H]+	Clitorin	Flavonoids	Flavones	55804-74-5	3	75655.4	50052.9	44224.6	44234.1	38415.4	31432.9
Zmhn007865	485.3	485.3	486.313	C33H42O3	[M-H]-	Clovanmagnolol	Lignans and Coumarins	Lignans	-	2	592954	525762	670875	591190	551777	754309
Wagp004859	409.15	247.1	408.142	C20H24O9	[M+H]+	Columbianetin Glucopyranoside	Lignans and Coumarins	Coumarins	55836-35-6	2	1.53148e+06	1.06437e+06	1.18027e+06	2.50785e+06	1.6041e+06	1.74808e+06
Sazp005659	387.14	191.07	386.137	C21H22O7	[M+H]+	Comazaphilone D	Others	Others	-	2	1.16196e+06	1.18365e+06	1.46947e+06	1.31645e+06	1.02273e+06	595711
ML10174588	233.16	233.16	234.162	C15H22O2	[M-H]-	Confertifoline	Terpenoids	Sesquiterpenoids	1811-23-0	3	2.03959e+06	1.98843e+06	2.06368e+06	2.11569e+06	2.06553e+06	2.08148e+06
mws0906	341.12	179.07	342.132	C16H22O8	[M-H]-	Coniferin	Phenolic acids	Phenolic acids	531-29-3	3	3.00602e+06	2.51747e+06	2.4175e+06	3.04984e+06	2.79968e+06	3.2381e+06
mws1715	252.11	136.06	251.102	C10H13N5O3	[M+H]+	Cordycepin (3'-Deoxyadenosine)	Nucleotides and derivatives	Nucleotides and derivatives	73-03-0	2	101502	74907.5	89018.6	158879	184141	135028
MWSslk160	633.07	301	634.081	C27H22O18	[M-H]-	Corilagin	Tannins	Tannin	23094-69-1	2	346424	403649	357910	122561	133171	111547
mws1012	147.04	103.05	146.037	C9H6O2	[M+H]+	Coumarin	Lignans and Coumarins	Coumarins	91-64-5	3	408100	443456	411738	731596	868324	831715
Wcfn003424	337.09	191.06	338.1	C16H18O8	[M-H]-	Coumaroyl Quinic Acid	Others	Others	-	2	1.26679e+07	9.83707e+06	1.30399e+07	1.97113e+07	2.00495e+07	2.09818e+07
ML10197929	130.09	88.04	131.07	C4H9N3O2	[M-H]-	Creatine	Organic acids	Organic acids	57-00-1	3	191027	147317	208148	81666.6	127235	133493
Hmcp002354	227.13	121.01	226.111	C14H14N2O	[M+H]+	Crenatine	Alkaloids	Plumerane	26585-14-8	3	36252.4	38156.3	55654.8	24842.9	19992.9	33940.6
Lmbn005923	277.217	59.0139	278.225	C18H30O2	[M-H]-	Crepenynic acid	Lipids	Free fatty acids	2277-31-8	2	72617.1	51878.5	62299	29388.1	32022.6	23052.7
Zmyp000878	284.1	152.06	283.092	C10H13N5O5	[M+H]+	Crotonoside; 2-Hydroxyadenosine	Nucleotides and derivatives	Nucleotides and derivatives	1818-71-9	1	5.86136e+06	5.90522e+06	6.07201e+06	8.34109e+06	5.21575e+06	7.63271e+06
mws2108	353.09	191.06	354.095	C16H18O9	[M-H]-	Cryptochlorogenic acid (4-O-Caffeoylquinic acid)	Phenolic acids	Phenolic acids	905-99-7	1	1.82408e+07	1.92101e+07	1.82747e+07	2.74193e+07	2.25468e+07	3.0207e+07
Lssp210412	225.2	100.11	224.189	C13H24N2O	[M+H]+	Cuscohygrine	Alkaloids	Pyrrole alkaloids	454-14-8	3	81128.7	90198.8	89546.2	102606	85589.8	83285.6
Lmqp002525	747.18	287.06	747.177	C34H35O19+	[M]+	Cyanidin 3-O-(2''-O-Galloyl-6''-O-α-L-Rhamnosyl)-β-D-Glucoside	Flavonoids	Anthocyanidins	-	3	2.86556e+06	2.93301e+06	2.55439e+06	5.5485e+06	4.62747e+06	4.58646e+06
Zbjp001957	611.16	287.06	611.161	C27H31O16+	[M]+	Cyanidin-3,5-O-diglucoside (Cyanin)	Flavonoids	Anthocyanidins	20905-74-2	3	6.67153e+06	6.78008e+06	5.48379e+06	6.24605e+06	6.66354e+06	6.78356e+06
Zmcp002924	611.16	287.05	611.161	C27H31O16+	[M]+	Cyanidin-3-O-(2''-O-glucosyl)glucoside	Flavonoids	Anthocyanidins	38820-68-7	3	3.48596e+06	2.05752e+06	2.02153e+06	1.98748e+06	1.55508e+06	1.8177e+06
Lmcp004436	611.14	287.06	611.139	C30H27O14+	[M]+	Cyanidin-3-O-(6''-O-caffeoyl)glucoside	Flavonoids	Anthocyanidins	-	3	313150	313361	363991	336697	382550	437388
Lmpp003789	595.14	287.06	595.145	C30H27O13+	[M]+	Cyanidin-3-O-(6''-O-p-Coumaroyl)glucoside	Flavonoids	Anthocyanidins	-	3	2.78163e+07	2.76566e+07	3.0333e+07	3.4824e+07	2.93634e+07	3.41029e+07
Lcyp000689	611.16	287.06	611.161	C27H31O16+	[M]+	Cyanidin-3-O-gentiobioside	Flavonoids	Anthocyanidins	47845-44-3	3	2.05153e+07	2.0291e+07	2.02202e+07	1.65656e+07	1.49141e+07	1.49338e+07
Zblp002068	449.11	287.06	449.108	C21H21O11+	[M]+	Cyanidin-3-O-glucoside	Flavonoids	Anthocyanidins	47705-70-4	2	1.28072e+06	1.14964e+06	1.10074e+06	1.10995e+07	1.44717e+07	1.30863e+07
Zbcp002823	595.16	287.06	595.166	C27H31O15+	[M]+	Cyanidin-3-O-rutinoside (Keracyanin)	Flavonoids	Anthocyanidins	28338-59-2	3	9.73195e+06	9.48774e+06	8.71038e+06	9.40332e+06	8.11278e+06	8.51066e+06
Lmqp002161	919.27	449.11	919.271	C39H51O25+	[M]+	Cyanidin-3-O-rutinoside-5,3'-di-O-glucoside	Flavonoids	Anthocyanidins	-	3	87413.2	73953.6	44204	227976	205035	262249
MWStz083	197.13	70.07	196.121	C10H16N2O2	[M+H]+	Cyclo(D-Val-L-Pro)	Amino acids and derivatives	Amino acids and derivatives	27483-18-7	3	277432	250154	258619	243961	251260	280539
Lmrj002793	277.12	120.08	276.111	C14H16N2O4	[M+H]+	Cyclo(Phe-Glu)	Amino acids and derivatives	Amino acids and derivatives	-	3	31768.5	22139.3	8292.21	7256.46	5164.13	4160.16
Lmhp001430	227.1	116.07	226.095	C10H14N2O4	[M+H]+	Cyclo(Pro-Glu)	Amino acids and derivatives	Amino acids and derivatives	-	2	54184.3	35005	60908.4	127516	94540	93708.7
ML10180524	244.09	112.05	243.085	C9H13N3O5	[M+H]+	Cytarabine	Nucleotides and derivatives	Nucleotides and derivatives	147-94-4	3	50592.8	49380.7	26507.7	33392.8	30536.5	10714.2
MWSmce203	341.12	73.03	342.116	C12H22O11	[M-H]-	D-Cellobiose	Others	Saccharides	528-50-7	3	447306	489586	307278	358039	42505	49341.8
MWS2442	259.02	96.97	260.03	C6H13O9P	[M-H]-	D-Fructose 6-Phosphate	Others	Saccharides	643-13-0	1	2.43604e+06	2.4593e+06	2.44921e+06	3.63722e+06	3.6322e+06	3.27392e+06
mws1164	179.06	59.01	180.063	C6H12O6	[M-H]-	D-Fructose	Others	Saccharides	57-48-7	1	8.85852e+06	9.20978e+06	7.93531e+06	7.84069e+06	6.44276e+06	6.4572e+06
pmb0786	180.09	163.06	179.079	C6H13NO5	[M+H]+	D-Glucosamine	Others	Saccharides	3416-24-8	3	1.62322e+06	1.51181e+06	3.95078e+06	2.87462e+06	1.42996e+06	1.21151e+06
mws0866	259.022	96.9696	260.03	C6H13O9P	[M-H]-	D-Glucose 6-phosphate	Others	Saccharides	56-73-5	1	2.75316e+06	2.59213e+06	2.52393e+06	3.47301e+06	3.71162e+06	3.65972e+06
mws4170	179.06	59.01	180.063	C6H12O6	[M-H]-	D-Glucose	Others	Saccharides	14431-43-7	1	8.85852e+06	9.20978e+06	7.93531e+06	7.84069e+06	6.44276e+06	6.4572e+06
mws1090	259.02	96.97	260.03	C6H13O9P	[M-H]-	D-Glucose-1-phosphate	Others	Saccharides	59-56-3	1	3.49501e+06	2.97186e+06	3.82304e+06	4.35656e+06	4.38029e+06	4.48083e+06
MA10039641	341.11	89.02	342.116	C12H22O11	[M-H]-	D-Lactose	Others	Saccharides	63-42-3	1	2.87122e+07	2.81863e+07	3.63291e+07	2.07483e+07	2.00251e+07	1.86962e+07
CYp007099	420.223	81.0705	402.189	C19H30O9	[M+NH4]+	D-Linalool 3-(6''-Malonylglucoside)	Others	Others	-	3	30278.2	23842.6	28891.1	31406.2	49573.4	39342.1
Lmsn000381	341.11	89.02	342.116	C12H22O11	[M-H]-	D-Maltose	Others	Saccharides	69-79-4	1	2.69414e+07	2.77978e+07	2.86372e+07	2.20025e+07	2.70514e+07	2.04288e+07
MWSmce183	151.04	77.04	152.047	C8H8O3	[M-H]-	D-Mandelic acid	Organic acids	Organic acids	611-71-2	3	26020	23939.4	17567.1	28095.2	26614.9	9443.78
mws1155	181.07	101.02	182.079	C6H14O6	[M-H]-	D-Mannitol	Others	Saccharides	69-65-8	3	116789	80893.7	75080.2	90098.6	118874	142401
pmf0138	179.06	59.01	180.063	C6H12O6	[M-H]-	D-Mannose	Others	Saccharides	3458-28-4	1	8.85852e+06	9.20978e+06	7.93531e+06	7.84069e+06	6.44276e+06	6.4572e+06
pme0500	503.16	323.1	504.169	C18H32O16	[M-H]-	D-Melezitose	Others	Saccharides	597-12-6	3	484668	366136	488219	291322	372991	447064
mws1589	503.16	179.06	504.169	C18H32O16	[M-H]-	D-Panose	Others	Saccharides	33401-87-5	2	377254	208537	337811	233583	123561	397964
pme1261	206.14	76.08	205.131	C9H19NO4	[M+H]+	D-Panthenol	Others	Alcohol compounds	81-13-0	3	28056.1	25199.5	18528.9	41493.7	25601	36151.5
mws1337	220.12	90.05	219.111	C9H17NO5	[M+H]+	D-Pantothenic Acid	Others	Vitamin	79-83-4	1	7.66366e+06	7.40029e+06	7.52862e+06	9.45e+06	8.49879e+06	9.06043e+06
Rfmb318	144.1	84.08	144.102	C7H14NO2+	[M]+	D-Proline betaine	Amino acids and derivatives	Amino acids and derivatives	1195-94-4	3	387664	494861	421157	803136	784306	558450
pme3163	289.03	96.97	290.04	C7H15O10P	[M-H]-	D-Sedoheptuiose 7-phosphate	Others	Saccharides	2646-35-7	3	1.65756e+07	1.51884e+07	1.64622e+07	2.71862e+07	2.60714e+07	2.30696e+07
pme0519	341.11	119.03	342.116	C12H22O11	[M-H]-	D-Sucrose	Others	Saccharides	57-50-1	1	3.16254e+07	3.11408e+07	3.14586e+07	2.7982e+07	2.5227e+07	2.11644e+07
mws0264	341.11	119.03	342.116	C12H22O11	[M-H]-	D-Trehalose	Others	Saccharides	99-20-7	1	1.29612e+07	1.30249e+07	1.15989e+07	6.94607e+06	8.34878e+06	9.28187e+06
MWS4295	299.26	253.25	300.266	C18H36O3	[M-H]-	DL-2-hydroxystearic acid	Lipids	Free fatty acids	629-22-1	3	70823	72469.5	78901.6	56242.8	59280.9	62107
MWS0274	165.06	119.05	166.063	C9H10O3	[M-H]-	DL-3-Phenyllactic acid	Organic acids	Organic acids	828-01-3	1	89781.2	62237.8	109974	5005	97615.3	80724.7
MWS1926	132.1	86.1	131.095	C6H13NO2	[M+H]+	DL-Leucine	Amino acids and derivatives	Amino acids and derivatives	328-39-2	1	2.89813e+06	2.80597e+06	2.70715e+06	1.79912e+06	1.56524e+06	1.51945e+06
MWS00275g	180.07	119.05	181.074	C9H11NO3	[M-H]-	DL-O-tyrosine	Amino acids and derivatives	Amino acids and derivatives	2370-61-8	3	60234.4	55711.3	53773.3	45058.8	50018.2	50636.2
Cmyp009787	193.16	109.06	192.151	C13H20O	[M+H]+	Damascenone	Others	Ketone compounds	23726-91-2	3	54912	55951.1	56989.6	43523.6	43583.4	43100.5
Wcfn008271	239.03	223.02	240.042	C14H8O4	[M-H]-	Danthron; 1,8-Dihydroxyanthraquinone	Quinones	Anthraquinone	117-10-2	2	4.03046e+07	4.09531e+07	3.82963e+07	3.65448e+07	3.69854e+07	3.7763e+07
Cmyn001328	339.07	177.02	340.079	C15H16O9	[M-H]-	Daphnin	Lignans and Coumarins	Coumarins	486-55-5	2	1.25356e+06	1.15123e+06	1.15979e+06	1.4418e+06	1.53805e+06	1.29353e+06
Cmmn012461	299.2	299.2	300.209	C20H28O2	[M-H]-	Dehydroabietic acid	Terpenoids	Ditepenoids	1740-19-8	2	710228	752037	828049	748066	783261	859345
MA10039492	173.01	71.03	174.016	C6H6O6	[M-H]-	Dehydroascorbic acid	Others	Vitamin	490-83-5	3	625850	239208	563663	746887	736610	715028
Lakp004475	577.13	287.06	576.127	C30H24O12	[M+H]+	Dehydrodicatechin A	Flavonoids	Flavanols	36048-23-4	3	55526.8	94985	118458	67319.2	123090	96209.9
Lmsp004450	359.15	131.05	358.142	C20H22O6	[M+H]+	Dehydrodiconiferyl alcohol	Lignans and Coumarins	Lignans	4263-87-0	1	4.17611e+06	5.57027e+06	5.1192e+06	4.29192e+06	4.19031e+06	3.92213e+06
Cmsp003083	521.2	131.05	520.194	C26H32O11	[M+H]+	Dehydrodiconiferyl alcohol-4-O-glucoside	Lignans and Coumarins	Lignans	107870-88-2	3	301238	205420	340827	269714	319219	295841
Lmsp003655	521.2	131.05	520.194	C26H32O11	[M+H]+	Dehydrodiconiferyl alcohol-gamma'-O-glucoside	Lignans and Coumarins	Lignans	-	3	242446	266152	249265	265467	270436	226920
Jmwn006041	519.19	357.13	520.194	C26H32O11	[M-H]-	Dehydrodiconiferylalcohol-9'-O-glucoside	Lignans and Coumarins	Lignans	-	3	142842	138813	133343	83192.1	93377.2	83145.2
MWSmce195	327.15	188.08	326.152	C20H22O4	[M+H]+	Dehydrodiisoeugenol	Lignans and Coumarins	Lignans	2680-81-1	3	12761.3	13681.9	9778.02	11678.6	9092.64	9375.39
CYn003685	581.153	239.057	582.159	C26H30O15	[M-H]-	Dehydroepigallocatechin 6-C-Glucoside-3'-C-arabinoside	Flavonoids	Flavanols	-	1	1.88609e+07	1.83581e+07	1.7074e+07	1.62295e+07	1.35745e+07	1.59428e+07
Lmpp003662	611.14	303.05	611.139	C30H27O14+	[M]+	Delphinidin-3-O-(6''-O-p-coumaroyl)glucoside	Flavonoids	Anthocyanidins	-	3	3.01702e+07	2.62124e+07	2.34507e+07	2.88755e+07	3.332e+07	2.82925e+07
Zblp001862	465.1	303.05	465.103	C21H21O12+	[M]+	Delphinidin-3-O-galactoside	Flavonoids	Anthocyanidins	28500-00-7	2	1.04535e+06	1.19831e+06	1.30546e+06	6.11573e+06	8.73203e+06	7.44743e+06
Zmqp002952	773.21	465.1	773.213	C33H41O21+	[M]+	Delphinidin-3-O-rutinoside-7-O-glucoside	Flavonoids	Anthocyanidins	-	3	352644	373910	380386	639549	742904	749322
MWS2056	115.08	69.07	114.068	C6H10O2	[M+H]+	Delta-Hexalactone	Others	Lactones	823-22-3	3	376206	385852	389510	394374	291834	300677
Wagp007602	331.08	316.09	330.074	C17H14O7	[M+H]+	Demethoxysudachitin	Flavonoids	Flavones	4323-80-2	3	172971	154458	158537	168582	197116	198724
Hmsn002272	327.11	165.05	328.116	C15H20O8	[M-H]-	Demethyl coniferin	Phenolic acids	Phenolic acids	-	3	3.41085e+06	4.37117e+06	4.23462e+06	2.46635e+06	2.28154e+06	2.40758e+06
Wasn005922	433.21	301.17	434.215	C20H34O10	[M-H]-	Demethylgeranyl 6-O-xylopyranosyl-glucopyranoside	Others	Others	-	2	35798.4	32085	25005	181588	131778	116553
CYp007939	1234.63	497.365	1216.59	C59H92O26	[M+NH4]+	Deoxyassamsaponin D	Terpenoids	Triterpene Saponin	-	3	11292.6	14360.9	19228.9	19530.4	15419.4	17081.6
CYp007292	1078.58	339.095	1060.55	C52H84O22	[M+NH4]+	Deoxycamelliagenin A 3beta-[2-O-半乳糖基-3-O-(2-O-木糖基-阿拉伯糖基)-葡萄糖醛苷]	Terpenoids	Triterpene Saponin	-	3	49090.3	42887.1	53470.8	107029	116182	158172
Lalp003628	345.15	165.09	344.147	C16H24O8	[M+H]+	Deoxystansioside	Terpenoids	Monoterpenoids	-	2	47725.4	56502.4	40617.4	22505	39579.1	25380.3
Lmap001823	312.11	132.04	311.101	C14H17NO7	[M+H]+	Dhurrin	Alkaloids	Phenolamine	499-20-7	1	284537	275128	242200	457580	720577	355453
MWSHC20164	279.16	149.02	278.152	C16H22O4	[M+H]+	Dibutyl phthalate	Phenolic acids	Phenolic acids	84-74-2	1	4.64248e+07	4.40201e+07	4.59744e+07	4.70942e+07	4.55107e+07	4.79868e+07
Wbmp011762	279.16	149.02	278.152	C16H22O4	[M+H]+	Dibutylphthalate	Phenolic acids	Phenolic acids	-	1	4.72882e+07	4.67635e+07	4.63113e+07	4.75472e+07	4.66679e+07	4.7525e+07
Lmgn002250	677.17	191.06	678.18	C31H34O17	[M-H]-	Dicaffeoylquinic acid-O-glucoside	Phenolic acids	Phenolic acids	-	2	310588	296139	253306	806313	581693	698261
Lmgp003989	499.13	163.04	498.116	C25H22O11	[M+H]+	Dicaffeoylshikimic acid	Phenolic acids	Phenolic acids	-	3	154747	163395	134954	224068	170839	160952
MWSslk252	593.19	285.08	594.195	C28H34O14	[M-H]-	Didymin (Isosakuranetin-7-O-rutinoside)	Flavonoids	Flavanones	14259-47-3	2	217858	155782	179207	342793	395218	366801
pmn001513	321.03	125.02	322.033	C14H10O9	[M-H]-	Digallic Acid	Phenolic acids	Phenolic acids	536-08-3	1	2.28062e+06	2.36195e+06	2.18773e+06	417566	1.33089e+06	1.33531e+06
CYn005203	335.041	183.03	336.048	C15H12O9	[M-H]-	Digallic Acid Methyl	Phenolic acids	Phenolic acids	-	3	565334	748765	1.02134e+06	225920	198278	293989
Lczn000055	335.04	183.03	336.048	C15H12O9	[M-H]-	Digallic acid methyl ester	Phenolic acids	Phenolic acids	-	3	581119	717197	867057	224934	262394	207177
pmn001629	483.08	169.05	484.085	C20H20O14	[M-H]-	Digalloylglucose	Phenolic acids	Phenolic acids	-	1	2.08472e+06	1.88441e+06	1.78285e+06	243990	250215	578647
Lakp003028	789.21	319.05	788.201	C33H40O22	[M+H]+	Diglucosyl Myricitrin	Flavonoids	Flavonols	-	3	604688	581402	596231	1.15508e+06	1.29619e+06	1.37115e+06
Lalp003426	351.2	153.13	350.193	C16H30O8	[M+H]+	Dihydro incarvoid B glucoside	Terpenoids	Monoterpenoids	-	2	134276	47505	75005	50005	154177	34060.1
Cmyp007180	181.12	107.09	180.115	C11H16O2	[M+H]+	Dihydroactinidiolide	Others	Lactones	17092-92-1	3	154705	159705	151456	135173	143587	145797
Lazn006001	585.23	537.21	586.241	C31H38O11	[M-H]-	Dihydrobuddlenol B	Lignans and Coumarins	Lignans	-	2	8.0763e+06	8.14356e+06	7.54478e+06	9.98681e+06	1.02008e+07	1.0601e+07
Lmmn000774	343.1	181.05	344.111	C15H20O9	[M-H]-	Dihydrocaffeoylglucose	Phenolic acids	Phenolic acids	-	1	2.15467e+06	1.68552e+06	2.31721e+06	3.01152e+06	2.27452e+06	2.50515e+06
HJN055	435.13	273.08	436.137	C21H24O10	[M-H]-	Dihydrocharcone-4'-O-glucoside	Flavonoids	Chalcones	-	1	8.50791e+06	6.07011e+06	6.46868e+06	5.60137e+06	5.29809e+06	4.63213e+06
Zmxp005324	361.16	189.09	360.157	C20H24O6	[M+H]+	Dihydrodehydrodiconiferyl alcohol	Lignans and Coumarins	Lignans	126253-41-6	1	811996	820941	844624	1.06157e+06	1.11274e+06	1.15914e+06
Lmyn003971	521.2	359.15	522.21	C26H34O11	[M-H]-	Dihydrodehydrodiconiferyl alcohol-4-O-glucoside	Lignans and Coumarins	Lignans	-	2	2.20658e+06	1.91574e+06	2.10192e+06	1.23637e+06	1.26225e+06	1.2722e+06
Lmmp002013	267.17	179.07	266.163	C14H22N2O3	[M+H]+	Dihydroferuloylputrescine	Alkaloids	Phenolamine	-	3	63387.5	46733.9	39503.4	13557.3	23183.5	14169.3
Lcmp123017	167.11	79.05	166.099	C10H14O2	[M+H]+	Dihydrohinokitiol	Terpenoids	Monoterpenoids	-	3	288518	336735	353157	275917	307343	274641
Cmsp004086	303.09	229.08	302.079	C16H14O6	[M+H]+	Dihydrokaempferide	Flavonoids	Flavanonols	137225-59-3	2	163461	191555	288720	447505	226034	393321
Lmlp005236	451.12	289.08	450.116	C21H22O11	[M+H]+	Dihydrokaempferol-3-O-glucoside	Flavonoids	Flavanonols	31049-08-8	2	1.09624e+06	1.28042e+06	991721	1.25196e+06	2.55967e+06	2.14297e+06
Lmmn004625	449.11	287.06	450.116	C21H22O11	[M-H]-	Dihydrokaempferol-7-O-glucoside	Flavonoids	Flavanonols	-	1	1.4919e+06	1.63639e+06	1.41203e+06	4.37719e+06	4.14572e+06	3.8166e+06
mws0744	319.05	193.01	320.053	C15H12O8	[M-H]-	Dihydromyricetin (Ampelopsin)	Flavonoids	Flavanonols	27200-12-0	1	1.88346e+06	2.15497e+06	2.26875e+06	2.46471e+06	3.62171e+06	3.208e+06
HJN104	481.14	319.08	482.106	C21H22O13	[M-H]-	Dihydromyricetin-3-O-glucoside	Flavonoids	Flavanonols	-	3	407498	417367	378717	425986	449760	397241
Lakn004098	281.14	171.12	282.147	C15H22O5	[M-H]-	Dihydrophaseic acid	Terpenoids	Sesquiterpenoids	41756-77-8	3	10715.5	22383	16542.2	21981.1	7505	20066.5
Wbmp003419	389.22	209.15	388.21	C19H32O8	[M+H]+	Dihydrovomifoliol-O-β-D-glucoside	Terpenoids	Sesquiterpenoids	-	2	9.84114e+06	1.14676e+07	10359216	8.82276e+06	9.05987e+06	9.35576e+06
Lmxp011770	279.159	149.023	278.152	C16H22O4	[M+H]+	Diisobutyl phthalate	Phenolic acids	Phenolic acids	84-69-5	1	4.75182e+07	4.71985e+07	4.60724e+07	4.79953e+07	4.59142e+07	4.78487e+07
Lmmp010562	391.28	149.02	390.277	C24H38O4	[M+H]+	Diisooctyl Phthalate	Phenolic acids	Phenolic acids	27554-26-3	3	278721	1.08834e+06	753390	384892	1.80123e+06	1.17027e+06
Lmmn000806	131.035	87.0459	132.042	C5H8O4	[M-H]-	Dimethylmalonic acid	Organic acids	Organic acids	595-46-0	3	123144	119904	124426	324903	388720	334489
mws0058	299.06	284.03	300.063	C16H12O6	[M-H]-	Diosmetin (5,7,3'-Trihydroxy-4'-methoxyflavone)	Flavonoids	Flavones	520-34-3	1	458622	392466	518786	333905	326700	287798
pmp000120	463.12	427.1	462.116	C22H22O11	[M+H]+	Diosmetin-6-C-glucoside	Flavonoids	Flavones	-	3	264430	258379	239718	528359	460841	383250
pmp001080	609.18	301.07	608.174	C28H32O15	[M+H]+	Diosmetin-7-O-Neohesperidoside (Neodiosmin)	Flavonoids	Flavones	38665-01-9	2	413386	338521	369358	216527	255720	183481
pmp000579	463.12	301.07	462.116	C22H22O11	[M+H]+	Diosmetin-7-O-galactoside	Flavonoids	Flavones	-	1	4.86175e+06	5.42791e+06	5.41923e+06	7.22775e+06	8.18865e+06	7.24766e+06
Hmmp004965	463.124	301.07	462.116	C22H22O11	[M+H]+	Diosmetin-7-O-glucoside	Flavonoids	Flavones	20126-59-4	1	6.28826e+06	6.33765e+06	6.31211e+06	8.47044e+06	8.52923e+06	7.19155e+06
MWSHY0190	609.18	301.08	608.174	C28H32O15	[M+H]+	Diosmetin-7-O-rutinoside (Diosmin)	Flavonoids	Flavones	520-27-4	2	1.37055e+06	1.12528e+06	1.51244e+06	1.02806e+06	753605	850524
Zbnp004262	609.18	463.12	608.174	C28H32O15	[M+H]+	Diosmetin-8-C-(2''-O-rhamnosyl)glucoside	Flavonoids	Flavones	98891-92-0	1	3.7276e+06	3.87353e+06	3.47985e+06	5.52065e+06	5.19777e+06	4.94186e+06
Lmyn002540	368.1	162.06	369.106	C16H19NO9	[M-H]-	Dioxindole-3-acetyl-3-O-glucoside	Alkaloids	Plumerane	-	3	24094.8	20209.8	32295.4	10887.5	25652.9	14182.9
Hmhn006723	301.07	179.03	302.079	C16H14O6	[M-H]-	Disporopsin	Flavonoids	Flavones	-	3	295832	297783	280729	1.09656e+06	1.21948e+06	1.10639e+06
mad1424	427.05	295.05	426.043	C17H14O13	[M+H]+	Ditartaroyl-hydroxycoumarin	Lignans and Coumarins	Coumarins	-	3	734668	695696	759714	455117	314864	596449
Lazp005033	345.17	137.06	344.162	C20H24O5	[M+H]+	Divanillyltetrahydrofuran	Lignans and Coumarins	Lignans	-	2	801084	941709	761330	395818	479168	516084
pmb2640	199.17	199.17	200.178	C12H24O2	[M-H]-	Dodecanoic acid (Lauric acid)	Lipids	Free fatty acids	143-07-7	3	65300.8	60338.5	66702.3	74256.9	64970.5	67701.9
Lamn006527	287.05	125.02	288.063	C15H12O6	[M-H]-	Drimiopsin C	Flavonoids	Other Flavonoids	773850-90-1	2	8.67691e+06	9.15281e+06	8.23272e+06	4.58437e+06	4.74107e+06	3.91997e+06
pme2237	181.072	101.024	182.079	C6H14O6	[M-H]-	Dulcitol	Others	Saccharides	608-66-2	3	408149	367559	356523	447979	349185	431075
Yajn003045	443.19	59.01	444.2	C21H32O10	[M-H]-	Ebuloside	Terpenoids	Monoterpenoids	-	2	40872.2	24678.9	20876	25982	16451.9	38259.6
pmn001610	307.26	307.26	308.272	C20H36O2	[M-H]-	Eicosadienoic acid	Lipids	Free fatty acids	5598-38-9	1	67071.8	62302.3	54391	138478	43838.1	150286
mws0396	281.25	281.25	282.256	C18H34O2	[M-H]-	Elaidic Acid	Lipids	Free fatty acids	112-79-8	1	2.36948e+06	2.17444e+06	2.39775e+06	2.39976e+06	2.10934e+06	3.15971e+06
Hmcp003852	223.21	207.03	222.198	C15H26O	[M+H]+	Elemol	Terpenoids	Sesquiterpenoids	639-99-6	3	2.91103e+07	2.77721e+07	2.24068e+07	2.51586e+07	2.55651e+07	2.5446e+07
CYn002222	473.072	321.062	474.08	C22H18O12	[M-H]-	Elephantorrhizol 3-Gallate	Flavonoids	Flavanols	-	1	1.63232e+07	1.55858e+07	2.69488e+07	1.9793e+07	1.90314e+07	1.89894e+07
Zmcp001925	209.11	191.1	208.095	C8H16O6	[M+H]+	Eleutheroside C	Lignans and Coumarins	Lignans	15486-24-5	2	37590.1	56898.9	91021.4	48945.4	47082.7	45899.4
Hmdn001667	463.05	300.99	464.059	C20H16O13	[M-H]-	Ellagic acid-4-O-glucoside	Tannins	Tannin	-	3	36019	17069.8	30713.2	15956.8	34091.1	30713.2
Zbzn008048	293.18	221.15	294.183	C17H26O4	[M-H]-	Embelin	Quinones	Quinones	550-24-3	1	150823	130591	138835	122767	132445	130032
mws1659	269.05	225.06	270.053	C15H10O5	[M-H]-	Emodin	Quinones	Anthraquinone	518-82-1	3	3557.46	3005.12	2816.49	6225.44	6604.04	6577.78
Qmxp101615	349.27	179.14	348.266	C22H36O3	[M+H]+	Ent-3β-Acetoxyisopimar-15-8β-ol	Terpenoids	Ditepenoids	-	3	179822	170266	130997	72406.2	75199.3	88274.8
mws1422	275.09	107.05	274.084	C15H14O5	[M+H]+	Epiafzelechin	Flavonoids	Flavanols	24808-04-6	1	4.62071e+06	4.80985e+06	4.36365e+06	4.21464e+06	4.52231e+06	4.71574e+06
CYn005830	577.098	425.088	578.106	C29H22O13	[M-H]-	Epiafzelechin 3,3'-O-Digallate	Flavonoids	Flavanols	-	3	367273	383113	288312	312733	327141	201480
CYn005917	439.103	273.077	440.111	C23H20O9	[M-H]-	Epiafzelechin 3-O-(3-O-Methyl)Gallate	Flavonoids	Flavanols	-	1	4.95108e+06	4.98173e+06	4.26677e+06	7.74805e+06	7.30485e+06	6.78885e+06
CYn005355	425.088	273.077	426.095	C22H18O9	[M-H]-	Epiafzelechin 3-O-gallate	Flavonoids	Flavanols	108907-43-3	1	3.3601e+07	31821808	3.30336e+07	3.58794e+07	2.94927e+07	3.61152e+07
CYn006138	849.171	697.159	850.174	C44H34O18	[M-H]-	Epiafzelechin-(4b->6)-Epiafzelechin 3,3'-Digallate	Tannins	Tannin	-	3	69304.3	84165.3	59561.9	65695.1	44515.7	44555.8
CYn004892	865.164	713.152	866.169	C44H34O19	[M-H]-	Epiafzelechin-(4b->6)-Epicatechin 3,3'-Digallate	Tannins	Tannin	-	3	147944	155161	133583	103280	108941	170546
CYn004533	713.154	289.071	714.158	C37H30O15	[M-H]-	Epiafzelechin-(4b->6)-Epicatechin 3-gallate	Tannins	Tannin	-	1	1.90146e+06	1.74623e+06	1.72353e+06	6.31911e+06	4.36001e+06	4.77511e+06
CYn005166	849.17	697.16	850.174	C44H34O18	[M-H]-	Epiafzelechin-(4b->8)-Epiafzelechin 3,3'-Digallate	Tannins	Tannin	-	3	92752.2	93729.3	81883	14795.2	27999.5	20007.5
CYn005716	865.165	713.155	866.169	C44H34O19	[M-H]-	Epiafzelechin-(4b->8)-Epicatechin 3,3'-Digallate	Tannins	Tannin	-	3	317136	342405	374526	414932	389593	364192
CYn005309	593.096	441.084	594.101	C29H22O14	[M-H]-	Epicatechin 3',5-Digallate	Flavonoids	Flavanols	-	1	2.60764e+06	3.44429e+06	3.44675e+06	4.90823e+06	5.83022e+06	5.83763e+06
CYn005159	593.096	441.084	594.101	C29H22O14	[M-H]-	Epicatechin 3,5-Digallate	Flavonoids	Flavanols	-	1	2.21847e+06	2.73682e+06	3.32583e+06	5.76898e+06	6.14991e+06	5.64855e+06
CYp006029	437.122	139.04	436.116	C24H20O8	[M+H]+	Epicatechin 3-O-p-Coumarate	Flavonoids	Flavanols	-	1	4.69286e+06	5.22094e+06	5.09622e+06	1.35397e+07	1.07119e+07	1.11916e+07
CYn005475	593.093	441.085	594.101	C29H22O14	[M-H]-	Epicatechin 4',5-Digallate	Flavonoids	Flavanols	-	1	2.66851e+06	3.52032e+06	4.00309e+06	6.97679e+06	6.60608e+06	6.03909e+06
CYn006299	439.105	409.097	440.114	C20H24O9S	[M-H]-	Epicatechin Tetramethyl Ether 3-Methylsulfate	Flavonoids	Flavanols	-	1	1.54707e+07	1.68711e+07	1.61552e+07	9.59694e+06	6.77626e+06	6.70644e+06
MWSHY0020	443.1	123.04	442.09	C22H18O10	[M+H]+	Epicatechin gallate	Flavonoids	Flavanols	1257-08-5	1	3.82547e+07	3.64146e+07	3.38713e+07	4.85262e+07	4.6117e+07	4.20817e+07
HJN041	451.12	289.07	452.132	C21H24O11	[M-H]-	Epicatechin glucoside	Flavonoids	Flavanols	-	2	1.04105e+06	1.03274e+06	1.07147e+06	1.73945e+06	1.64395e+06	1.86194e+06
MWSHY0174	291.086	139.04	290.079	C15H14O6	[M+H]+	Epicatechin	Flavonoids	Flavanols	490-46-0	2	3.24663e+07	3.04612e+07	3.03453e+07	3.0778e+07	3.29522e+07	3.02913e+07
Lahp002857	595.15	409.09	594.137	C30H26O13	[M+H]+	Epicatechin-(4β→8)-epigallocatechin	Flavonoids	Flavanols	-	2	3.84248e+06	4.21643e+06	3.22622e+06	2.92031e+06	1.81334e+06	2.13158e+06
Zmdn002400	451.13	289.07	452.132	C21H24O11	[M-H]-	Epicatechin-3'-O-β-D-glucopyranoside	Flavonoids	Flavanols	-	1	1.61299e+06	1.93323e+06	2.21222e+06	2.25361e+06	3.81519e+06	3.4407e+06
Zbjn003700	455.1	289.07	456.106	C23H20O10	[M-H]-	Epicatechin-3-(3''-O-methyl)gallate	Flavonoids	Flavanols	-	1	5.65625e+07	4.75626e+07	4.74605e+07	4.66416e+07	6.02781e+07	5.43576e+07
Zbyp005789	411.11	123.04	410.1	C22H18O8	[M+H]+	Epicatechin-3-O-p-hydroxybenzoate	Phenolic acids	Phenolic acids	-	1	1.60225e+06	1.62426e+06	1.42211e+06	2.37658e+06	2.23364e+06	2.39567e+06
Zmdn002049	451.13	289.07	452.132	C21H24O11	[M-H]-	Epicatechin-4'-O-β-D-glucopyranoside	Flavonoids	Flavanols	-	1	295244	387505	737099	1422505	1262505	698435
Zmdn002353	451.126	289.073	452.132	C21H24O11	[M-H]-	Epicatechin-6-C-β-D-glucopyranoside	Flavonoids	Flavanols	-	1	1.96922e+06	1.38047e+06	1.32136e+06	3.25838e+06	3.32459e+06	4.21101e+06
pmb3114	561.14	289.07	562.148	C30H26O11	[M-H]-	Epicatechin-epiafzelechin	Flavonoids	Flavanols	-	3	418586	416418	370532	451821	487061	522242
MWSHY0098	307.08	139.04	306.074	C15H14O7	[M+H]+	Epigallocatechin	Flavonoids	Flavanols	970-74-1	1	4.72837e+07	4.6684e+07	5.55368e+07	5.60631e+07	4.78788e+07	5.11069e+07
CYn005100	623.105	183.028	624.112	C30H24O15	[M-H]-	Epigallocatechin 3'-O-gallate 3-O-(3-O-Methyl)Gallate	Flavonoids	Flavanols	-	3	222397	188733	264190	183643	176492	209622
Lahp004117	611.1	153.02	610.096	C29H22O15	[M+H]+	Epigallocatechin 3,5-Digallate	Flavonoids	Flavanols	37484-73-4	3	47672.5	57970.3	76145	55430.1	38731.7	42530.8
CYp006603	437.123	139.039	436.116	C24H20O8	[M+H]+	Epigallocatechin 3-O-Cinnamate	Flavonoids	Flavanols	-	1	1.17142e+07	1.12676e+07	1.08537e+07	7.38775e+06	6.89781e+06	9.12259e+06
CYn005193	623.107	169.014	624.112	C30H24O15	[M-H]-	Epigallocatechin 3-O-gallate 3'-O-(3-O-Methyl)Gallate	Flavonoids	Flavanols	-	3	127661	188674	205884	405221	521654	508764
Lajp002603	609.12	287.05	608.117	C30H24O14	[M+H]+	Epigallocatechin-(2b→7,4b→8)-gallocatechin	Flavonoids	Flavanols	-	2	515693	486471	580929	339995	387683	349495
Lahp003275	747.16	287.06	746.148	C37H30O17	[M+H]+	Epigallocatechin-(4β→8)-epicatechin-3-O-gallateester	Flavonoids	Flavanols	126715-82-0	1	2.70725e+06	2.41089e+06	2.37608e+06	4.92533e+06	5.01044e+06	4.39277e+06
Lahp002992	763.15	305.07	762.143	C37H30O18	[M+H]+	Epigallocatechin-(4β→8)-epigallocatechin-3-O-gallate	Flavonoids	Flavanols	-	1	3.51084e+07	2.40444e+07	2.92845e+07	3.04969e+07	2.7346e+07	2.9659e+07
Hmjp004736	487.12	139.04	486.116	C24H22O11	[M+H]+	Epigallocatechin-3-O-(3,5-O-dimethyl)gallate	Flavonoids	Flavanols	-	1	6.15696e+06	6.25767e+06	5.95051e+06	4.20276e+06	3.06368e+06	3.08946e+06
Zdcp004025	473.11	139.04	472.101	C23H20O11	[M+H]+	Epigallocatechin-3-O-(3-O-methyl)gallate	Flavonoids	Flavanols	83104-87-4	1	3.81825e+07	4.04392e+07	3.97097e+07	2.85801e+07	3.56097e+07	3.12418e+07
MWSHC2016	457.08	169.01	458.085	C22H18O11	[M-H]-	Epigallocatechin-3-O-gallate	Flavonoids	Flavanols	989-51-5	1	1.19651e+08	8.99764e+07	122770475	9.48648e+07	8.02187e+07	9.65866e+07
Zmbp000449	130.03	70.07	129.025	C5H7NOS	[M+H]+	Epigoitrin	Others	Others	1072-93-1	2	1.06535e+06	1.58375e+06	1.27907e+06	263716	215996	287973
Wcqp013026	457.37	439.36	456.36	C30H48O3	[M+H]+	Epikatonic acid	Terpenoids	Triterpene	76035-62-6	3	46426.5	28920.9	30504.2	19183.6	35653.1	24104.1
MWSHC20189	357.13	151.04	358.142	C20H22O6	[M-H]-	Epipinoresinol	Lignans and Coumarins	Lignans	24404-50-0	1	721163	765120	964292	301530	302561	323798
Lmcn003163	579.08	289.07	580.085	C28H20O14	[M-H]-	Epitheaflavic acid-3-O-Gallate	Flavonoids	Flavanols	34218-97-8	3	1.83905e+07	2.00205e+07	1.73605e+07	1.84628e+07	1.80935e+07	1.90661e+07
Zbnn006442	287.05	135.04	288.063	C15H12O6	[M-H]-	Eriodictyol (5,7,3',4'-Tetrahydroxyflavanone)	Flavonoids	Flavanones	552-58-9	3	39318.4	43429.2	59857.4	367008	246835	229940
Zbnp004170	451.12	289.07	450.116	C21H22O11	[M+H]+	Eriodictyol-3'-O-glucoside	Flavonoids	Flavanones	-	2	1.05529e+06	1.00984e+06	389614	3.1066e+06	1.20757e+06	1.00566e+06
Lmyn005006	595.15	287.06	596.153	C30H28O13	[M-H]-	Eriodictyol-7-O-(6''-O-p-coumaroyl)glucoside	Flavonoids	Flavanones	-	3	97910.8	99167.8	117493	834729	730801	720104
MWSHY0092	597.18	289.07	596.174	C27H32O15	[M+H]+	Eriodictyol-7-O-Rutinoside (Eriocitrin)	Flavonoids	Flavanones	13463-28-0	2	124037	112425	131738	358453	417633	368803
mws0057	451.12	289.07	450.116	C21H22O11	[M+H]+	Eriodictyol-7-O-glucoside	Flavonoids	Flavanones	38965-51-4	2	824323	621853	1.06468e+06	1.88218e+06	1.47537e+06	1.22847e+06
pmb0628	613.18	451.1	612.169	C27H32O16	[M+H]+	Eriodictyol-8-C-glucoside-4'-O-glucoside	Flavonoids	Flavanones	-	3	152731	172873	147264	283504	307239	337460
Lmyn011997	337.31	337.31	338.318	C22H42O2	[M-H]-	Erucic acid	Lipids	Free fatty acids	112-86-7	2	724804	568061	707133	1.42296e+06	1.39661e+06	1.51857e+06
Lazn003893	375.15	327.12	376.152	C20H24O7	[M-H]-	Erythro-Guaiacylglycerol-β-Coniferyl Ether	Lignans and Coumarins	Lignans	890317-92-7	1	917166	1.04152e+06	900603	798109	798306	590993
Lazn006735	583.22	535.2	584.226	C31H36O11	[M-H]-	Erythro-Guaiacylglycerol-β-O-4'-dehydrodisinapyl Ether	Lignans and Coumarins	Lignans	613684-55-2	1	5.16346e+06	4.63414e+06	5.39915e+06	5.46661e+06	6.10437e+06	6.02598e+06
Lazn005262	405.15	165.06	406.163	C21H26O8	[M-H]-	Erythro-Guaiacylglycerol-β-Sinapyl Ether	Lignans and Coumarins	Lignans	877875-96-2	1	1.11398e+06	889741	923133	929632	1.30188e+06	1.30585e+06
Lazn003953	539.21	491.19	540.221	C26H36O12	[M-H]-	Erythro-Guaiacylglycerol-β-dihydroconiferyl Ether glucoside	Lignans and Coumarins	Lignans	-	1	5.43473e+06	5.13088e+06	5.1134e+06	2.41775e+06	2.42654e+06	2.90135e+06
Lazn003996	377.16	329.14	378.168	C20H26O7	[M-H]-	Erythro-Guaiacylglycerol-β-dihydroconiferyl Ether	Lignans and Coumarins	Lignans	135820-77-8	1	5.97919e+06	5.58994e+06	7.33518e+06	3.58694e+06	5.89872e+06	6.47858e+06
WaYn003112	439.16	195.07	440.168	C21H28O10	[M-H]-	Erythro-Guaiacylglycerol-β-threo-syringylglycerol Ether	Lignans and Coumarins	Lignans	1313434-74-0	3	913590	780137	709445	2.16118e+06	2.16796e+06	1.90293e+06
Lmbn001162	339.07	177.02	340.079	C15H16O9	[M-H]-	Esculetin-7-O-glucoside	Lignans and Coumarins	Coumarins	-	2	419165	428366	465246	417052	447863	384468
pmb3093	351.07	105.1	352.079	C16H16O9	[M-H]-	Esculetin-7-O-quinic acid	Lignans and Coumarins	Coumarins	-	3	52236.3	59829.1	70848.4	83008.2	66564.9	69556
mws1015	339.07	177.02	340.079	C15H16O9	[M-H]-	Esculin	Lignans and Coumarins	Coumarins	531-75-9	2	1.21082e+06	1.23593e+06	1.66586e+06	1.45495e+06	1.59294e+06	995359
Wcsn011332	279.23	261.23	280.24	C18H32O2	[M-H]-	Ethyl (10Z,13Z)-hexadeca-10,13-dienoate	Others	Others	-	3	34393	37126.4	34062.4	31444.3	28305.1	25165.4
Lmmn013100	307.26	307.26	308.272	C20H36O2	[M-H]-	Ethyl linoleate	Lipids	Free fatty acids	544-35-4	1	9378.14	11631.6	11410.2	57859.5	36738.8	42406.6
pme3034	131.03	87.05	132.042	C5H8O4	[M-H]-	Ethylmalonic acid	Organic acids	Organic acids	601-75-2	3	102497	116679	103217	274113	267292	230386
pmn001380	187.1	169.09	188.105	C9H16O4	[M-H]-	Eucommiol	Others	Alcohol compounds	55930-44-4	3	49949.9	31867.9	28899	82039.5	43383.2	49288.7
pme3437	213.08	154.06	212.069	C10H12O5	[M+H]+	Eudesmic acid (3,4,5-trimethoxybenzoic acid)	Phenolic acids	Phenolic acids	118-41-2	3	16414.3	7505	9515.77	3848.76	13452.8	8860.21
Lhhp120814	165.09	91.05	164.084	C10H12O2	[M+H]+	Eugenol	Phenolic acids	Phenolic acids	97-53-0	3	213015	243781	312172	372612	372650	323234
pmp000013	507.15	345.09	506.142	C24H26O12	[M+H]+	Eupatilin-7-O-glucoside	Flavonoids	Flavones	-	3	199461	177255	137131	97626.3	108703	77824.1
Lmsp010393	359.11	298.09	358.105	C19H18O7	[M+H]+	Eupatorin-5-methylether (3'-hydroxy-5,6,7,4'-tetramethoxyflavone)	Flavonoids	Flavones	21764-09-0	3	18242.6	22100.5	22051.6	4957.1	4847.57	5306.73
mws1212	209.08	177.05	208.074	C11H12O4	[M+H]+	Ferulic acid methyl ester	Phenolic acids	Phenolic acids	2309-07-1	3	356213	336449	293360	541208	533130	587545
mws0014	193.05	134.04	194.058	C10H10O4	[M-H]-	Ferulic acid	Phenolic acids	Phenolic acids	537-98-4	3	49341.8	43417.8	46805.1	31899.3	45845.3	31871.1
Hmmn002544	355.1	193.05	356.111	C16H20O9	[M-H]-	Ferulic acid-4-O-glucoside	Phenolic acids	Phenolic acids	117405-51-3	2	89805.3	351797	256306	567520	630814	656233
MWSHC2062	355.1	193.05	356.111	C16H20O9	[M-H]-	Ferulic β-glucoside	Phenolic acids	Phenolic acids	14364-12-6	1	3.26356e+06	2.94563e+06	3.34221e+06	2.77312e+06	3.49356e+06	4.07949e+06
Zmhn002702	565.17	337.1	566.179	C30H30O11	[M-H]-	Ferulic-piceid	Others	Stilbene	-	3	87914.7	68937	61332.8	41916.3	41735.6	60068.5
pmb0108	375.11	137.1	374.1	C19H18O8	[M+H]+	Feruloyl syringic acid	Phenolic acids	Phenolic acids	-	3	232514	192082	247262	232387	201305	238113
WaYn006966	583.22	195.07	584.226	C31H36O11	[M-H]-	Ficusesquilignan B	Lignans and Coumarins	Lignans	-	2	3.09228e+06	2.8626e+06	3.04576e+06	3.14437e+06	3.12843e+06	3.43134e+06
Lajp003377	579.15	127.04	578.142	C30H26O12	[M+H]+	Fisetinidol-(4α,6)-gallocatechin	Flavonoids	Flavanols	1262536-83-3	1	3.35493e+06	3.14588e+06	3.96186e+06	2.59106e+06	3.31812e+06	2.83837e+06
MWS5083	455.1	96.97	456.105	C17H21N4O9P	[M-H]-	Flavin Single Nucleotide(FMN)	Nucleotides and derivatives	Nucleotides and derivatives	6184-17-4	3	304318	325971	299152	172032	212506	173297
Lahp004593	493.13	331.08	492.127	C23H24O12	[M+H]+	Flavoyadorinin A	Flavonoids	Flavonols	-	1	4.15353e+07	1.27965e+07	1.23688e+07	3.40451e+07	1.00732e+07	1.16293e+07
Wcfn005812	361.16	165.06	362.173	C20H26O6	[M-H]-	Flaxseeds Extract	Others	Others	3688-23-1	2	1.04105e+06	995845	1.04262e+06	510845	548290	535065
Lagp004602	505.26	211.17	504.257	C24H40O11	[M+H]+	Foliasalacioside B1	Terpenoids	Monoterpenoids	-	2	33917	47505	57505	61714.8	28893	31405
pmp000678	408.15	211.06	390.116	C16H22O11	[M+NH4]+	Forsythide	Terpenoids	Monoterpenoids	43043-09-0	2	488535	416549	418657	942653	847821	766939
Wbmp003302	165.09	91.05	164.084	C10H12O2	[M+H]+	Frambinone	Others	Ketone compounds	-	2	975189	1.00163e+06	983557	2.01015e+06	2.14895e+06	2.35367e+06
mws1014	209.04	149.02	208.037	C10H8O5	[M+H]+	Fraxetin (7,8-Dihydroxy-6-methoxycoumarin)	Lignans and Coumarins	Coumarins	574-84-5	3	266920	213779	272902	144065	182377	166677
MWSmce025	369.09	207.03	370.09	C16H18O10	[M-H]-	Fraxetin-8-O-glucoside (Fraxin)	Lignans and Coumarins	Coumarins	524-30-1	3	48075.7	50657.2	40908.2	21236.4	35617.7	48631.4
Lmdn003868	431.23	161.05	432.236	C21H36O9	[M-H]-	Frehmaglutoside G	Terpenoids	Monoterpenoids	-	2	38603.5	35104	27991.8	14011	22656.4	34994
mws0376	115	71.01	116.011	C4H4O4	[M-H]-	Fumaric acid	Organic acids	Organic acids	110-17-8	3	247177	270266	162982	791874	590496	403117
Lhfp110832	219.18	203.14	218.167	C15H22O	[M+H]+	Furanoeremophilane	Terpenoids	Sesquiterpenoids	6750-13-6	2	273666	283586	273304	279612	345941	253778
Lmjn010508	277.18	205.16	278.188	C17H26O3	[M-H]-	Fusarester B	Others	Ketone compounds	-	2	31028.5	29848.8	31110.7	30714.6	30447.2	30457.5
mws1000	287.06	149.02	288.063	C15H12O6	[M-H]-	Fustin	Flavonoids	Flavanonols	20725-03-5	3	34633.1	30666.1	15379.1	58934.1	38842.1	69111.1
mws1080	341.11	179.06	342.116	C12H22O11	[M-H]-	Galactinol	Others	Saccharides	3687-64-7	1	7.1849e+07	6.81257e+07	6.67115e+07	4.48289e+07	4.756e+07	4.92266e+07
Lmyn006227	269.05	151	270.053	C15H10O5	[M-H]-	Galangin (3,5,7-Trihydroxyflavone)	Flavonoids	Flavonols	548-83-4	3	26774.5	25096.6	28731.6	48094.5	55129.4	60438.5
Lmlp005572	433.11	271.06	432.106	C21H20O10	[M+H]+	Galangin-7-O-glucoside	Flavonoids	Flavonols	-	1	1.73183e+06	1.95697e+06	1.97269e+06	8.10014e+06	8.19387e+06	8.33346e+06
Hmbp001276	169.05	65.03	168.042	C8H8O4	[M+H]+	Gallacetophenone	Phenolic acids	Phenolic acids	528-21-2	3	67543.6	61859.5	53797.5	62534.7	68421.2	73294.4
mws0024	169.01	125.02	170.022	C7H6O5	[M-H]-	Gallic acid	Phenolic acids	Phenolic acids	149-91-7	1	4.1769e+07	4.16743e+07	4.3426e+07	3.80209e+07	3.45757e+07	3.43207e+07
mws0049	307.08	139.04	306.074	C15H14O7	[M+H]+	Gallocatechin	Flavonoids	Flavanols	970-73-0	1	3.92191e+07	4.6544e+07	4.58985e+07	4.48756e+07	3.68672e+07	4.5063e+07
mws2220	457.08	169.01	458.085	C22H18O11	[M-H]-	Gallocatechin 3-O-gallate	Flavonoids	Flavanols	5127-64-0	1	8.66745e+07	9.01522e+07	7.43066e+07	8.87974e+07	8.6149e+07	7.56751e+07
MWSHY0094	459.09	139.04	458.085	C22H18O11	[M+H]+	Gallocatechin gallate	Flavonoids	Flavanols	4233-96-9	1	5.69488e+07	5.91905e+07	5.69289e+07	5.30975e+07	6.48888e+07	4.9654e+07
Lajp002779	883.21	595.14	882.201	C45H38O19	[M+H]+	Gallocatechin-(4α→8)-Catechin-(4α→8)-Catechin	Flavonoids	Flavanols	87421-89-4	1	440062	392457	457952	313758	182861	286716
Lmmp000897	611.14	287.05	610.132	C30H26O14	[M+H]+	Gallocatechin-(4α→8)-gallocatechin	Flavonoids	Flavanols	-	3	148565	168714	130658	434782	438762	302196
pmn001519	335.04	124	336.048	C15H12O9	[M-H]-	Galloyl Methyl gallate	Phenolic acids	Phenolic acids	-	3	124323	168703	168686	67093.8	85828.6	65120.8
HJN094	729.15	407.07	730.153	C37H30O16	[M-H]-	Galloylprocyanidin B4	Tannins	Proanthocyanidins	-	1	4.72168e+06	5.91996e+06	5.82153e+06	9.53576e+06	9.19161e+06	8.95027e+06
HJAP144	1019.22	731.16	1018.22	C52H42O22	[M+H]+	Galloylprocyanidin C2	Tannins	Proanthocyanidins	-	3	16193.9	7960.57	5688.07	12524.8	6808.54	11344.5
ZBN0419	579.15	289.072	580.158	C30H28O12	[M-H]-	Gambiriin A1	Tannins	Tannin	76250-49-2	3	3.07166e+07	2.25362e+07	2.5201e+07	2.25142e+07	2.81057e+07	2.68616e+07
Lhjp120703	357.1	137.06	356.09	C19H16O7	[M+H]+	Gardnerol A	Lignans and Coumarins	Coumarins	-	2	493187	491569	283428	260612	250085	259555
Cmhn001271	633.08	301	634.081	C27H22O18	[M-H]-	Gemin D	Tannins	Tannin	84744-46-7	1	6.97201e+06	8.52345e+06	6.71545e+06	2.6063e+06	2.71888e+06	2.55742e+06
Lmdp002381	227.09	149.06	226.084	C11H14O5	[M+H]+	Genipin	Terpenoids	Monoterpenoids	6902-77-8	2	565841	394811	427079	311654	269908	413777
pmp001059	521.19	209.08	520.179	C22H32O14	[M+H]+	Genipin-1-O-(2''-O-apiosyl)glucoside	Terpenoids	Monoterpenoids	-	3	237799	231127	135307	84305.5	90447.7	96019.4
mws1565	389.14	209.08	388.137	C17H24O10	[M+H]+	Geniposide	Terpenoids	Monoterpenoids	24512-63-8	3	1.64858e+07	1.93377e+07	1.36993e+07	1.45441e+07	1.59457e+07	1.40338e+07
Lmgp004731	433.11	271.06	432.106	C21H20O10	[M+H]+	Genistein-7-O-galactoside	Flavonoids	Isoflavones	-	2	1.89992e+06	1.8394e+06	1.67185e+06	7.78345e+06	7.56496e+06	6.34313e+06
Lmgp004474	579.17	271.06	578.164	C27H30O14	[M+H]+	Genistein-7-O-galactoside-rhamnose	Flavonoids	Isoflavones	-	3	1.19983e+06	1.02843e+06	1.00167e+06	842825	781529	735557
pmp000413	433.11	283.06	432.106	C21H20O10	[M+H]+	Genistein-8-C-glucoside	Flavonoids	Isoflavones	66026-80-0	2	7239705	1.61335e+07	1.4319e+07	1.43249e+07	1.56618e+07	1.6294e+07
Salp004881	407.17	181.05	406.163	C21H26O8	[M+H]+	Gentioluteol	Lignans and Coumarins	Lignans	-	2	286212	299385	265892	168195	250594	303075
WaYn005032	461.11	315.07	462.116	C22H22O11	[M-H]-	Gentisic acid 2-O-(6''-O-p-coumaroyl)Glucoside	Phenolic acids	Phenolic acids	-	3	17989.2	10271	26781.4	18959.5	29816.1	31658.5
Wasn006585	447.22	315.18	448.231	C21H36O10	[M-H]-	Geranyl 3-O-xylopyranosyl-glucopyranoside	Others	Others	-	2	443731	404681	475990	491989	471964	444191
Hmpp002994	357.17	177.09	356.162	C21H24O5	[M+H]+	Gingerenone A	Others	Ketone compounds	128700-97-0	2	175925	188184	188672	389526	448255	391898
Lmyn005812	675.36	397.14	676.367	C33H56O14	[M-H]-	Gingerglycolipid A	Lipids	Glycerol ester	145937-22-0	2	2.67886e+06	1.90347e+06	1.75874e+06	987553	1.12169e+06	1.17399e+06
Lmyn006011	677.38	397.13	678.383	C33H58O14	[M-H]-	Gingerglycolipid B	Lipids	Glycerol ester	88168-90-5	2	115307	100215	94487.3	106393	104908	96132.1
Lmyn006221	679.39	397.13	680.398	C33H60O14	[M-H]-	Gingerglycolipid C	Lipids	Glycerol ester	-	2	42009.5	33488	32317.8	47425	49779.3	52515.2
Lmfn001158	467.08	169.01	468.09	C20H20O13	[M-H]-	Ginnalin A (2,6-Di-O-Galloyl-1,5-Anhydro-D-Glucitol)	Tannins	Tannin	-	3	161259	141857	171883	273316	308478	311621
MWS201444	204.1	84.04	203.091	C7H13N3O4	[M+H]+	Gln-Gly	Amino acids and derivatives	Amino acids and derivatives	2650-65-9	3	3.61932e+06	3.97364e+06	4.19887e+06	5.36962e+06	6.18174e+06	5.67883e+06
MWS201465	295.13	120.08	294.122	C14H18N2O5	[M+H]+	Glu-Phe	Amino acids and derivatives	Amino acids and derivatives	20556-22-3	1	667095	406344	740180	134656	163489	157404
pmb3081	289	96.97	290.004	C6H11PO11	[M-H]-	Glucaric acid-1-Phosphate	Others	Saccharides	-	3	1.60955e+07	1.7967e+07	1.62538e+07	2.7416e+07	7.05512e+06	2.68112e+07
Wafn003182	409.21	161.05	350.194	C16H30O8	[M+CH3COOH-H]-	Glucopyranose 6-Hydroxydecanoate	Others	Saccharides	-	1	846227	908144	1.00237e+06	956057	1.03058e+06	1.00531e+06
Wasn001627	295.1	89.02	296.111	C11H20O9	[M-H]-	Glucosyl 2,3-Dihydroxy-2-Methylbutanoic Acid	Organic acids	Organic acids	-	1	1.5828e+06	1.70903e+06	1.58374e+06	454580	426532	516383
Wasn003258	293.12	131.07	294.132	C12H22O8	[M-H]-	Glucosyl 2-Hydroxy-4-Methylpentanoic Acid	Organic acids	Organic acids	-	1	299343	1.02474e+06	575005	320005	911256	958681
Wasn003821	409.21	187.13	350.194	C16H30O8	[M+CH3COOH-H]-	Glucosyl 3,7-dimethyloct-2-ene-1,6,7-triol	Others	Others	-	3	382064	400749	421459	365542	384274	334477
Wasn003817	361.15	199.1	362.158	C16H26O9	[M-H]-	Glucosyl 5,8-dihydroxy-2,6-dimethylocta-2,6-dienoic acid	Others	Others	-	2	190734	167309	186654	202992	267226	222372
Wasn003942	363.17	201.11	364.173	C16H28O9	[M-H]-	Glucosyl 6,9-dihydroxydec-4-enoic acid	Others	Others	-	2	28143.4	35673.2	27221.8	9202.09	18478.6	27143
Wasn005621	361.19	199.13	362.194	C17H30O8	[M-H]-	Glucosyl 9-hydroxy-3-methyldec-2-enoic acid	Others	Others	-	2	100288	84835.1	107539	115646	149072	117479
Hmtn001302	299.078	137.024	300.084	C13H16O8	[M-H]-	Glucosyloxybenzoic acid	Phenolic acids	Phenolic acids	-	1	3.56624e+07	3.17318e+07	3.98319e+07	3.78383e+07	3.80012e+07	4.45759e+07
MWSHC2022	359.1	197.05	360.106	C15H20O10	[M-H]-	Glucosyringic acid	Phenolic acids	Phenolic acids	33228-65-8	2	1.11602e+06	1.2247e+06	1.20369e+06	1.09469e+06	992951	960747
MWSprf147	315.11	153.16	314.1	C14H18O8	[M+H]+	Glucovanillin	Phenolic acids	Phenolic acids	494-08-6	3	208162	201318	196268	227757	182674	186900
Lmfp009701	353.27	261.22	352.261	C21H36O4	[M+H]+	Glycerol 9,11,13-octadecatrienoyl ester	Lipids	Glycerol ester	-	1	788936	712376	407540	587699	312007	514112
Walp013004	337.27	263.24	336.266	C21H36O3	[M+H]+	Glycidyl Linoleate	Lipids	Glycerol ester	24305-63-3	3	17349.4	20670.8	9605.32	22394.6	23984.3	7637.07
Zmmp001429	189.13	86.1	188.116	C8H16N2O3	[M+H]+	Glycyl-L-leucine	Amino acids and derivatives	Amino acids and derivatives	-	2	701126	590311	632781	363106	361955	362995
MWS4309	262.12	188.07	261.111	C13H15N3O3	[M+H]+	Glycyl-tryptophan	Amino acids and derivatives	Amino acids and derivatives	2390-74-1	3	62251.5	62342.7	62266.3	43246.3	47479.6	44599
MWS4296	223.11	120.08	222.1	C11H14N2O3	[M+H]+	Glycylphenylalanine	Amino acids and derivatives	Amino acids and derivatives	3321-03-7	3	94103.2	109988	99637.4	129513	124955	103177
Lsmp010411	501.14	163.04	500.132	C25H24O11	[M+H]+	Gnaphaffine A	Others	Others	-	3	167199	181737	199988	418408	545137	528335
Xmyn008071	299.06	284.03	300.063	C16H12O6	[M-H]-	Gnetifolin B	Flavonoids	Flavones	140671-06-3	1	588801	605718	596921	447666	464810	473047
Lmmp002143	567.1	319.05	566.091	C24H22O16	[M+H]+	Gossypetin-3-O-(6''-malonyl)glucoside	Flavonoids	Flavonols	-	3	8805.55	10067.4	36110.2	22639.1	17615.1	26403.6
Lmmp001947	481.1	319.05	480.09	C21H20O13	[M+H]+	Gossypetin-3-O-glucoside	Flavonoids	Flavonols	-	1	5.77103e+07	5.31961e+07	4.55106e+07	6.05165e+07	5.69824e+07	6.18702e+07
Lmmp002796	627.16	319.05	626.148	C27H30O17	[M+H]+	Gossypetin-3-O-rutinoside	Flavonoids	Flavonols	-	1	1.11267e+07	1.35618e+07	1.50976e+07	1.67699e+07	1.42818e+07	1.59335e+07
Zmhp003784	627.16	465.1	626.148	C27H30O17	[M+H]+	Gossypetin-7-O-(3''-glucosyl)rhamnoside; Rhodioflavonoside	Flavonoids	Flavonols	-	3	413933	301990	342683	501777	731481	358888
Zmhp004034	465.1	303.05	464.096	C21H20O12	[M+H]+	Gossypetin-7-O-rhamnoside; Rhodiolgin	Flavonoids	Flavonols	94696-39-6	1	4.40801e+07	4.52495e+07	5.20235e+07	2.73698e+07	6.20823e+07	5.0925e+07
Lmmp003271	481.1	319.05	480.09	C21H20O13	[M+H]+	Gossypetin-8-O-glucoside	Flavonoids	Flavonols	652-78-8	1	1.39801e+06	957505	1.04093e+06	1.42191e+06	1.92738e+06	1.93123e+06
Cmyp005063	425.18	147.04	424.173	C21H28O9	[M+H]+	Grandidentatin	Phenolic acids	Phenolic acids	15732-48-6	3	260859	315931	300010	239449	245610	256478
Lman002731	341.09	135.04	342.095	C15H18O9	[M-H]-	Grevilloside F	Phenolic acids	Phenolic acids	1094004-50-8	2	888659	1.16024e+06	1.0167e+06	1.36273e+06	1.1743e+06	1.4175e+06
Lazn002951	319.12	241.05	320.126	C17H20O6	[M-H]-	Guaiacylglycerol-β-Guaiacyl Ether	Lignans and Coumarins	Lignans	7382-59-4	3	44805.7	42898.6	73239.6	64864.6	53373.9	63824.7
pme1178	284.1	152.06	283.092	C10H13N5O5	[M+H]+	Guanosine	Nucleotides and derivatives	Nucleotides and derivatives	118-00-3	1	4.5824e+06	4.01916e+06	3.84601e+06	5.93257e+06	5.59511e+06	5.86122e+06
Lhdp120305	505.26	211.17	504.257	C24H40O11	[M+H]+	Guettardionoside	Terpenoids	Monoterpenoids	-	2	33917	47505	57505	61714.8	28893	31405
WaYn006734	809.31	195.07	810.31	C42H50O16	[M-H]-	Hedyotisol A	Lignans and Coumarins	Lignans	95732-59-5	2	742075	738949	686400	1.91416e+06	1.84529e+06	1.99311e+06
WaYn006941	809.31	195.07	810.31	C42H50O16	[M-H]-	Hedyotisol B	Lignans and Coumarins	Lignans	95839-45-5	2	767641	757010	811426	1.84008e+06	2.15972e+06	1.91522e+06
WaYn005957	583.22	195.07	584.226	C31H36O11	[M-H]-	Hedyotol C	Lignans and Coumarins	Lignans	97465-79-7	2	2.6938e+06	3.1199e+06	2.7001e+06	2.47945e+06	2.30863e+06	2.32076e+06
Lmcn101912	655.19	637.18	656.195	C29H36O17	[M-H]-	Hellicoside	Phenolic acids	Phenolic acids	132278-04-7	3	858260	860341	840656	318283	301699	307941
Lmxp000429	198.12	95.06	197.116	C9H15N3O2	[M+H]+	Hercynine	Alkaloids	Alkaloids	534-30-5	3	194323	163831	189276	969581	1.38745e+06	3.04395e+06
mws0463	301.07	164.01	302.079	C16H14O6	[M-H]-	Hesperetin	Flavonoids	Flavanones	520-33-2	3	23083.6	23104.6	24851	41547.1	26425.5	37542.7
Zbhp004510	465.14	303.09	464.132	C22H24O11	[M+H]+	Hesperetin-3'-O-glucoside	Flavonoids	Flavanones	-	3	5.68738e+07	3.22794e+07	5.88613e+07	5.82213e+07	3.50405e+07	3.20625e+07
pme1598	463.12	301.07	464.132	C22H24O11	[M-H]-	Hesperetin-5-O-glucoside	Flavonoids	Flavanones	69651-80-5	3	7.38245e+06	7.81462e+06	9.67802e+06	1.18415e+07	1.1973e+07	1.23921e+07
pmb0645	627.19	465.2	626.185	C28H34O16	[M+H]+	Hesperetin-6-C-glucoside-7-O-glucoside	Flavonoids	Flavonols	-	3	228665	322295	322123	343691	587887	605613
Lmzp002365	465.14	303.09	464.132	C22H24O11	[M+H]+	Hesperetin-7-O-glucoside	Flavonoids	Flavanones	31712-49-9	3	5.46665e+06	3.73325e+06	4.57034e+06	4.03652e+06	3.60352e+06	4.26259e+06
MWSHY0019	611.2	303.09	610.19	C28H34O15	[M+H]+	Hesperetin-7-O-neohesperidoside(Neohesperidin)	Flavonoids	Flavanones	13241-33-3	3	952183	809430	652900	855459	468724	1.19446e+06
MWSHY0116	611.2	303.09	610.19	C28H34O15	[M+H]+	Hesperetin-7-O-rutinoside (Hesperidin)	Flavonoids	Flavanones	520-26-3	3	952183	809430	652900	855459	468724	1.19446e+06
pmb0618	627.19	465.1	626.185	C28H34O16	[M+H]+	Hesperetin-8-C-glucoside-3'-O-glucoside	Flavonoids	Flavonols	-	3	187430	198061	354302	664420	588919	644081
Wcdp010864	256.26	88.08	255.256	C16H33NO	[M+H]+	Hexadecanamide	Alkaloids	Alkaloids	629-54-9	2	101569	64652.3	62483.8	109231	82752.9	101995
MWSslk132	285.21	223.21	286.214	C16H30O4	[M-H]-	Hexadecanedioic acid	Lipids	Free fatty acids	505-54-4	3	31691.8	31753	30647.7	35716.7	34805.9	37463.3
pmp001264	274.27	256.27	273.267	C16H35NO2	[M+H]+	Hexadecylsphingosine	Lipids	Sphingolipids	-	1	1.04812e+06	1.07144e+06	1.12364e+06	1.3493e+06	1.24201e+06	1.30228e+06
pmp000970	319.23	301.22	318.219	C20H30O3	[M+H]+	Hispanolone	Terpenoids	Ditepenoids	18676-07-8	3	24885.9	20432.1	20857.8	22109.4	19728.4	18643.5
MWSHY0069	301.07	286.05	300.063	C16H12O6	[M+H]+	Hispidulin (5,7,4'-Trihydroxy-6-methoxyflavone)	Flavonoids	Flavones	1447-88-7	2	121197	119145	138291	85586.9	86285.8	80404.6
Hmgp002189	463.13	301.07	462.116	C22H22O11	[M+H]+	Hispidulin-7-O-glucoside(Homoplantaginin)	Flavonoids	Flavones	17680-84-1	1	5.46469e+06	6.41951e+06	5.44257e+06	6.91456e+06	6.99037e+06	9.43918e+06
Lmnp002584	625.18	463.13	624.169	C28H32O16	[M+H]+	Hispidulin-8-C-(2''-O-glucosyl)glucoside	Flavonoids	Flavones	-	2	687902	985755	915779	1.35068e+06	1.54981e+06	1.83528e+06
Lmnp102682	595.17	463.13	594.159	C27H30O15	[M+H]+	Hispidulin-8-C-(2''-O-xylosyl)glucoside	Flavonoids	Flavones	-	3	117693	126600	117727	177869	161156	177218
Lmnp003080	565.16	433.11	564.148	C26H28O14	[M+H]+	Hispidulin-8-C-(2''-O-xylosyl)xyloside	Flavonoids	Flavones	-	3	165391	120445	152571	170535	150021	163829
Lmnp002845	463.13	343.09	462.116	C22H22O11	[M+H]+	Hispidulin-8-C-glucoside	Flavonoids	Flavones	-	1	540282	485634	560154	1.00355e+06	775098	965144
pma2987	142.1	124.09	141.09	C6H11N3O	[M+H]+	Histidinol	Alkaloids	Alkaloids	501-28-0	3	2.34767e+07	2.06389e+07	2.35866e+07	3.07334e+07	3.1515e+07	2.9492e+07
Wayn001528	205.03	111.01	206.043	C7H10O7	[M-H]-	Homocitrate	Organic acids	Organic acids	13052-73-8	2	876780	731155	885011	206691	353525	882599
Lahn004994	715.19	577.15	716.195	C34H36O17	[M-H]-	Homoeriodictyol salicyl apiosyl glucoside	Flavonoids	Flavanones	-	3	160436	171061	72810.8	102666	201646	143458
Lahp003599	627.19	303.09	626.185	C28H34O16	[M+H]+	Homoeriodictyol-7,4'-di-O-β-D-glucopyranoside	Flavonoids	Flavanones	-	3	92527.7	95079.2	118522	127198	141358	170913
Wahp004841	465.14	303.09	464.131	C22H24O11	[M+H]+	Homoeriodictyol-7-O-β-O-glucoside	Flavonoids	Flavanones	-	3	2.39157e+06	2.20704e+06	3.34726e+06	5.16198e+06	6.14676e+06	4.4292e+06
Lcsn002137	261.01	181.05	262.015	C9H10O7S	[M-H]-	Homovanillic acid sulfate	Organic acids	Organic acids	38339-06-9	2	2.13477e+06	1.72407e+06	1.82094e+06	2.33256e+06	3.19848e+06	2.68288e+06
pmb3056	355.1	121.03	356.111	C16H20O9	[M-H]-	Homovanilloylquinic acid	Phenolic acids	Phenolic acids	-	3	231409	237466	236790	385252	376597	356638
Lskp211399	519.18	357.14	518.179	C26H30O11	[M+H]+	Horsfieldin glucose	Lignans and Coumarins	Lignans	-	2	642002	463645	446519	389024	453933	452447
Lhhp102904	357.13	307.09	356.126	C20H20O6	[M+H]+	Horsfieldin	Lignans and Coumarins	Lignans	-	3	176778	191091	169910	98098.7	94777.6	85311.4
Wbmp005366	221.19	135.12	220.183	C15H24O	[M+H]+	Humulene epoxide II	Terpenoids	Sesquiterpenoids	19888-34-7	2	537325	617394	548051	393067	439808	518248
Labn004865	433.11	271.06	434.121	C21H22O10	[M-H]-	Hydroxy isoliquiritigenin glucoside	Flavonoids	Chalcones	-	1	961350	1.05184e+06	1.11116e+06	1.66382e+06	1.98332e+06	1.89736e+06
Zmhn001905	447.09	285.04	448.101	C21H20O11	[M-H]-	HydroxyAloe-emodin-8-O-glucoside	Quinones	Anthraquinone	-	2	1.15449e+06	1.26495e+06	754740	2.90155e+06	3.13295e+06	1.63547e+06
Zmhn002980	365	285.04	366.005	C15H10O9S	[M-H]-	Hydroxyaloe-emodin-8-O-sulfate	Quinones	Anthraquinone	-	2	1.14352e+06	1.14737e+06	1.15417e+06	961741	952801	972118
Lmxn008846	197.12	153.13	198.126	C11H18O3	[M-H]-	Hydroxydihydrobovolide	Others	Lactones	6067-11-4	3	116048	110947	105167	118805	119050	113019
Lhhp120816	181.09	125.02	180.079	C10H12O3	[M+H]+	Hydroxyeugenol	Others	Others	-	3	30934.3	47666.3	39943.5	44524.8	39948.6	34799.8
Wafn003070	371.1	209.05	372.106	C16H20O10	[M-H]-	Hydroxyferulic acid glucoside	Phenolic acids	Phenolic acids	-	3	275692	230959	199331	273559	169581	192468
Wafn015217	327.29	59.01	328.298	C20H40O3	[M-H]-	Hydroxyicosanoic Acid	Lipids	Free fatty acids	-	3	11016.6	9301.38	11605	19787.5	16317.8	20706.5
Wacn005438	477.27	161.04	418.257	C21H38O8	[M+CH3COOH-H]-	Hydroxypentadecenoic acid glucoside	Lipids	Free fatty acids	-	1	2.70904e+06	716408	2.91643e+06	2.12371e+06	2.35818e+06	2.44636e+06
Lkmp122415	265.14	173.1	264.136	C15H20O4	[M+H]+	Hydroxysantamarin	Terpenoids	Sesquiterpenoids	-	2	27881.3	20005	25124.7	17557.9	7505	11531.8
Qmjp012113	557.38	465.33	556.376	C34H52O6	[M+H]+	Hypericumoxide N	Others	Others	-	2	320700	311895	313825	175988	178120	168798
Lmbn006032	301.04	149.02	302.043	C15H10O7	[M-H]-	Hypolaetin	Flavonoids	Flavones	27696-41-9	1	1.3707e+06	1.50184e+06	1.34792e+06	4.07643e+06	3.42696e+06	3.27448e+06
Hmsn001911	301.09	139.04	302.1	C13H18O8	[M-H]-	Idesin	Phenolic acids	Phenolic acids	20331-85-5	3	657332	763941	610165	867741	715836	974761
Zbqp003125	279.17	86.1	278.163	C15H22N2O3	[M+H]+	Ile-Phe	Amino acids and derivatives	Amino acids and derivatives	-	3	25433.1	38680.7	29519.6	24808.1	29525.8	23454.7
MWS1882	132.03	88.0403	133.037	C4H7NO4	[M-H]-	Iminodiacetic acid	Organic acids	Organic acids	142-73-4	1	1.35443e+06	1.18388e+06	1.24333e+06	366684	407558	356383
pmb1096	118.07	91.05	117.058	C8H7N	[M+H]+	Indole	Alkaloids	Plumerane	120-72-9	2	307169	362879	242970	215153	337859	246279
MWSprf138	176.07	103.07	175.063	C10H9NO2	[M+H]+	Indole-3-acetic acid (IAA)	Alkaloids	Plumerane	87-51-4	3	39384.1	48281.6	30500.9	269824	278212	313146
mws0103	146.06	91.05	145.053	C9H7NO	[M+H]+	Indole-3-carboxaldehyde	Alkaloids	Plumerane	487-89-8	3	63477.2	62803.8	59943.3	15005	39022.9	61852.4
pme1119	269.09	137.05	268.081	C10H12N4O5	[M+H]+	Inosine	Nucleotides and derivatives	Nucleotides and derivatives	58-63-9	3	50046.7	61336.2	88862.4	365117	417529	424715
CYp003115	247.06	153.018	246.053	C13H10O5	[M+H]+	Iriflophenone	Phenolic acids	Phenolic acids	52591-10-3	3	1.08771e+06	956683	747027	1.03837e+06	928230	989659
Saln003159	407.1	287.05	408.106	C19H20O10	[M-H]-	Iriflophenone 2-Glucoside	Others	Others	-	2	72724.2	93669.3	86784.1	27690.6	29896.4	41281
Hmgp003130	331.08	316.05	330.074	C17H14O7	[M+H]+	Iristectorigenin A	Flavonoids	Isoflavones	-	3	174994	174115	166232	204072	210875	196718
Cmyp005222	493.133	331.082	492.127	C23H24O12	[M+H]+	Iristectorin A	Flavonoids	Isoflavones	37744-61-9	2	3.72277e+07	1.25625e+07	1.44075e+07	1.10829e+07	1.229e+07	3.26406e+07
pmp001164	493.13	316.1	492.127	C23H24O12	[M+H]+	Iristectorin B	Flavonoids	Isoflavones	94396-09-5	2	911449	995459	862630	821409	700808	807223
Wasn001007	337.08	277.06	338.085	C12H18O11	[M-H]-	Isoascorbic acid 2-O-glucoside	Others	Vitamin	-	1	2.43847e+06	1.33749e+06	1.63246e+06	691880	2.40071e+06	1.71305e+06
pmn001382	515.12	353.09	516.127	C25H24O12	[M-H]-	Isochlorogenic acid A	Phenolic acids	Phenolic acids	2450-53-5	1	1.75419e+06	1.36434e+06	1.52104e+06	1.31329e+06	1.56444e+06	1.53402e+06
Li512115	515.12	353.09	516.127	C25H24O12	[M-H]-	Isochlorogenic acid B	Phenolic acids	Phenolic acids	14534-61-3	1	890833	826870	1.16247e+06	712940	862058	965314
MWSmce328	517.13	163.04	516.127	C25H24O12	[M+H]+	Isochlorogenic acid C	Phenolic acids	Phenolic acids	57378-72-0	3	219587	255252	244610	133548	154157	208604
Zmyn000453	191.02	111.01	192.027	C6H8O7	[M-H]-	Isocitric Acid	Organic acids	Organic acids	320-77-4	1	5.49173e+07	5.40568e+07	5.46417e+07	6.57689e+07	6.93551e+07	6.43887e+07
Wayn000918	515.12	111.01	516.133	C18H28O17	[M-H]-	Isocitric acid-1-O-diglucoside	Organic acids	Organic acids	-	3	18981.7	28891.4	25594	42126.3	74405.6	43153
Lmyn003256	633.07	301	634.081	C27H22O18	[M-H]-	Isocorilagin	Tannins	Tannin	-	1	6.0851e+06	5.7512e+06	5.96308e+06	2.17268e+06	3.18998e+06	2.57967e+06
Zmpn004713	301.04	149.03	302.043	C15H10O7	[M-H]-	Isoetin (5,7,2',4',5'-Pentahydroxyflavone)	Flavonoids	Flavones	1621-84-7	1	1.40699e+06	1.62415e+06	1.53513e+06	3.75412e+06	3.88731e+06	3.9163e+06
pme0422	193.051	134.037	194.058	C10H10O4	[M-H]-	Isoferulic Acid	Phenolic acids	Phenolic acids	25522-33-2	3	53442.3	47272.7	46240.8	48796.3	25739.4	18663.7
Lmjp003090	385.11	223.06	384.106	C17H20O10	[M+H]+	Isofraxidin-7-O-glucoside	Lignans and Coumarins	Coumarins	483-91-0	3	317238	418093	421164	295701	462511	393383
pme1611	433.11	313.07	434.121	C21H22O10	[M-H]-	Isohemiphloin	Flavonoids	Flavanones	3682-02-8	1	3.2906e+06	2.79362e+06	3.1272e+06	2.36267e+06	2.98128e+06	3.26702e+06
Lmdp003286	465.102	303.061	464.096	C21H20O12	[M+H]+	Isohyperoside	Flavonoids	Flavonols	35589-21-0	1	4.31771e+07	3.26363e+07	4.4897e+07	2.62969e+07	3.55133e+07	3.45563e+07
Lhbp111734	361.16	137.06	360.157	C20H24O6	[M+H]+	Isolariciresinol	Lignans and Coumarins	Lignans	548-29-8	2	424316	205142	198284	174542	239904	165638
Lmmn002274	521.2	359.15	522.21	C26H34O11	[M-H]-	Isolariciresinol-9'-O-glucoside	Lignans and Coumarins	Lignans	63358-12-3	2	1.84155e+06	1.65188e+06	1.48969e+06	1.21699e+06	987759	1.13345e+06
Cmsp005051	523.23	137.06	522.21	C26H34O11	[M+H]+	Isolariciresinol-9-O-glucoside	Lignans and Coumarins	Lignans	-	2	561699	573414	564136	458959	334063	327538
Zmhp002409	611.16	491.12	610.153	C27H30O16	[M+H]+	Isoluteolin-6,8-di-C-glucoside	Flavonoids	Flavones	-	3	76568.6	115211	91700.8	138895	164766	179882
mws5038	341.109	89.0249	342.116	C12H22O11	[M-H]-	Isomaltulose	Others	Saccharides	13718-94-0	1	3.27672e+07	2.53774e+07	2.76933e+07	2.12543e+07	2.28852e+07	1.92386e+07
Wbmn005986	651.23	651.23	652.237	C31H40O15	[M-H]-	Isomartynoside	Phenolic acids	Phenolic acids	94410-22-7	3	588632	752765	859929	1.48532e+06	515489	734704
Zbzp003056	611.17	449.11	610.153	C27H30O16	[M+H]+	Isoorientin-7-O-glucoside	Flavonoids	Flavones	-	2	1.8143e+06	1.65342e+06	2.20858e+06	2.48305e+06	2.818e+06	2.14946e+06
Cmmn013275	301.22	301.22	302.225	C20H30O2	[M-H]-	Isopimaric acid	Terpenoids	Ditepenoids	5835-26-7	2	50226.3	49098.8	45829	63133.1	63892.6	58231.4
Lmgp005640	479.12	317.07	478.111	C22H22O12	[M+H]+	Isorhamnetin-3-O-Galactoside; Cacticin	Flavonoids	Flavonols	6743-92-6	2	74625.1	74196.1	55572.5	203042	75898.9	85194.3
Zbpp001992	479.12	317.07	478.111	C22H22O12	[M+H]+	Isorhamnetin-3-O-Glucoside	Flavonoids	Flavonols	5041-82-7	1	1.03671e+06	1.02691e+06	1.07746e+06	3.78225e+06	4.38325e+06	3.77193e+06
Lmyp005280	771.21	147.04	770.206	C37H38O18	[M+H]+	Isorhamnetin-3-O-[2'''-O-(6''-p-coumaryl)glucosyl]rhamnoside	Flavonoids	Flavonols	-	3	42006.9	33524.3	47116.1	25462.2	21652.7	24199.1
Hmcp002316	449.11	317.06	448.101	C21H20O11	[M+H]+	Isorhamnetin-3-O-arabinoside	Flavonoids	Flavonols	-	3	87026.3	63583.5	72567.2	169114	162020	166582
MWSHY0064	625.17	317.07	624.169	C28H32O16	[M+H]+	Isorhamnetin-3-O-neohesperidoside	Flavonoids	Flavonols	55033-90-4	1	1.90754e+06	2.38125e+06	1.99679e+06	4.48083e+06	4.67372e+06	4.5071e+06
MWSHY0135	625.18	317.08	624.169	C28H32O16	[M+H]+	Isorhamnetin-3-O-rutinoside (Narcissin)	Flavonoids	Flavonols	604-80-8	1	2.20825e+06	2.23307e+06	2.41281e+06	4.21634e+06	5.07236e+06	4.18128e+06
Zbpp001877	625.18	317.07	624.169	C28H32O16	[M+H]+	Isorhamnetin-3-O-rutinoside	Flavonoids	Flavonols	-	3	212505	260812	189856	2.31641e+06	2.61884e+06	2.42737e+06
Hmcp002207	479.12	317.06	478.111	C22H22O12	[M+H]+	Isorhamnetin-7-O-glucoside (Brassicin)	Flavonoids	Flavonols	6743-96-0	1	1.65403e+06	1.54636e+06	1.59632e+06	6.15748e+06	6.62411e+06	8.6445e+06
WaYn002949	285.1	89.02	286.105	C13H18O7	[M-H]-	Isosalicin	Phenolic acids	Phenolic acids	-	1	994747	1.32173e+06	1.18504e+06	349883	333318	247187
Lmlp006175	435.13	273.09	434.121	C21H22O10	[M+H]+	Isosalipurposide (Phlorizin Chalcone)	Flavonoids	Chalcones	4547-85-7	2	554222	631461	551221	958272	1.06045e+06	992811
Lmlp002990	595.17	313.07	594.159	C27H30O15	[M+H]+	Isosaponarin(Isovitexin-4'-O-glucoside)	Flavonoids	Flavones	19416-87-6	1	2.08182e+07	2.07875e+07	1.81605e+07	1.74949e+07	1.70941e+07	2.06465e+07
mws1292	565.16	409.09	564.148	C26H28O14	[M+H]+	Isoschaftoside	Flavonoids	Flavones	52012-29-0	1	2.65261e+07	2.23916e+07	2.70795e+07	1.62353e+07	1.72063e+07	1.44621e+07
Lcyp000676	355.1	163.04	354.095	C16H18O9	[M+H]+	Isoscopoletin-β-D-glucoside	Lignans and Coumarins	Coumarins	20186-29-2	1	4.89087e+06	5.55798e+06	5.72341e+06	7.7953e+06	7.88475e+06	8.62774e+06
Lazn006152	343.15	105.03	342.147	C20H22O5	[M+H]+	Isoshonanin	Lignans and Coumarins	Lignans	-	2	314750	315888	270118	303713	305433	281344
Zbsn002848	633.07	301	634.081	C27H22O18	[M-H]-	Isostrictinin	Tannins	Tannin	87392-62-9	1	5.44452e+06	6.88157e+06	6.06854e+06	2.25798e+06	2.46913e+06	2.32318e+06
Yshj000012	303.11	141.05	302.1	C13H18O8	[M+H]+	Isotachioside	Phenolic acids	Phenolic acids	31427-08-4	2	223526	199507	140527	177805	247448	227452
MWSmce040	153.05	65.04	152.047	C8H8O3	[M+H]+	Isovanillin	Others	Aldehyde compounds	621-59-0	2	305483	258027	270246	128377	138646	139512
Lmyp004081	579.17	313.07	578.164	C27H30O14	[M+H]+	Isovitexin-2''-O-rhamnoside	Flavonoids	Flavones	-	1	1.26116e+07	1.32793e+07	1.19268e+07	1.28882e+07	1.26905e+07	1.30566e+07
Smhp004476	565.15	433.11	564.148	C26H28O14	[M+H]+	Isovitexin-2''-O-xyloside	Flavonoids	Flavones	-	1	3.96894e+06	3.89064e+06	3.38343e+06	3.51727e+06	4.30647e+06	3.6376e+06
Zbzp003271	595.17	433.11	594.159	C27H30O15	[M+H]+	Isovitexin-7-O-glucoside(Saponarin)	Flavonoids	Flavones	20310-89-8	1	3.97519e+06	3.8904e+06	4.14361e+06	3.8468e+06	5.04466e+06	5.51993e+06
Zbzp003832	565.15	313.07	564.148	C26H28O14	[M+H]+	Isovitexin-8-O-xyloside	Flavonoids	Flavones	-	3	1.88671e+06	2.02962e+06	2.13281e+06	1.81072e+06	1.8981e+06	2.32201e+06
pmp001048	361.15	199.1	360.142	C16H24O9	[M+H]+	Ixoroside	Terpenoids	Monoterpenoids	58514-30-0	2	288899	323682	365496	112223	71582.2	89607.7
Hmgp002238	493.14	331.08	492.127	C23H24O12	[M+H]+	Jaceosidin-7-O-Glucoside	Flavonoids	Flavones	25474-11-7	1	3.40501e+07	4.56998e+07	3.56177e+07	2.93794e+07	2.82569e+07	2.85121e+07
Lmtn004399	329.16	167.11	330.168	C16H26O7	[M-H]-	Jasminoside E	Terpenoids	Monoterpenoids	-	2	81260.4	75194.7	85797.5	77372.7	76778.7	67980.4
pme1654	209.12	59.02	210.126	C12H18O3	[M-H]-	Jasmonic acid	Organic acids	Organic acids	77026-92-7	3	100836	95268.4	93809	180195	155971	175467
pme2074	322.2	130.05	323.21	C18H29NO4	[M-H]-	Jasmonoyl-L-Isoleucine	Amino acids and derivatives	Amino acids and derivatives	120330-93-0	3	70185.7	62754.8	64484.5	239013	255778	275889
Yaan006959	385.15	223.1	386.158	C18H26O9	[M-H]-	Juniperoside	Others	Others	-	3	33172.1	35830.1	26037.3	10933.4	8494.86	13001.9
Zbjn008081	299.06	284.04	300.063	C16H12O6	[M-H]-	Kaempferide (3,5,7-Trihydroxy-4'-methoxyflavone)	Flavonoids	Flavonols	491-54-3	3	38328.8	40695.7	46204.4	50466.4	50169.1	50900.4
mws1068	285.04	151	286.048	C15H10O6	[M-H]-	Kaempferol (3,5,7,4'-Tetrahydroxyflavone)	Flavonoids	Flavonols	520-18-3	3	23422.5	24541.8	22177.6	54642.2	43790.1	54435.5
CYp007416	741.182	147.045	740.174	C39H32O15	[M+H]+	Kaempferol 3-(2,4-Di-P-Coumaroylglucoside)	Flavonoids	Flavonols	-	3	267399	219117	212884	373180	394047	432399
Labp002580	915.2	287.05	914.196	C38H42O26	[M+H]+	Kaempferol acetyl malonyl glucosyl glucuronopyranosyl glucoside	Flavonoids	Flavonols	-	2	819467	905894	1.0682e+06	1.36348e+06	2.28844e+06	2.01892e+06
Lmbp002592	611.16	287.05	610.153	C27H30O16	[M+H]+	Kaempferol-3,7-O-diglucoside	Flavonoids	Flavonols	25615-14-9	1	177345	188249	201219	466049	440145	308340
MWSN0081	577.156	285.041	578.164	C27H30O14	[M-H]-	Kaempferol-3,7-O-dirhamnoside (Kaempferitrin)	Flavonoids	Flavonols	482-38-2	3	11983	13220.6	8571.46	34654.9	33431.8	29711.9
Cwjp002681	919.23	287.06	918.243	C42H46O23	[M+H]+	Kaempferol-3-O-(2'''-p-Coumaroyl)sophoroside-7-O-Glucoside	Flavonoids	Flavonols	-	3	23261.2	14217.2	33584.2	15509.2	15515.2	22505
ZBN0303	489.103	285.041	490.111	C23H22O12	[M-H]-	Kaempferol-3-O-(2''-O-acetyl)glucoside	Flavonoids	Flavonols	-	3	409383	479002	428731	163704	171688	203964
pmn001642	503.08	459.1	504.09	C23H20O13	[M-H]-	Kaempferol-3-O-(2''-O-acetyl)glucuronide	Flavonoids	Flavonols	-	3	497275	557910	481398	185664	238283	229546
Lmyp003500	601.12	287.06	600.111	C28H24O15	[M+H]+	Kaempferol-3-O-(2''-galloyl)galactoside	Flavonoids	Flavonols	-	3	112533	78964.1	75380.8	95370.1	101177	123888
ZBN0043	593.13	285.041	594.137	C30H26O13	[M-H]-	Kaempferol-3-O-(2''-p-Coumaroyl)galactoside	Flavonoids	Flavonols	-	1	568556	456383	428951	616127	663608	691376
Zbjn007174	593.13	285.04	594.137	C30H26O13	[M-H]-	Kaempferol-3-O-(2''-p-Coumaroyl)glucoside	Flavonoids	Flavonols	137018-32-7	3	29380.9	31848.2	34919.6	164403	135712	158031
ZBN0104	771.177	609.124	772.185	C36H36O19	[M-H]-	Kaempferol-3-O-(6'''-Caffeoyl)glucosyl-(1→2)-Galactoside	Flavonoids	Flavonols	-	3	110854	82670.3	101148	140972	136158	127405
Lmwp005248	903.26	287.06	902.248	C42H46O22	[M+H]+	Kaempferol-3-O-(6'''-p-Coumaroyl)glucosyl-(1→2)-Glucoside-7-O-Rhamnoside	Flavonoids	Flavonols	-	3	22208.2	14562	25883.1	9038.7	10005	9023.22
Lmmn003398	489.11	285.04	490.111	C23H22O12	[M-H]-	Kaempferol-3-O-(6''-O-acetyl)glucoside	Flavonoids	Flavonols	-	3	432425	398740	358015	160137	120334	197955
Xmyp004945	757.22	287.06	756.211	C33H40O20	[M+H]+	Kaempferol-3-O-(6''-Rhamnosyl-2''-Glucosyl)Glucoside (Camelliaside A)	Flavonoids	Flavonols	135095-52-2	1	3.14524e+07	3.40391e+07	3.84833e+07	2.98447e+07	33248490	3.04007e+07
Lmyp003348	601.12	287.06	600.111	C28H24O15	[M+H]+	Kaempferol-3-O-(6''-galloyl)galactoside	Flavonoids	Flavonols	-	3	112533	78964.1	75380.8	95370.1	101177	123888
Lmyp003599	601.12	287.06	600.111	C28H24O15	[M+H]+	Kaempferol-3-O-(6''-galloyl)glucoside	Flavonoids	Flavonols	56317-05-6	3	85691.9	109725	97063.3	125953	126985	131258
Lmdp004892	535.11	287.05	534.101	C24H22O14	[M+H]+	Kaempferol-3-O-(6''-malonyl)galactoside	Flavonoids	Flavonols	-	3	1.11753e+06	1.15234e+06	1.08474e+06	603893	662588	715639
Lmmp003817	535.11	287.05	534.101	C24H22O14	[M+H]+	Kaempferol-3-O-(6''-malonyl)glucoside	Flavonoids	Flavonols	81149-02-2	3	1.22583e+06	1.21711e+06	1.205e+06	584704	697151	638884
Lmyp004318	595.14	287.06	594.137	C30H26O13	[M+H]+	Kaempferol-3-O-(6''-p-Coumaroyl)galactoside	Flavonoids	Flavonols	-	1	989224	897148	1.0109e+06	1.71819e+06	1.96376e+06	1.80887e+06
mws1290	593.13	285.04	594.137	C30H26O13	[M-H]-	Kaempferol-3-O-(6''-p-Coumaroyl)glucoside (Tiliroside)	Flavonoids	Flavonols	20316-62-5	1	1.80114e+06	1.86829e+06	1.89646e+06	2.35169e+06	2.5343e+06	2.47434e+06
Lmbp003668	419.1	287.05	418.09	C20H18O10	[M+H]+	Kaempferol-3-O-arabinoside	Flavonoids	Flavonols	-	1	4.64033e+06	4.50876e+06	4.52821e+06	7.21712e+06	5.9437e+06	6.43267e+06
pmn001637	417.08	285.04	418.09	C20H18O10	[M-H]-	Kaempferol-3-O-arabinoside (Juglanin)	Flavonoids	Flavonols	5041-67-8	3	135118	136721	125232	162406	154872	122381
mws0913	447.09	285.04	448.101	C21H20O11	[M-H]-	Kaempferol-3-O-galactoside (Trifolin)	Flavonoids	Flavonols	23627-87-4	1	2.17665e+06	1.80435e+06	1145005	5.21223e+06	4.54575e+06	1.52612e+06
Xmyp005599	611.16	287.06	610.153	C27H30O16	[M+H]+	Kaempferol-3-O-galactoside-4'-O-glucoside	Flavonoids	Flavonols	-	3	94577.1	70267.6	122645	109561	184026	67712.6
MWSslk254	595.17	287.06	594.159	C27H30O15	[M+H]+	Kaempferol-3-O-glucorhamnoside	Flavonoids	Flavonols	40437-72-7	1	2.58282e+07	2.2202e+07	2.18641e+07	4.04703e+07	2.6054e+07	2.36516e+07
MWSHY0136	449.108	287.055	448.101	C21H20O11	[M+H]+	Kaempferol-3-O-glucoside (Astragalin)	Flavonoids	Flavonols	480-10-4	1	5.23029e+07	4.81613e+07	5.00977e+07	8.27989e+07	7.9117e+07	7.99844e+07
Lmsp004670	595.17	287.06	594.159	C27H30O15	[M+H]+	Kaempferol-3-O-glucoside-7-O-rhamnoside	Flavonoids	Flavonols	2392-95-2	1	2.6279e+07	2.42656e+07	2.73179e+07	3.00219e+07	2.54687e+07	3.08036e+07
MWSHY0061	595.16	287.06	594.159	C27H30O15	[M+H]+	Kaempferol-3-O-neohesperidoside	Flavonoids	Flavonols	32602-81-6	1	2.9743e+07	2.65761e+07	2.77649e+07	2.93221e+07	2.85477e+07	3.15873e+07
pmp001105	757.22	287.06	756.211	C33H40O20	[M+H]+	Kaempferol-3-O-neohesperidoside-7-O-glucoside	Flavonoids	Flavonols	-	3	48742	37745.6	33674.3	60182.8	44109	49487.4
mws0919	431.1	285.04	432.106	C21H20O10	[M-H]-	Kaempferol-3-O-rhamnoside (Afzelin)(Kaempferin)	Flavonoids	Flavonols	482-39-3	3	22752.5	4727.7	19621.8	74020.4	60291.8	64915.1
Zmcp003989	595.16	287.05	594.159	C27H30O15	[M+H]+	Kaempferol-3-O-rhamnosyl(1→2)glucoside	Flavonoids	Flavonols	-	3	155882	236876	114953	186605	204277	221988
Zblp004362	595.17	287.06	594.159	C27H30O15	[M+H]+	Kaempferol-3-O-robinobioside(Biorobin)	Flavonoids	Flavonols	17297-56-2	1	2.58282e+07	2.2202e+07	2.18641e+07	4.04703e+07	2.6054e+07	2.36516e+07
mws1035	741.22	433.11	740.216	C33H40O19	[M+H]+	Kaempferol-3-O-robinoside-7-O-rhamnoside (Robinin)	Flavonoids	Flavonols	301-19-9	3	43495.8	44239.5	54102.5	57347.5	54663.6	45602.8
MWSHY0050	595.17	287.05	594.159	C27H30O15	[M+H]+	Kaempferol-3-O-rutinoside(Nicotiflorin)	Flavonoids	Flavonols	17650-84-9	1	2.75789e+07	2.27573e+07	2.82891e+07	3.01547e+07	2.99178e+07	2.76912e+07
Lmpp003268	757.22	287.06	756.211	C33H40O20	[M+H]+	Kaempferol-3-O-rutinoside-7-O-glucoside	Flavonoids	Flavonols	34336-18-0	1	3.57273e+07	23564880	3.61419e+07	2.702e+07	2.71191e+07	3.02863e+07
Lmsp003881	741.22	287.06	740.216	C33H40O19	[M+H]+	Kaempferol-3-O-rutinoside-7-O-rhamnoside	Flavonoids	Flavonols	-	3	43070.4	53544.1	46551.6	26777.9	34924.1	29105.4
HJAP148	581.15	287.06	580.143	C26H28O15	[M+H]+	Kaempferol-3-O-sambubioside	Flavonoids	Flavonols	27661-51-4	3	122563	119856	126470	189698	166313	212904
Lmsp003161	757.22	287.06	756.211	C33H40O20	[M+H]+	Kaempferol-3-O-sophoroside-7-O-rhamnoside	Flavonoids	Flavonols	-	3	19050.4	39785.3	28468.5	46458.3	64626.5	58574.7
ZBN0093	771.198	609.144	772.206	C33H40O21	[M-H]-	Kaempferol-3-O-sophorotrioside	Flavonoids	Flavonols	80714-53-0	3	18375.5	31364.6	34943.2	62810.1	63598.3	102124
Lmfn005486	365	285.04	366.005	C15H10O9S	[M-H]-	Kaempferol-3-O-sulfonate	Flavonoids	Flavonols	-	1	1.32616e+06	1.25024e+06	1.26856e+06	369956	527873	1.34569e+06
Lmqp003887	581.15	287.05	580.143	C26H28O15	[M+H]+	Kaempferol-3-O-xylosyl(1→2)glucoside	Flavonoids	Flavones	-	3	222783	139556	179135	253946	154683	212389
Xmyp005654	449.11	287.06	448.101	C21H20O11	[M+H]+	Kaempferol-4'-O-glucoside	Flavonoids	Flavonols	-	1	17096705	3.16805e+07	18301170	5.7719e+07	5.99845e+07	5.55869e+07
HJAP024	611.16	491.12	610.154	C27H30O16	[M+H]+	Kaempferol-6,8-di-C-glucoside	Flavonoids	Flavonols	-	3	139409	115902	128101	370315	355479	427422
mws0089	447.09	285.04	448.101	C21H20O11	[M-H]-	Kaempferol-7-O-glucoside	Flavonoids	Flavonols	16290-07-6	1	362505	1.71126e+06	980924	2.53573e+06	4.27622e+06	1437505
pme0321	431.1	285.04	432.106	C21H20O10	[M-H]-	Kaempferol-7-O-rhamnoside	Flavonoids	Flavonols	20196-89-8	2	26690.2	33183.8	35223.2	72817.6	67500.3	65037.4
Zbsn004080	391.1	229.05	392.111	C19H20O9	[M-H]-	Kakispyrone	Others	Others	-	2	488018	475324	354835	531670	564631	574702
Cmrn003275	347.17	101.02	348.178	C16H28O8	[M-H]-	Kankanoside E	Terpenoids	Monoterpenoids	-	3	387731	153801	170061	173810	187611	242966
Ymjm000113	477.2	181.09	478.205	C21H34O12	[M-H]-	Kanokoside B	Terpenoids	Terpene	-	2	871683	862719	748415	1.63549e+06	1.5947e+06	1.92476e+06
Lhgp102206	291.09	139.04	290.079	C15H14O6	[M+H]+	Katsumadin	Others	Others	-	2	2.95512e+07	3.17871e+07	31293806	3.27078e+07	2.92641e+07	3.19402e+07
MWSslk208	301.22	301.22	302.225	C20H30O2	[M-H]-	Kaurenoic Acid	Terpenoids	Ditepenoids	6730-83-2	2	66186.9	65550.4	70197.3	86311.4	95978.9	95132.5
Lmjp004533	447.13	285.08	446.121	C22H22O10	[M+H]+	Kisasagenol A Triacetate	Terpenoids	Terpene	-	3	66784.6	80345	80446.1	88651.2	69730.4	87429.8
Lmmn001294	331.1	153.02	332.111	C14H20O9	[M-H]-	Koaburaside	Phenolic acids	Phenolic acids	41653-73-0	2	767264	800360	908288	1.22003e+06	1.22158e+06	1.33606e+06
Wbmn003185	221.16	221.15	222.162	C14H22O2	[M-H]-	Kobusone	Terpenoids	Sesquiterpenoids	24173-71-5	2	322107	351722	348541	339331	335145	330873
Lssp210101	341.14	137.06	340.131	C20H20O5	[M+H]+	Kushenol S	Flavonoids	Other Flavonoids	254886-72-1	2	405582	411789	424724	417295	401839	433536
MWSmce119	175.11	70.06	174.112	C6H14N4O2	[M+H]+	L-Arginine	Amino acids and derivatives	Amino acids and derivatives	74-79-3	1	3.46041e+06	5.52127e+06	5.34137e+06	326305	161532	138166
mws0219	132.03	88.04	133.037	C4H7NO4	[M-H]-	L-Aspartic Acid	Amino acids and derivatives	Amino acids and derivatives	56-84-8	1	5.69156e+06	4.37137e+06	4.73819e+06	1.82018e+06	1.89552e+06	1.58227e+06
Lmcp000282	162.11	85.03	161.105	C7H15NO3	[M+H]+	L-Carnitine	Alkaloids	Alkaloids	541-15-1	3	5.11776e+06	6.02724e+06	8.74652e+06	1.03293e+07	7.12675e+06	8.55213e+06
CYp000979	304.151	158.082	303.143	C12H21N3O6	[M+H]+	L-Gamma-Glutamyl-L-Theanine	Amino acids and derivatives	Amino acids and derivatives	-	1	1.74314e+06	1.68374e+06	638450	169531	160395	140913
pme0193	147.08	84.04	146.069	C5H10N2O3	[M+H]+	L-Glutamine	Amino acids and derivatives	Amino acids and derivatives	56-85-9	1	883270	1.1261e+06	1.35857e+06	1.56476e+06	1.82835e+06	859107
CYp002200	203.139	84.0448	202.132	C9H18N2O3	[M+H]+	L-Glutamine tert-butyl ester	Amino acids and derivatives	Amino acids and derivatives	41444-88-6	1	3.98752e+06	3.78576e+06	3.72539e+06	2.37621e+06	2.05835e+06	2.4259e+06
mws0254	156.08	110.07	155.07	C6H9N3O2	[M+H]+	L-Histidine	Amino acids and derivatives	Amino acids and derivatives	71-00-1	3	1.47682e+06	1.41913e+06	1.07198e+06	318616	268600	265611
mws5035	279.17	120.08	278.163	C15H22N2O3	[M+H]+	L-Leucyl-L-phenylalanine	Amino acids and derivatives	Amino acids and derivatives	56217-82-4	3	24718.3	43508.5	34271.4	11769.3	25899.7	12952.7
pme0026	147.11	84.08	146.106	C6H14N2O2	[M+H]+	L-Lysine	Amino acids and derivatives	Amino acids and derivatives	56-87-1	3	1295005	3.48384e+06	3.67147e+06	1.6265e+06	1.63715e+06	1.60008e+06
mws0275	133.01	71.01	134.022	C4H6O5	[M-H]-	L-Malic acid	Organic acids	Organic acids	97-67-6	1	1.01228e+08	9.42026e+07	1.02533e+08	1.63283e+08	1.65207e+08	161654397
Lmyn001519	285.03	133.02	286.033	C11H10O9	[M-H]-	L-Malic acid-2-O-gallate	Phenolic acids	Phenolic acids	-	3	80753.9	97085.6	84558.2	167481	190346	234518
pme2617	166.05	102.06	165.046	C5H11NO3S	[M+H]+	L-Methionine Sulfoxide	Amino acids and derivatives	Amino acids and derivatives	3226-65-1	3	3.44036e+06	3.83201e+06	3.34929e+06	4.59179e+06	4.03197e+06	4.38973e+06
mws1587	132.1	86.1	131.095	C6H13NO2	[M+H]+	L-Norleucine	Amino acids and derivatives	Amino acids and derivatives	327-57-1	1	2.80841e+07	2.72222e+07	2.74087e+07	1.58667e+07	1.67048e+07	1.6199e+07
pme0021	166.09	120.08	165.079	C9H11NO2	[M+H]+	L-Phenylalanine	Amino acids and derivatives	Amino acids and derivatives	63-91-2	1	4.33598e+07	4.47891e+07	4.27155e+07	3.01828e+07	2.92564e+07	3.25826e+07
MWS0811	130.09	84.08	129.079	C6H11NO2	[M+H]+	L-Pipecolic Acid	Organic acids	Organic acids	3105-95-1	2	1.67079e+07	1.69125e+07	1.6768e+07	1.22913e+07	1.25963e+07	1.18318e+07
Lmhp001732	263.14	70.06	262.132	C14H18N2O3	[M+H]+	L-Prolyl-L-Phenylalanine	Amino acids and derivatives	Amino acids and derivatives	13589-02-1	3	5900.87	17505	5879.86	15005	3790.53	6737.05
mws1401	175.11	84.04	174.1	C7H14N2O3	[M+H]+	L-Theanine	Amino acids and derivatives	Amino acids and derivatives	3081-61-6	1	6.12684e+06	1.28569e+07	5.13152e+06	47987557	1.22674e+07	4.84261e+07
mws0282	203.08	116.05	204.09	C11H12N2O2	[M-H]-	L-Tryptophan	Amino acids and derivatives	Amino acids and derivatives	73-22-3	1	1.78644e+06	2.26308e+06	1.27879e+06	821852	804473	779653
MWS1771	196.1	91.05	195.089	C10H13NO3	[M+H]+	L-Tyrosine methyl ester	Amino acids and derivatives	Amino acids and derivatives	1080-06-4	3	61923.5	64448.3	59235.7	68347	71608	83960.2
mws0250	182.08	136.08	181.074	C9H11NO3	[M+H]+	L-Tyrosine	Amino acids and derivatives	Amino acids and derivatives	60-18-4	1	452383	954283	366601	624391	761951	651792
Lmhp001670	231.17	72.08	230.163	C11H22N2O3	[M+H]+	L-Valyl-L-Leucine	Amino acids and derivatives	Amino acids and derivatives	3989-97-7	3	9256.05	4220.87	15186.4	10106.1	5795.62	5895.55
Zmdp002216	261.14	86.1	260.137	C11H20N2O5	[M+H]+	L-γ-Glutamyl-L-leucine	Amino acids and derivatives	Amino acids and derivatives	2566-39-4	3	94747.7	181743	183641	197608	201925	199947
Hmzp004605	463.13	301.08	462.116	C22H22O11	[M+H]+	Ladanetin-6-O-β-D-glucosid	Flavonoids	Flavones	-	3	5.08789e+06	5.32441e+06	5.31446e+06	5.76446e+06	7.41724e+06	6.9408e+06
Wcsn000472	503.16	113.02	504.169	C18H32O16	[M-H]-	Laminaran	Others	Saccharides	9008-22-4	3	329132	213156	272744	178985	139183	205575
Lmnn004130	553.21	505.19	554.215	C30H34O10	[M-H]-	Lappaol C	Lignans and Coumarins	Lignans	64855-00-1	2	185637	209578	206571	141875	144024	149133
HX1369	361.16	189.09	360.157	C20H24O6	[M+H]+	Lariciresinol	Lignans and Coumarins	Lignans	27003-73-2	1	485049	528546	435679	331396	415042	376116
HJN083	521.2	359.15	522.21	C26H34O11	[M-H]-	Lariciresinol-4'-O-glucoside	Lignans and Coumarins	Lignans	143663-00-7	3	46039.1	36832.1	47499.1	40107.9	45016.1	63742.2
HJAP005	495.11	333.07	494.106	C22H22O13	[M+H]+	Laricitrin-3-O-glucoside	Flavonoids	Flavonols	39986-90-8	1	2.13609e+07	2.1798e+07	1.8582e+07	1.81958e+07	1.75295e+07	2.08212e+07
ZBN0148	477.103	331.047	478.111	C22H22O12	[M-H]-	Laricitrin-3-O-rhamnoside	Flavonoids	Flavonols	-	3	220006	129160	213916	171453	204869	258312
ZBN0147	463.088	331.047	464.095	C21H20O12	[M-H]-	Laricitrin-3-O-xyloside	Flavonoids	Flavonols	-	3	780714	642645	586306	485740	352027	294826
Wcdp006912	274.28	88.08	273.267	C16H35NO2	[M+H]+	Lauryldiethanolamine	Others	Others	1541-67-9	2	1.76676e+06	1.56345e+06	1.7131e+06	2.11421e+06	1.8796e+06	1.96591e+06
Hmcn001989	755.25	593.21	756.248	C34H44O19	[M-H]-	Lavandulifolioside	Phenolic acids	Phenolic acids	-	3	112487	101485	63999.2	70004.8	95323.6	97373.4
Lmfn001893	305.07	125.02	306.074	C15H14O7	[M-H]-	Leucocyanidin	Flavonoids	Flavones	27015-21-0	1	4.74967e+07	5.56965e+07	5.43247e+07	4.61943e+07	4.47354e+07	4.61131e+07
Zbsp003145	291.09	123.04	290.079	C15H14O6	[M+H]+	Leucopelargonidin; 3,4,5,7,4'-Pentahydroxyflavan	Others	Others	520-17-2	1	3.1558e+07	2.96367e+07	3.20188e+07	2.81894e+07	2.90172e+07	2.85836e+07
Cmmn013378	301.22	301.22	302.225	C20H30O2	[M-H]-	Levopimaric acid	Terpenoids	Ditepenoids	79-54-9	2	48599	46151.3	18747.6	70860	65779.1	62070.6
pmp000402	727.22	219.06	726.216	C36H38O16	[M+H]+	Licorice glycoside A	Flavonoids	Chalcones	-	2	1.01364e+06	863826	842933	9541.63	13996.6	14599.5
Wagp004981	509.13	347.08	508.122	C23H24O13	[M+H]+	Limocitrin 3-Glucoside	Flavonoids	Flavones	-	1	1.14841e+06	1.13731e+06	998496	1.43611e+06	1.56593e+06	1.27329e+06
Hmcp002187	509.13	347.07	508.122	C23H24O13	[M+H]+	Limocitrin-3-O-galactoside	Flavonoids	Flavonols	-	1	1.40136e+06	1.53078e+06	2.02002e+06	1.96696e+06	2.07927e+06	2.01337e+06
Hmcp002399	509.13	347.07	508.122	C23H24O13	[M+H]+	Limocitrin-3-O-glucoside	Flavonoids	Flavonols	-	3	204244	167373	129784	212405	175452	190457
Zbnp004766	509.13	347.07	508.122	C23H24O13	[M+H]+	Limocitrin-7-O-glucoside	Flavonoids	Flavonols	-	1	1.45538e+06	1.17993e+06	1.15192e+06	1.44834e+06	1.49652e+06	1.39437e+06
CYp012941	310.274	67.0547	292.24	C19H30O2	[M+NH4]+	Linolenic Acid Methyl Ester	Lipids	Free fatty acids	301-00-8	3	10681.6	17737.1	13062.7	11602.3	19464	19572.1
Hmcn002743	417.15	181.04	418.163	C22H26O8	[M-H]-	Lirioresinol A	Lignans and Coumarins	Lignans	-	2	31963.9	21487.1	14107.8	147770	139450	196958
Lmjp004816	197.12	133.1	196.11	C11H16O3	[M+H]+	Loliolide	Terpenoids	Monoterpenoids	5989-02-6	3	292355	279324	258637	231975	274833	213402
Sakn004193	639.2	607.17	640.2	C29H36O16	[M-H]-	Lugrandoside	Phenolic acids	Phenolic acids	117457-37-1	3	123237	168010	155720	65048.2	51424.6	54984.2
mws1383	243.09	145.08	242.08	C12H10N4O2	[M+H]+	Lumichrome	Alkaloids	Alkaloids	1086-80-2	3	10330.4	13608.5	15889	14992	18462.6	16362.7
Zbsp011022	425.38	191	424.37	C30H48O	[M+H]+	Lup-20(29)-en-3-one (Lupenone)	Terpenoids	Triterpene	1617-70-5	3	6579.32	428525	82549.6	8155.18	239252	262938
Wmcn000052	441.37	441.37	442.381	C30H50O2	[M-H]-	Lup-20(29)-ene-1,3-diol (Glochidiol)	Terpenoids	Triterpene	6610-56-6	3	127360	104050	118923	194340	250442	238900
Yshs000050	455.35	437.35	454.345	C30H46O3	[M+H]+	Lupane-20(29)-en-3-on-28-oic acid	Terpenoids	Triterpene	-	2	96189.7	72795.2	72009.7	73116.4	53468.6	53653.8
pme0088	285.04	151	286.048	C15H10O6	[M-H]-	Luteolin (5,7,3',4'-Tetrahydroxyflavone)	Flavonoids	Flavones	491-70-3	3	46245.2	43878.8	41503.2	149537	152495	161831
MWS20147	449.11	287.06	448.101	C21H20O11	[M+H]+	Luteolin-3'-O-glucoside	Flavonoids	Flavones	5154-41-6	1	2.68787e+06	2.88483e+06	2.97111e+06	5.11002e+06	5.23805e+06	4.82217e+06
Hmpp003270	449.11	287.05	448.101	C21H20O11	[M+H]+	Luteolin-4'-O-glucoside	Flavonoids	Flavones	6920-38-3	1	4.77545e+07	26957265	5.27615e+07	8.60091e+07	7.92624e+07	8.81561e+07
HJAP010	551.14	497.1	550.132	C25H26O14	[M+H]+	Luteolin-6,8-di-C-arabinoside	Flavonoids	Flavones	-	2	229459	238657	212164	362093	254825	288293
Zbsp002894	611.16	473.11	610.153	C27H30O16	[M+H]+	Luteolin-6,8-di-C-glucoside	Flavonoids	Flavones	29428-58-8	3	69268.7	79177.9	59385.2	94489.7	89074.2	89973.9
pmp000239	595.13	505.09	594.122	C26H26O16	[M+H]+	Luteolin-6-C-(5''-glucuronyl)xyloside	Flavonoids	Flavones	-	3	91458.4	80747.1	96439.1	92023.6	83238.7	23358.5
pmp000238	581.15	383.07	580.143	C26H28O15	[M+H]+	Luteolin-6-C-arabinoside-7-O-glucoside	Flavonoids	Flavones	-	3	83140.1	86480.4	104608	138847	146813	147935
MWSHY0016	449.11	299.06	448.101	C21H20O11	[M+H]+	Luteolin-6-C-glucoside (Isoorientin)	Flavonoids	Flavones	4261-42-1	1	2.26565e+06	2.67566e+06	3.21004e+06	3.185e+06	4.78039e+06	2.70939e+06
Lmnp002413	595.17	449.11	594.159	C27H30O15	[M+H]+	Luteolin-6-C-glucoside-7-O-rhamnoside	Flavonoids	Flavones	-	1	2.44128e+06	2.55904e+06	2.56796e+06	4.28017e+06	4.73854e+06	3.96634e+06
Zmxp003107	611.16	287.06	610.153	C27H30O16	[M+H]+	Luteolin-7,3'-di-O-glucoside	Flavonoids	Flavones	52187-80-1	3	431566	427936	442880	385918	323338	429157
Zmlp003063	741.23	433.12	740.216	C33H40O19	[M+H]+	Luteolin-7-O-(2''-O-rhamnosyl)rutinoside	Flavonoids	Flavones	-	3	30767.8	69658.2	57284.5	60005	34483	78759.5
pmp000587	535.11	287.05	534.101	C24H22O14	[M+H]+	Luteolin-7-O-(6''-malonyl)glucoside	Flavonoids	Flavones	-	3	1.16488e+06	1.11058e+06	1.17053e+06	634369	735956	559871
Hmpp002612	611.16	287.05	610.153	C27H30O16	[M+H]+	Luteolin-7-O-gentiobioside	Flavonoids	Flavones	-	2	300314	284987	389619	377160	390475	444010
MWSHY0104	449.11	287.06	448.101	C21H20O11	[M+H]+	Luteolin-7-O-glucoside (Cynaroside)	Flavonoids	Flavones	5373-11-5	1	17096705	3.16805e+07	18301170	5.7719e+07	5.99845e+07	5.55869e+07
MWSN0090	593.151	285.041	594.158	C27H30O15	[M-H]-	Luteolin-7-O-neohesperidoside (Lonicerin)	Flavonoids	Flavones	25694-72-8	3	1.37737e+06	1.27014e+06	1.68195e+06	1.22145e+06	1.29611e+06	1.40937e+06
pmp000593	595.17	287.06	594.159	C27H30O15	[M+H]+	Luteolin-7-O-rutinoside	Flavonoids	Flavones	3563-98-2	1	4034855	4667070	3.0246e+06	3.69784e+06	3.83806e+06	4.32818e+06
Zbsp004479	419.09	383.07	418.089	C20H18O10	[M+H]+	Luteolin-8-C-arabinoside	Flavonoids	Flavones	-	2	306767	448400	274080	657895	573809	718098
mws1299	449.11	299.05	448.101	C21H20O11	[M+H]+	Luteolin-8-C-glucoside (Orientin)	Flavonoids	Flavones	28608-75-5	1	3.99396e+06	3.3523e+06	3.85347e+06	4.02894e+06	5.73982e+06	4.86806e+06
MWS201419	204.13	84.08	203.127	C8H17N3O3	[M+H]+	Lys-Gly	Amino acids and derivatives	Amino acids and derivatives	7563-03-3	2	4.90783e+06	4.64093e+06	4.53076e+06	7.10924e+06	5.37485e+06	6.14249e+06
pmd0130	468.31	184.07	467.301	C22H46NO7P	[M+H]+	LysoPC 14:0	Lipids	LPC	20559-16-4	3	44161.9	33595.9	33103.5	39750.7	44514.1	45112
Lmhp009129	482.32	184.07	481.317	C23H48NO7P	[M+H]+	LysoPC 15:0(2n isomer)	Lipids	LPC	-	3	5739.59	1842.6	6064.49	6731.93	8327.65	8766.19
pmb2319	482.32	184.07	481.317	C23H48NO7P	[M+H]+	LysoPC 15:0	Lipids	LPC	108273-89-8	3	24203	21950.1	17837	19549.9	18827	26183.2
pmb2260	480.31	184.07	479.301	C23H46NO7P	[M+H]+	LysoPC 15:1	Lipids	LPC	-	3	39703.1	36204.6	37207.6	35873.4	39783.3	34866.9
pmb0855	496.34	184.07	495.332	C24H50NO7P	[M+H]+	LysoPC 16:0	Lipids	LPC	17364-16-8	1	5.02014e+06	4.64576e+06	4.50882e+06	3.86783e+06	3.94097e+06	3.95588e+06
pmd0132	496.34	184.07	495.332	C24H50NO7P	[M+H]+	LysoPC 16:0(2n isomer)	Lipids	LPC	-	1	4.88035e+06	4.67375e+06	4.69084e+06	3.91097e+06	4.04071e+06	3.95014e+06
Lmhp008833	494.32	184.07	493.317	C24H48NO7P	[M+H]+	LysoPC 16:1(2n isomer)	Lipids	LPC	-	2	36216.4	76385.4	47630.7	112920	45927.8	118062
pmp001270	494.32	184.07	493.317	C24H48NO7P	[M+H]+	LysoPC 16:1	Lipids	LPC	76790-27-7	2	98348.4	50126	80591.4	111362	123176	78691.7
pmb2406	510.36	184.07	509.348	C25H52NO7P	[M+H]+	LysoPC 17:0	Lipids	LPC	50930-23-9	3	28404.3	26588.3	27773.9	22816.3	25336.6	25263.9
Lmhp009590	508.34	184.07	507.332	C25H50NO7P	[M+H]+	LysoPC 17:1	Lipids	LPC	-	3	31895.7	22648.5	26460.4	19449.9	19924.9	20596.6
Lmhp008718	506.32	184.07	505.317	C25H48NO7P	[M+H]+	LysoPC 17:2	Lipids	LPC	-	3	29040.2	29372.1	19017.8	18601.4	18421.9	6179.33
mws0126	524.37	184.07	523.364	C26H54NO7P	[M+H]+	LysoPC 18:0	Lipids	LPC	19420-57-6	2	117140	108900	99952	134281	148707	142852
pmd0136	524.37	184.07	523.364	C26H54NO7P	[M+H]+	LysoPC 18:0(2n isomer)	Lipids	LPC	-	2	23953.8	19697.9	19158.4	17298.1	20559.6	21449
pmp001281	522.36	184.07	521.348	C26H52NO7P	[M+H]+	LysoPC 18:1	Lipids	LPC	-	1	1.08895e+06	998790	918304	1.11558e+06	1.06827e+06	1.0616e+06
Lmhp010190	522.36	184.07	521.348	C26H52NO7P	[M+H]+	LysoPC 18:1(2n isomer)	Lipids	LPC	-	1	2.5077e+06	2.44847e+06	2.64736e+06	2.51855e+06	2.54107e+06	2.30008e+06
pmp001273	520.34	184.07	519.332	C26H50NO7P	[M+H]+	LysoPC 18:2	Lipids	LPC	-	1	4.06237e+06	3.58849e+06	3.52078e+06	2.63028e+06	2.62508e+06	2.70224e+06
pmp001251	520.34	184.07	519.332	C26H50NO7P	[M+H]+	LysoPC 18:2(2n isomer)	Lipids	LPC	-	1	3.3114e+06	3.57036e+06	3.55129e+06	2.04615e+06	2.59832e+06	2.68315e+06
pmb0854	518.32	184.07	517.317	C26H48NO7P	[M+H]+	LysoPC 18:3	Lipids	LPC	-	1	2.69233e+06	1.95874e+06	1.83215e+06	1.20985e+06	1.0762e+06	1.07324e+06
pmb0865	518.32	184.07	517.317	C26H48NO7P	[M+H]+	LysoPC 18:3(2n isomer)	Lipids	LPC	-	1	2.94437e+06	2.63156e+06	2.49248e+06	1.2974e+06	1.36329e+06	1.44229e+06
Lmhp007598	534.36	184.07	533.348	C27H52NO7P	[M+H]+	LysoPC 19:2(2n isomer)	Lipids	LPC	-	3	37173.9	33681.8	34565.3	9545.21	8607.44	8700.72
Lmhp009890	546.36	184.07	545.348	C28H52NO7P	[M+H]+	LysoPC 20:3	Lipids	LPC	1199257-41-4	3	10556.4	14018.3	8164.83	4458.98	6150.07	7874.79
pmb0876	454.29	313.27	453.286	C21H44NO7P	[M+H]+	LysoPE 16:0	Lipids	LPE	53862-35-4	2	657003	631513	621617	641584	609013	646808
pmd0160	454.29	313.27	453.286	C21H44NO7P	[M+H]+	LysoPE 16:0(2n isomer)	Lipids	LPE	-	3	629050	634466	588333	622324	592038	652959
Lmhp008763	452.28	311.26	451.27	C21H42NO7P	[M+H]+	LysoPE 16:1(2n isomer)	Lipids	LPE	-	3	13548.5	11942.7	11419.5	9088.83	11590	12996.9
pmb0883	482.32	341.31	481.317	C23H48NO7P	[M+H]+	LysoPE 18:0	Lipids	LPE	69747-55-3	3	22475.7	19227.1	17859.1	13639.8	13539.5	14340.9
pmb0856	480.31	339.29	479.301	C23H46NO7P	[M+H]+	LysoPE 18:1(2n isomer)	Lipids	LPE	-	3	257014	231618	249651	111260	118451	112594
mws0289	480.31	339.29	479.301	C23H46NO7P	[M+H]+	LysoPE 18:1	Lipids	LPE	89576-29-4	3	315308	263407	249049	149383	131996	150776
pmb0881	478.29	337.27	477.286	C23H44NO7P	[M+H]+	LysoPE 18:2	Lipids	LPE	-	2	908153	815391	859222	510520	517221	518355
pmb0874	478.29	337.27	477.286	C23H44NO7P	[M+H]+	LysoPE 18:2(2n isomer)	Lipids	LPE	-	1	2.39206e+06	2.15437e+06	2.41685e+06	1.1187e+06	1.5455e+06	1.20702e+06
Lmhp008801	476.28	335.26	475.27	C23H42NO7P	[M+H]+	LysoPE 18:3	Lipids	LPE	-	2	589789	518878	485664	239117	218424	227809
Lmhp008589	476.28	335.26	475.27	C23H42NO7P	[M+H]+	LysoPE 18:3(2n isomer)	Lipids	LPE	-	1	1.59631e+06	1.01287e+06	1.14697e+06	593171	566992	602228
Hmyn007168	483.27	255.23	484.28	C22H45O9P	[M-H]-	LysoPG 16:0	Lipids	Glycerol ester	-	3	117256	79589	68339.1	40292.6	51624.4	35671.6
HX1256	327.16	151.08	326.152	C20H22O4	[M+H]+	Machilin A	Lignans and Coumarins	Lignans	-	3	9172.62	9169.42	8125.11	11321.3	8772.73	8369.23
HX1274	345.17	137.06	344.162	C20H24O5	[M+H]+	Machilin D	Lignans and Coumarins	Lignans	-	3	38386.3	28423.4	29495.8	18902.2	17344.9	19045
Qatp004621	375.18	177.09	374.173	C21H26O6	[M+H]+	Machilin H	Lignans and Coumarins	Lignans	-	3	1.26278e+06	938214	1.38733e+06	1.18094e+06	1.30902e+06	1.28054e+06
Lmmn006306	293.21	293.21	294.219	C18H30O3	[M-H]-	Machilusolide D	Others	Lactones	-	3	36572.7	35084.6	37229.1	63900.2	64256.6	70246.9
Wbmp010456	277.22	93.07	276.209	C18H28O2	[M+H]+	Macrophypene B	Terpenoids	Ditepenoids	-	2	90751.9	94435.7	144283	52081.5	52469.2	49889.4
Sagp002728	451.12	289.07	450.116	C21H22O11	[M+H]+	Maesopsin 4-O-Glucoside(Hovetrichoside C)	Flavonoids	Other Flavonoids	-	2	296247	275705	268607	806801	608643	681529
Lcsn003955	287.05	125.03	288.063	C15H12O6	[M-H]-	Maesopsin	Flavonoids	Other Flavonoids	5989-16-2	2	1.02677e+07	1.04429e+07	1.10956e+07	7.0581e+06	5.6198e+06	8.26145e+06
Lhhp102921	417.18	167.1	416.183	C23H28O7	[M+H]+	Magnolin	Lignans and Coumarins	Lignans	31008-18-1	2	840265	853287	630723	2.65343e+06	2.25887e+06	2.25333e+06
Lhmp110119	361.16	161.06	360.157	C20H24O6	[M+H]+	Magnostellin D	Others	Others	-	3	472742	430034	509638	291752	360901	404758
Hmcn001415	387.13	225.07	388.137	C17H24O10	[M-H]-	Majoroside	Terpenoids	Monoterpenoids	134140-02-6	3	22303.6	26595	24557.8	57452.7	42877.3	44045.4
Zayn001165	295.07	133.01	296.074	C10H16O10	[M-H]-	Malic acid-1-O-beta-D-glucopyranoside	Organic acids	Organic acids	-	3	183811	196481	156966	173494	185607	193004
pme1975	103	59.01	104.011	C3H4O4	[M-H]-	Malonic acid	Organic acids	Organic acids	141-82-2	3	1.54646e+06	1.36169e+06	1.70372e+06	2.46769e+06	2.93079e+06	2.603e+06
Lacp005292	621.18	317.07	620.174	C29H32O15	[M+H]+	Malonyl Phellatin	Flavonoids	Flavonols	-	2	48500.5	67554.4	109497	156811	200795	197954
Labp005025	535.14	287.09	534.137	C25H26O13	[M+H]+	Malonyl isoSakuranin	Flavonoids	Flavanones	-	2	1.05807e+06	1.11258e+06	773876	475604	582479	562173
Lacp005743	621.18	301.07	620.174	C29H32O15	[M+H]+	Malonyl-Noricariside	Flavonoids	Flavonols	-	2	66667.3	62280.3	51693.3	65989.2	100409	52710.2
Wcfp004977	291.1	245.09	290.09	C14H14N2O5	[M+H]+	Malonyltryptophan	Amino acids and derivatives	Amino acids and derivatives	-	2	224032	215522	177514	96732.1	134705	116596
MWS1983	343.12	89.03	344.132	C12H24O11	[M-H]-	Maltitol	Others	Saccharides	585-88-6	3	709146	749445	752023	598578	659954	662690
Smlp003276	579.13	331.08	579.134	C26H27O15+	[M]+	Malvidin-3-O-(6''-O-malonyl)glucoside	Flavonoids	Anthocyanidins	-	3	20784.2	21916.2	25311.5	19726.2	39460.7	33662.6
Lmpp003958	639.17	331.08	639.171	C32H31O14+	[M]+	Malvidin-3-O-(6''-O-p-coumaroyl)glucoside	Flavonoids	Anthocyanidins	-	3	228713	178546	227713	163199	159524	360889
Zbhp002488	493.14	331.08	493.134	C23H25O12+	[M]+	Malvidin-3-O-galactoside (Primulin)	Flavonoids	Anthocyanidins	30113-37-2	3	72312.9	87498.4	87446.4	79062.4	81616.2	78164.2
Zbhp002708	493.14	331.08	493.134	C23H25O12+	[M]+	Malvidin-3-O-glucoside	Flavonoids	Anthocyanidins	18470-06-9	3	90809.4	110954	85764.9	95882.4	76090.6	58625.7
Jmzn003632	521.2	329.14	522.21	C26H34O11	[M-H]-	Manglieside D	Lignans and Coumarins	Lignans	-	2	647489	692878	735026	558346	671127	688766
Ljmp121501	279.16	149.02	278.152	C16H22O4	[M+H]+	Mansonone N	Terpenoids	Sesquiterpenoids	-	2	9.86752e+06	1.03146e+07	1.00652e+07	1.03492e+07	9.2672e+06	9.98197e+06
Ljmp121505	247.13	187.11	246.126	C15H18O3	[M+H]+	Mansonone S	Others	Ketone compounds	-	2	96127.4	101637	109609	45329.5	47150.3	59350.8
Lmfn001344	467.08	169.01	468.09	C20H20O13	[M-H]-	Maplexin C (2,3-Di-O-Galloyl-1,5-Anhydro-D-Glucitol)	Phenolic acids	Phenolic acids	-	3	15845.3	21407.1	37850.1	26982.8	27706.5	15005
Lmfn001258	467.08	169.01	468.09	C20H20O13	[M-H]-	Maplexin D (2,4-Di-O-Galloyl-1,5-Anhydro-D-Glucitol)	Phenolic acids	Phenolic acids	1355573-86-2	3	127969	147735	166283	283518	302740	279886
Lmfn001769	633.11	169.01	634.117	C28H26O17	[M-H]-	Maplexin G	Tannins	Tannin	-	2	55758	16404.1	68850.7	290045	320986	324030
Zmcp102504	409.15	247.1	408.142	C20H24O9	[M+H]+	Marmesinin	Others	Others	-	2	1.48677e+06	1.44241e+06	1.26376e+06	509846	2.06189e+06	2.1566e+06
Cmmn005231	391.14	59.01	392.147	C20H24O8	[M-H]-	Massoniresinol; Vladinol A	Lignans and Coumarins	Lignans	96087-10-4	3	3.92095e+06	4.63873e+06	4.39159e+06	4.66921e+06	4.58162e+06	3.9962e+06
Lssp210087	359.15	137.06	358.142	C20H22O6	[M+H]+	Matairesinol	Lignans and Coumarins	Lignans	580-72-3	1	2.26482e+06	2.41128e+06	2.48931e+06	1.46339e+06	1.92788e+06	2.10941e+06
pmp000682	538.23	359.15	520.194	C26H32O11	[M+NH4]+	Matairesinol-4'-O-glucoside (Matairesinoside)	Lignans and Coumarins	Lignans	23202-85-9	3	156402	173106	209469	174326	181934	267488
Zbtp004722	333.06	318.03	332.053	C16H12O8	[M+H]+	Mearnsetin	Flavonoids	Flavones	16805-10-0	2	2505	4613.69	9843.58	9024.01	11052	5998
Lmtn002997	493.1	331.05	494.106	C22H22O13	[M-H]-	Mearnsetin-3-O-glucoside	Flavonoids	Flavones	-	2	146276	160279	455247	1.26674e+06	1.17365e+06	1.61375e+06
Lmmn003875	387.14	289.07	388.152	C21H24O7	[M-H]-	Medioresinol	Lignans and Coumarins	Lignans	40957-99-1	1	1.08691e+06	1.38224e+06	956950	91170.9	82464.6	80681.7
Lacp004935	375.24	177.16	374.23	C19H34O7	[M+H]+	Megastigm-5-en-3,9-diol glucoside	Terpenoids	Sesquiterpenoids	-	2	2.0658e+06	1.50171e+06	2.55105e+06	3.27767e+06	2.87619e+06	1.81527e+06
pmb0818	206.08	145.05	205.074	C11H11NO3	[M+H]+	Methoxyindoleacetic acid	Alkaloids	Plumerane	3471-31-6	3	961710	1.16594e+06	798775	474417	487125	534850
Wcsn010375	277.22	59.01	278.225	C18H30O2	[M-H]-	Methyl (4E,8E,11E)-5,9,13-trimethyltetradeca-4,8,11-trienoate	Others	Others	-	2	59413.1	56955.1	61687.7	26191.2	27964.4	30020.8
Yalp008047	291.23	93.07	290.225	C19H30O2	[M+H]+	Methyl 12-phenyldodecanoate	Lipids	Free fatty acids	38795-65-2	3	221750	193958	194454	90591.9	72925.3	86902.3
Hmtn001288	181.05	135.04	182.058	C9H10O4	[M-H]-	Methyl 2,4-dihydroxyphenylacetate	Phenolic acids	Phenolic acids	67828-42-6	1	60927.4	67175.4	80483.3	49231.7	55474.6	49999.8
Cmsn002813	317.07	165.02	318.074	C16H14O7	[M-H]-	Methyl 2-O-(4-hydroxybenzoyl)-2,4,6-trihydroxyphenylacetate	Phenolic acids	Phenolic acids	-	3	20950.6	15742.7	22635.7	54378.2	43637.4	57648.7
MWSmce536	125.02	79.02	126.032	C6H6O3	[M-H]-	Methyl 2-furoate	Organic acids	Organic acids	611-13-2	2	136482	140577	158194	155550	174228	140515
Lmbn004790	209.08	179.03	210.089	C11H14O4	[M-H]-	Methyl 3-(3-hydroxy-4-methoxyphenyl)propanoate	Phenolic acids	Phenolic acids	129150-61-4	3	12949.8	29860	40804.9	21698.1	14016.2	16925
CYn002305	345.083	183.03	346.09	C14H18O10	[M-H]-	Methyl 3-O-Beta-Glucopyranosyl-Gallate	Phenolic acids	Phenolic acids	-	1	2.63437e+07	2.29529e+07	2.08018e+07	3.03844e+07	2.77086e+07	2.81768e+07
Wcgn003981	329.09	167.03	330.095	C14H18O9	[M-H]-	Methyl 3-O-glucosyl-4-hydroxybenzoate	Phenolic acids	Phenolic acids	155112-92-8	1	2.65841e+06	2.86495e+06	2.54926e+06	1.65105e+06	1.33557e+06	1.62244e+06
Zmgn004894	151.04	136.02	152.047	C8H8O3	[M-H]-	Methyl 4-hydroxybenzoate	Phenolic acids	Phenolic acids	99-76-3	3	155692	123518	104848	83168.4	91343.4	90294.6
Hmdn001963	305.03	273	306.038	C14H10O8	[M-H]-	Methyl Brevifolincarboxylate	Phenolic acids	Phenolic acids	154702-76-8	3	6104.66	10245.3	8148.2	38418.6	17413.4	31142.9
MWSmce582	144.07	84.04	143.058	C6H9NO3	[M+H]+	Methyl L-pyroglutamate	Alkaloids	Pyrrole alkaloids	4931-66-2	1	2.66249e+06	2.79647e+06	2.95068e+06	726044	651348	661770
MWSmce355	211.06	181.01	212.069	C10H12O5	[M-H]-	Methyl Syringate	Phenolic acids	Phenolic acids	884-35-5	3	53517.3	63021.4	56965.9	33028.2	37510.3	44581.1
MWSHC20168	153.02	109.03	154.027	C7H6O4	[M-H]-	Methyl cumalate	Phenolic acids	Phenolic acids	6018-41-3	2	67740.3	86262.8	158659	281179	266393	221772
Hmyp002656	222.08	130.06	221.069	C11H11NO4	[M+H]+	Methyl dioxindole-3-acetate	Alkaloids	Plumerane	57061-18-4	1	133526	154581	148178	953833	969247	1.01145e+06
MWSmce230	183.03	124.02	184.037	C8H8O5	[M-H]-	Methyl gallate	Phenolic acids	Phenolic acids	99-24-1	1	3.97439e+07	3.16861e+07	3.54769e+07	3.21474e+07	3.72434e+07	3.74867e+07
Lmqp001457	347.1	153.02	346.09	C14H18O10	[M+H]+	Methyl gallate-4-O-β-D-glucoside	Phenolic acids	Phenolic acids	-	3	592040	619638	650871	6.07095e+06	5.94242e+06	6.46095e+06
pme0220	225.15	151.11	224.141	C13H20O3	[M+H]+	Methyl jasmonate	Organic acids	Organic acids	1211-29-6	3	21224.7	20615.2	18095.6	46591.6	35210.9	45611.5
Ydyn013925	469.37	469.37	470.376	C31H50O3	[M-H]-	Methyl oleanolate	Terpenoids	Triterpene	1724-17-0	2	14544.5	21912.7	12932.7	21879.8	16797.1	14639.5
CYn002543	425.039	241.003	426.047	C14H18O13S	[M-H]-	Methylgallic Acid 3-(6''-Sulfate)Glucoside	Phenolic acids	Phenolic acids	-	1	5.84119e+07	5.23513e+07	6.07116e+07	5.97473e+07	6.20309e+07	5.99397e+07
Wasn004513	649.1	479.08	650.112	C28H26O18	[M-H]-	Methylgalloyl Digalloylglucose	Phenolic acids	Phenolic acids	-	2	380172	341596	106947	166651	174562	215319
Hmhp002580	413.14	136.07	412.137	C19H24O10	[M+H]+	Methylpicraquassioside A	Lignans and Coumarins	Coumarins	-	2	637315	897593	729610	597996	629688	563834
Lmmn002179	313.09	107.05	314.1	C14H18O8	[M-H]-	Methylsalicylate-2-O-glucoside	Phenolic acids	Phenolic acids	10019-60-0	3	8136.55	20578.5	13881.2	42836.5	46391.8	44106.6
Sazp010264	771.5	609.45	770.497	C45H70O10	[M+H]+	Monogalactosyldiacylglycerol	Lipids	Glycerol ester	-	1	1.39096e+06	1.61485e+06	1.32917e+06	613590	573757	576953
Zmln000668	493.12	169.01	494.127	C19H26O15	[M-H]-	Monogalloyl-diglucose	Phenolic acids	Phenolic acids	-	2	406324	483106	479659	340132	395452	352549
Lmsp010763	353.27	261.22	352.261	C21H36O4	[M+H]+	Monolinolenin	Lipids	Glycerol ester	75685-85-7	1	265423	266795	305446	219508	237054	228436
pmp001284	331.28	313.27	330.277	C19H38O4	[M+H]+	Monopalmitin	Lipids	Glycerol ester	542-44-9	3	120639	74533	76824.8	116572	104611	98638.7
pme3514	301.04	151	302.043	C15H10O7	[M-H]-	Morin	Flavonoids	Flavonols	480-16-0	1	852379	740731	619801	2.321e+06	2.51365e+06	2.26989e+06
Lmfn004036	433.08	300.03	434.085	C20H18O11	[M-H]-	Morin-3-O-lyxoside	Flavonoids	Flavonols	-	1	9.02396e+06	8.20802e+06	6.12467e+06	1.3887e+07	1.02284e+07	1.18723e+07
Lmfp004055	435.09	303.05	434.085	C20H18O11	[M+H]+	Morin-3-O-xyloside	Flavonoids	Flavonols	-	1	1.62497e+07	1.85118e+07	1.51882e+07	2.64662e+07	2.71104e+07	2.40305e+07
CYp011235	291.232	93.069	290.224	C19H30O2	[M+H]+	Moroctic Acid methyl ester	Lipids	Free fatty acids	73097-00-4	3	211630	210930	192489	79137.1	74105.1	72119.7
CYp009979	277.216	93.0701	276.209	C18H28O2	[M+H]+	Moroctic Acid	Lipids	Free fatty acids	20290-75-9	2	26067.6	33743.4	33002.1	21049.4	59070.2	20612.4
Lmhn011365	455.35	455.35	456.36	C30H48O3	[M-H]-	Morolic acid	Terpenoids	Triterpene	559-68-2	2	142309	136578	116202	75681.3	81221.5	71051.4
Lmyn002145	495.04	191.02	496.049	C20H16O15	[M-H]-	Mucic acid-1,4-lactone-3,5-di-O-gallate	Phenolic acids	Phenolic acids	-	2	415387	369303	417053	1.19536e+06	1.07977e+06	1.00217e+06
Lmyn001390	343.03	85.03	344.038	C13H12O11	[M-H]-	Mucic acid-1,4-lactone-5-O-gallate	Phenolic acids	Phenolic acids	-	3	594509	209992	644871	1.91326e+06	4.12252e+06	1.581e+06
pme3207	141.02	59.01	142.027	C6H6O4	[M-H]-	Muconic acid	Organic acids	Organic acids	1119-72-8	1	1.82324e+07	2.56826e+07	6.77852e+06	1.42375e+07	3.95437e+07	1.28034e+07
Lajp004644	207.07	131.05	206.057	C11H10O4	[M+H]+	Murrayacarpin A	Lignans and Coumarins	Coumarins	120693-43-8	2	307003	259850	290495	338981	323808	267495
Lhfp112926	343.15	163.08	342.147	C20H22O5	[M+H]+	Myricatomentogenin	Others	Others	-	2	275845	337584	298317	299488	286580	265905
mws0032	319.04	153.02	318.038	C15H10O8	[M+H]+	Myricetin	Flavonoids	Flavonols	529-44-2	3	37506.1	55673.4	66616.3	213852	146896	145419
pmn001640	449.07	316	450.08	C20H18O12	[M-H]-	Myricetin-3-O-arabinoside	Flavonoids	Flavonols	132679-85-7	1	1.53525e+06	1.65027e+06	1.2454e+06	3.18466e+06	3.10904e+06	3.89335e+06
Lmdp002969	481.1	319.06	480.09	C21H20O13	[M+H]+	Myricetin-3-O-galactoside	Flavonoids	Flavonols	15648-86-9	1	5.12802e+07	5.27194e+07	4.61935e+07	6.26944e+07	4.05397e+07	5.31505e+07
Zmdp003457	627.156	319.046	626.148	C27H30O17	[M+H]+	Myricetin-3-O-galactoside-3'-O-rhamnoside	Flavonoids	Flavonols	-	1	1.2298e+07	1.44914e+07	1.43918e+07	1.59343e+07	1.5371e+07	1.47452e+07
Lmsp003729	627.16	319.05	626.148	C27H30O17	[M+H]+	Myricetin-3-O-rutinoside	Flavonoids	Flavonols	-	1	1.29883e+07	1.16523e+07	14305011	1.41375e+07	1.58367e+07	1.56103e+07
Lmfn003630	449.07	316.02	450.08	C20H18O12	[M-H]-	Myricetin-3-O-xyloside	Flavonoids	Flavonols	-	1	1.07344e+06	1.31004e+06	1.33858e+06	3.06948e+06	3.39542e+06	2.93184e+06
Lmpp003465	481.1	319.04	480.09	C21H20O13	[M+H]+	Myricetin-3-O-β-D-glucoside	Flavonoids	Flavonols	19833-12-6	1	6.14129e+07	5.49591e+07	5.57617e+07	6.48519e+07	3.47494e+07	6.2159e+07
Lakp003108	643.15	319.05	642.143	C27H30O18	[M+H]+	Myricetindiglucoside	Flavonoids	Flavonols	-	1	458951	234030	277976	524625	515751	395967
pmb0492	584.28	325	583.268	C34H37N3O6	[M+H]+	N',N'',N'''-p-Coumaroyl-cinnamoyl-caffeoyl spermidine	Alkaloids	Phenolamine	-	3	220949	226412	176898	288942	260236	267755
Lmlp003024	439.22	277.17	438.211	C20H30O7N4	[M+H]+	N'-p-Coumaroylagmatine-glucoside	Alkaloids	Phenolamine	-	3	26518.7	39374.7	27477.2	24108.2	40178.2	23304.7
MWS04412	175.12	70.07	174.137	C8H18N2O2	[M+H]+	N(6),N(6)-Dimethyl-L-lysine	Amino acids and derivatives	Amino acids and derivatives	2259-86-1	2	4.09079e+06	6.928e+06	5.96436e+06	122909	127177	406485
pmb0426	219.15	174.09	218.142	C13H18N2O	[M+H]+	N,N-Dimethyl-5-methoxytryptamine	Alkaloids	Plumerane	1019-45-0	3	47505	25845.2	36167.2	33597.2	31025.2	29732.7
Lahp003147	219.15	131.05	218.142	C13H18N2O	[M+H]+	N,N-cinnamoylbutanediamine	Alkaloids	Phenolamine	-	1	9.42476e+06	8.8017e+06	1.13084e+07	6.09027e+06	7.07217e+06	5.68468e+06
MWStz070	182.08	91.05	181.074	C9H11NO3	[M+H]+	N-(2-Hydroxy-4-methoxyphenyl)acetamide	Alkaloids	Phenolamine	58469-06-0	1	2.5506e+06	2.43959e+06	2.87112e+06	2.90052e+06	2.57189e+06	3.12865e+06
Layp004541	368.17	131.05	367.163	C18H25NO7	[M+H]+	N-(2-hydroxyethyl)-N-methyl-3-phenylacrylamideglucoside	Alkaloids	Alkaloids	-	1	255427	261878	120659	401798	353019	382543
Zbqn002456	266.07	88.04	267.074	C12H13NO6	[M-H]-	N-(3,4,5-trihydroxycinnamicacid)-alanine	Amino acids and derivatives	Amino acids and derivatives	-	2	58330.8	78016.2	73763.4	135946	105851	140913
Lacp001431	268.15	136.06	267.147	C14H21NO4	[M+H]+	N-(3-hydroxy-4-methoxyphenethyl)-4-hydroxybutanamide	Alkaloids	Phenolamine	-	3	4.49699e+06	4.42675e+06	3.98435e+06	1.29971e+06	1.37383e+06	1.3801e+06
Lmmp002080	193.13	105.03	192.126	C11H16N2O	[M+H]+	N-(4-Aminobutyl)benzamide	Alkaloids	Alkaloids	5692-23-9	3	109990	23388.1	117640	166168	226789	140507
Zajp000573	144.1	84.08	143.095	C7H13NO2	[M+H]+	N-(4-oxopentyl)-acetamide	Alkaloids	Alkaloids	-	3	256645	135111	321590	835631	788555	794781
Zbqn004234	250.07	164.07	251.079	C12H13NO5	[M-H]-	N-(malonyl)phenylalanine	Amino acids and derivatives	Amino acids and derivatives	-	2	53391.5	31462.7	31466.8	11648	14558.6	17165.8
Zbqn004177	244.03	164.07	245.036	C9H11NO5S	[M-H]-	N-(sulfonyl)phenylalanine	Amino acids and derivatives	Amino acids and derivatives	-	2	365070	329772	515435	225750	113315	224758
mws0677	219.11	160.08	218.106	C12H14N2O2	[M+H]+	N-Acetyl-5-hydroxytryptamine	Alkaloids	Plumerane	1210-83-9	3	157420	176937	139558	130744	50005	109416
mws2608	222.1	84.05	221.09	C8H15NO6	[M+H]+	N-Acetyl-D-galactosamine	Others	Saccharides	1811-31-0	3	1.35412e+06	1.3032e+06	980484	1.47318e+06	1.54873e+06	1.65285e+06
pme0170	217.13	158.08	216.122	C8H16N4O3	[M+H]+	N-Acetyl-L-Arginine	Amino acids and derivatives	Amino acids and derivatives	155-84-0	3	103045	115304	89375.6	120288	112658	109722
pme0137	187.07	125.07	188.08	C7H12N2O4	[M-H]-	N-Acetyl-L-Glutamine	Amino acids and derivatives	Amino acids and derivatives	2490-97-3	3	788676	869430	800029	772721	1.0076e+06	706437
pme0075	188.06	128.04	189.064	C7H11NO5	[M-H]-	N-Acetyl-L-glutamic acid	Amino acids and derivatives	Amino acids and derivatives	1188-37-0	2	228920	165480	197760	189455	209098	162239
Zmgn002106	206.08	58.03	207.089	C11H13NO3	[M-H]-	N-Acetyl-L-phenylalanine	Amino acids and derivatives	Amino acids and derivatives	2018-61-3	2	221164	177291	175408	127728	143950	127728
mws0520	224.09	136.08	223.084	C11H13NO4	[M+H]+	N-Acetyl-L-tyrosine	Amino acids and derivatives	Amino acids and derivatives	537-55-3	3	8506.2	20196.5	18701.4	21047.6	14312.2	20685.8
MWS3020	145.13	86.1	144.126	C7H16N2O	[M+H]+	N-Acetylcadaverine	Alkaloids	Alkaloids	32343-73-0	3	543241	536745	507861	193795	760045	672713
Zmtn001624	188.04	144.05	189.043	C10H7NO3	[M-H]-	N-Acetylisatin	Alkaloids	Plumerane	574-17-4	2	892204	1.05464e+06	764175	839180	1.13484e+06	833115
pme2693	131.12	114.09	130.111	C6H14N2O	[M+H]+	N-Acetylputrescine	Alkaloids	Alkaloids	18233-70-0	3	19611	20274.5	18252.5	28934.4	33484.9	16828.6
pmp001287	120.08	103.05	119.073	C8H9N	[M+H]+	N-Benzylmethylene isomethylamine	Alkaloids	Alkaloids	-	1	2.8468e+06	3.01903e+06	2.57814e+06	2.05115e+06	1.89813e+06	1.75846e+06
Zbfp001070	328.12	166.07	327.111	C18H17NO5	[M+H]+	N-Caffeoylphenylalanine	Amino acids and derivatives	Amino acids and derivatives	-	2	419315	388772	460347	597479	564598	550397
Zdcp003644	251.14	105.07	250.132	C13H18N2O3	[M+H]+	N-Caffeoylputrescine	Alkaloids	Phenolamine	29554-26-5	3	216588	216612	243381	71570.2	70440.5	91018.6
Wahp002483	219.15	131.05	218.143	C13H18N2O	[M+H]+	N-Cis-Cinnamoylputrescine	Alkaloids	Phenolamine	-	1	5.72478e+06	7.22124e+06	4.80631e+06	4.52619e+06	4.84178e+06	4.50865e+06
pmb0496	307.18	177.05	306.169	C15H22N4O3	[M+H]+	N-Feruloylagmatine	Alkaloids	Phenolamine	-	1	3.39159e+07	3.57734e+07	3.30717e+07	3.61898e+07	3.65915e+07	3.32962e+07
Wafp003158	321.19	177.05	320.185	C16H24N4O3	[M+H]+	N-Feruloylhomoagmatine	Alkaloids	Phenolamine	-	1	271813	280656	325108	316226	310896	382899
Wafp003601	321.19	177.06	320.185	C16H24N4O3	[M+H]+	N-Feruloylmethylagmatine	Alkaloids	Phenolamine	-	1	414441	536010	560928	741088	666122	460580
Lmlp003161	265.15	177.06	264.147	C14H20N2O3	[M+H]+	N-Feruloylputrescine	Alkaloids	Phenolamine	501-13-3	1	3.37141e+06	3.46167e+06	3.51158e+06	805430	827110	683022
Wcdn000881	290.09	128.04	291.095	C11H17NO8	[M-H]-	N-Fructosyl Pyroglutamate	Amino acids and derivatives	Amino acids and derivatives	-	3	359240	404415	391808	164150	141238	161468
Wayp004349	481.29	319.24	480.283	C25H40N2O7	[M+H]+	N-Hydroxydecanoyl nornicotine glucoside	Alkaloids	Pyridine alkaloids	-	2	333793	473316	308829	707494	608941	591825
Wcdp000832	146.12	100.11	145.11	C7H15NO2	[M+H]+	N-Methylisoleucine	Amino acids and derivatives	Amino acids and derivatives	39554-61-5	3	198411	281124	233063	730979	498335	578240
Qmdp090606	370.2	132.1	370.201	C22H28NO4+	[M]+	N-Methyltetrahydropalmatine	Alkaloids	Alkaloids	47528-98-3	3	220469	196696	162715	75816.7	128877	145314
mws0620	175.12	144.08	174.116	C11H14N2	[M+H]+	N-Methyltryptamine	Alkaloids	Plumerane	61-49-4	3	125937	226018	197200	253472	259165	168702
Qagp003587	219.15	131.05	218.142	C13H18N2O	[M+H]+	N-Monocinnamoylputrescine	Alkaloids	Phenolamine	-	2	1.43546e+07	1.82958e+07	1.76446e+07	1.00004e+07	1.1154e+07	1.0389e+07
mws0983	326.31	62.06	325.298	C20H39NO2	[M+H]+	N-Oleoylethanolamine	Alkaloids	Alkaloids	111-58-0	3	23095.1	9035.55	11830.5	13737.7	9405.43	7756.64
Wcsp002246	344.13	147.04	343.121	C22H17NO3	[M+H]+	N-Phenylethylcrinasiadine	Alkaloids	Alkaloids	-	2	1.00804e+06	955096	1.16017e+06	1.85668e+06	2.00043e+06	2.25778e+06
pma1839	309.18	207.07	308.174	C16H24N2O4	[M+H]+	N-Sinapoylcadaverine	Alkaloids	Phenolamine	-	3	209431	173460	175277	154604	215747	186961
pma0104	369.1	207.07	368.09	C20H16O7	[M+H]+	N-Sinapoylhydroxycoumarin	Lignans and Coumarins	Coumarins	-	3	1.02203e+06	1.06713e+06	1.06234e+06	947466	914404	1.04464e+06
Wahp003049	219.15	131.06	218.143	C13H18N2O	[M+H]+	N-Trans-Cinnamoylputrescine	Alkaloids	Phenolamine	-	2	7.0742e+06	7.10585e+06	8.14355e+06	5.66724e+06	5.80991e+06	5.92391e+06
MWS2413	130.05	58.03	131.058	C5H9NO3	[M-H]-	N-acetyl-beta-alanine	Amino acids and derivatives	Amino acids and derivatives	3025-95-4	3	56851.5	67309.7	73666.9	82994.2	90230.9	94942.3
Zbqn004681	245.09	203.08	246.1	C13H14N2O3	[M-H]-	N-acetyl-tryptophan	Amino acids and derivatives	Amino acids and derivatives	-	2	309236	358345	323671	165076	113052	179792
ZbWn002006	158.08	116.08	159.089	C7H13NO3	[M-H]-	N-acetylvaline	Amino acids and derivatives	Amino acids and derivatives	-	3	288575	281900	326967	217597	181724	177985
HJKP000649	136.07	91.05	135.068	C8H9NO	[M+H]+	N-benzylformamide	Alkaloids	Alkaloids	6343-54-0	2	399091	396143	387166	159594	397300	472481
Zbqn003921	250.07	88.04	251.079	C12H13NO5	[M-H]-	N-carboxy-N-(2-oxo-2-phenylethyl)-L-alanine	Amino acids and derivatives	Amino acids and derivatives	-	3	4791.47	4787.46	9561.46	23400	19119.5	29009.9
CYp003672	275.186	131.05	274.179	C15H22N4O	[M+H]+	N-cis-Cinnamoyl N6-Methylagmatine	Alkaloids	Phenolamine	-	1	1.59893e+07	1.62929e+07	1.65573e+07	2.17443e+07	2.41581e+07	2.24148e+07
CYp003418	261.172	131.05	260.164	C14H20N4O	[M+H]+	N-cis-Cinnamoylagmatine	Alkaloids	Phenolamine	-	1	5.49627e+07	5.97462e+07	5.84e+07	6.62746e+07	6.28398e+07	5.6675e+07
CYp004149	275.188	131.05	274.179	C15H22N4O	[M+H]+	N-trans-Cinnamoyl N6-Methylagmatine	Alkaloids	Phenolamine	-	1	3.12511e+07	3.79125e+07	3.54155e+07	3.80955e+07	4.03959e+07	3.76531e+07
CYp004001	261.172	131.05	260.164	C14H20N4O	[M+H]+	N-trans-Cinnamoylagmatine	Alkaloids	Phenolamine	-	1	3.02369e+07	3.32958e+07	4.88131e+07	6.52188e+07	5.18986e+07	7.25406e+07
Zmyn000155	173.11	131.08	174.1	C7H14N2O3	[M-H]-	N-α-Acetyl-L-ornithine	Amino acids and derivatives	Amino acids and derivatives	6205-08-9	3	117516	193537	133088	3878.33	5005	9713.09
pma0702	558.28	207.07	557.274	C29H39N3O8	[M+H]+	N1,N8-Bis(sinapoyl)spermidine	Alkaloids	Phenolamine	-	3	2.80105e+06	4.07962e+06	3.81291e+06	2.51221e+06	2.722e+06	2.65437e+06
Lmcp002302	312.13	180.09	311.123	C12H17N5O5	[M+H]+	N6-(2-Hydroxyethyl)adenosine	Nucleotides and derivatives	Nucleotides and derivatives	4338-48-1	1	5.32277e+06	8.79048e+06	7.79449e+06	8.51832e+06	1.05752e+07	9.9297e+06
pme0122	189.12	126.09	188.116	C8H16N2O3	[M+H]+	N6-Acetyl-L-lysine	Amino acids and derivatives	Amino acids and derivatives	692-04-6	3	127912	60005	113680	223329	208633	210202
Wcfp002357	413.14	162.04	412.134	C15H20N6O8	[M+H]+	N6-Threonylcarbamoyladenosine	Nucleotides and derivatives	Nucleotides and derivatives	24719-82-2	2	751728	678494	642410	645771	577682	513674
pme2651	742.07	620.02	743.076	C21H28N7O17P3	[M-H]-	NADP (Nicotinamide adenine dinucleotide phosphate)	Nucleotides and derivatives	Nucleotides and derivatives	53-59-8	3	1.1623e+06	1.31422e+06	1.72548e+06	833590	1.05941e+06	881959
MWSHY0017	273.08	153.02	272.068	C15H12O5	[M+H]+	Naringenin (5,7,4'-Trihydroxyflavanone)	Flavonoids	Flavanones	480-41-1	2	215824	237858	212177	734138	630414	776280
pme2960	273.08	153.02	272.068	C15H12O5	[M+H]+	Naringenin chalcone; 2',4,4',6'-Tetrahydroxychalcone	Flavonoids	Chalcones	73692-50-9	1	395960	579416	722137	1.71913e+06	1.89121e+06	1.92606e+06
HJN087	433.12	271.06	434.121	C21H22O10	[M-H]-	Naringenin-4'-O-glucoside	Flavonoids	Flavanones	-	1	1.24313e+06	1.22732e+06	1.00774e+06	1.39361e+06	1.19672e+06	1.43441e+06
mws0046	579.17	271.06	580.179	C27H32O14	[M-H]-	Naringenin-7-O-Neohesperidoside(Naringin)	Flavonoids	Flavanones	10236-47-2	2	633409	618547	761513	991444	1.33869e+06	1.33179e+06
MWSHY0056	581.19	273.08	580.179	C27H32O14	[M+H]+	Naringenin-7-O-Rutinoside(Narirutin)	Flavonoids	Flavanones	14259-46-2	3	142071	162868	142090	335568	334344	314464
Lmzn001875	741.23	579.18	742.232	C33H42O19	[M-H]-	Naringenin-7-O-Rutinoside-4'-O-glucoside	Flavonoids	Flavanones	-	3	34654.2	33146.4	28540.2	30039.9	13475.1	31597.2
mws1179	433.11	271.07	434.121	C21H22O10	[M-H]-	Naringenin-7-O-glucoside (Prunin)	Flavonoids	Flavanones	529-55-5	1	157156	181244	136616	462354	471790	463513
Lmmn004685	343.16	328.13	344.162	C20H24O5	[M-H]-	Nectandrin B	Lignans and Coumarins	Lignans	74683-16-2	3	315556	298417	265430	164025	171157	177990
Lmyn002400	971.1	633.08	972.108	C41H32O28	[M-H]-	Neochebulagic acid	Tannins	Tannin	28196-46-5	3	38174	54009.2	80409.1	52027.7	38165.8	39741.7
pme1816	353.09	191.06	354.095	C16H18O9	[M-H]-	Neochlorogenic acid (5-O-Caffeoylquinic acid)	Phenolic acids	Phenolic acids	906-33-2	1	1.14109e+07	1.16251e+07	1.05869e+07	1.90791e+07	28112733	2.26217e+07
Hmmn004152	595.17	459.11	596.174	C27H32O15	[M-H]-	Neoeriocitrin	Flavonoids	Flavones	13241-32-2	3	31785.2	19485.2	32806.2	61502.7	80975.4	70726.6
WaYn005089	447.13	285.08	448.137	C22H24O10	[M-H]-	Neosakuranin	Flavonoids	Flavanones	-	2	2.13236e+06	2.21556e+06	751713	2620010	4.15579e+06	3.45872e+06
pmp000003	317.07	302.04	316.058	C16H12O7	[M+H]+	Nepetin (5,7,3',4'-Tetrahydroxy-6-methoxyflavone)	Flavonoids	Flavones	520-11-6	3	56417.1	40526.2	48154.9	80461.2	71190.5	71724.5
Hmgp002148	479.12	317.06	478.111	C22H22O12	[M+H]+	Nepetin-7-O-alloside	Flavonoids	Flavones	-	1	1.92243e+06	1.36988e+06	1.91644e+06	4.60946e+06	4.56379e+06	5.11599e+06
mws0133	123.06	80.05	122.048	C6H6N2O	[M+H]+	Nicotinamide	Others	Vitamin	98-92-0	3	58237.4	53183.2	50387.7	39055	50556.3	57435.8
MWSmce016	138.05	78.03	137.048	C7H7NO2	[M+H]+	Nicotinic Acid Methyl Ester(Methyl Nicotinate)	Alkaloids	Pyridine alkaloids	93-60-7	3	80426.1	81028.7	52811.1	52852.5	62058.9	89880.9
Hmyp009454	221.19	119.08	220.183	C15H24O	[M+H]+	Nootkatol	Terpenoids	Sesquiterpenoids	50763-67-2	3	53180.5	45708.4	46329.7	43550.8	44434.3	46184.7
Lmhp001671	355.1	163.04	354.095	C16H18O9	[M+H]+	Noreugenin-7-O-glucoside	Others	Others	-	1	3.50582e+06	3.35112e+06	3.38719e+06	6.88091e+06	5.56486e+06	6.89414e+06
Laxp003721	437.15	107.05	436.137	C21H24O10	[M+H]+	Nothofagin	Flavonoids	Chalcones	11023-94-2	2	626608	504096	491399	718492	573005	832180
Lmnn102603	387.17	207.1	388.173	C18H28O9	[M-H]-	Nuezhengalaside	Terpenoids	Monoterpenoids	-	2	1.42328e+06	1.48812e+06	1.34364e+06	2.61218e+06	3.44176e+06	3.65337e+06
mws4163	665.21	485.15	666.222	C24H42O21	[M-H]-	Nystose	Others	Saccharides	13133-07-8	2	573696	490324	551014	112720	112963	114159
MWSslk108	204.13	85.03	203.116	C9H17NO4	[M+H]+	O-Acetyl-L-carnitine	Alkaloids	Alkaloids	3040-38-8	2	4.26144e+06	3.82388e+06	3.18711e+06	4.16509e+06	5.37329e+06	6.40475e+06
mws0145	151.04	93.03	152.047	C8H8O3	[M-H]-	O-Anisic acid (2-Methoxybenzoic acid)	Phenolic acids	Phenolic acids	529-75-9	3	90305.5	121442	113152	14160.6	10389.1	2100.19
Wasn003049	313.06	191.02	314.064	C13H14O9	[M-H]-	O-Benzoylgalactaric acid	Phenolic acids	Phenolic acids	-	1	11454.1	3973.18	15543.9	24223.5	32819.8	20557.6
pmb1207	339.09	177.05	338.079	C19H14O6	[M+H]+	O-Feruloyl 3-hydroxycoumarin	Lignans and Coumarins	Coumarins	-	3	74874.7	80912.2	74714.3	210865	166645	133767
pmb0382	339.09	177.05	338.079	C19H14O6	[M+H]+	O-Feruloyl 4-hydroxycoumarin	Lignans and Coumarins	Coumarins	-	3	90572.2	90572.2	80912.2	219775	201662	166645
Wasn003200	385.08	209.03	386.085	C16H18O11	[M-H]-	O-Feruloylgalactaric acid	Phenolic acids	Phenolic acids	-	3	171282	238040	162396	114683	88668.8	87809.7
pma6218	419.13	383.1	418.126	C21H22O9	[M+H]+	O-MethylNaringenin-8-C-arabinoside	Flavonoids	Flavanones	-	3	279041	266693	265399	469271	358153	364572
pmb1754	184.07	125	184.073	C5H15NO4P+	[M]+	O-Phosphocholine	Alkaloids	Alkaloids	107-73-3	3	329842	294954	364673	390066	283313	293715
Wasn002902	355.07	209.03	356.074	C15H16O10	[M-H]-	O-p-Coumaroylgalactaric acid	Phenolic acids	Phenolic acids	-	1	1.72022e+06	2.05199e+06	1.90795e+06	1.58998e+06	1.18149e+06	1.43803e+06
Lmyn012331	281.25	281.25	282.256	C18H34O2	[M-H]-	Octadec-6-enoic acid; Petroselinic acid	Lipids	Free fatty acids	593-39-5	1	2.36948e+06	2.17444e+06	2.39775e+06	2.39976e+06	2.10934e+06	3.15971e+06
Wccp011838	282.28	69.07	281.272	C18H35NO	[M+H]+	Octadec-8-enamide	Alkaloids	Alkaloids	-	2	61980.1	52717.3	43057.9	107386	81683.9	79870.7
pmb1650	279.23	149.13	278.225	C18H30O2	[M+H]+	Octadeca-11E,13E,15Z-trienoic acid	Lipids	Free fatty acids	25575-00-2	3	5.80358e+07	5.64227e+07	5.58783e+07	5.63344e+07	5.73565e+07	5.81867e+07
Wcdp010708	263.24	81.07	262.23	C18H30O	[M+H]+	Octadeca-2,9,12,15-tetraen-1-ol	Others	Others	-	3	109889	81751	85346.3	116689	97946.7	87975.6
Wcdp009119	279.23	81.07	278.225	C18H30O2	[M+H]+	Octadeca-9,12,15-trienoic acid	Lipids	Free fatty acids	28290-79-1	3	135512	121023	113730	88808.6	76538.3	89236.1
Zahp012577	280.26	81.07	279.256	C18H33NO	[M+H]+	Octadecadienamide	Alkaloids	Alkaloids	-	2	27786.2	20866.5	16811.2	31344.8	26130.3	23684.5
Cmxp005429	289.07	153.02	288.063	C15H12O6	[M+H]+	Okanin	Flavonoids	Chalcones	484-76-4	3	36578.9	46770.1	47715.3	231504	214043	246636
Zmgp004436	509.13	347.08	508.122	C23H24O13	[M+H]+	Okanin-4'-(6''-O-acetyl)glucoside	Flavonoids	Chalcones	-	1	1.38815e+06	1.1641e+06	1.10194e+06	1.5621e+06	1.45512e+06	1.25249e+06
Cmxp003975	451.12	289.07	450.116	C21H22O11	[M+H]+	Okanin-4'-O-glucoside(Marein)	Flavonoids	Chalcones	535-96-6	2	418883	492505	286369	732200	760005	723216
Hmcp005697	425.37	191.18	424.37	C30H48O	[M+H]+	Olean-13(18)-en-3-one (δ-Amyrenone)	Terpenoids	Triterpene	20248-08-2	3	10049.5	120001	97535.9	9549.92	246802	273376
pmn001505	763.43	763.4	764.435	C41H64O13	[M-H]-	Oleanolic acid-3-O-xylosyl(1→3)glucuronide	Terpenoids	Triterpene Saponin	-	2	347033	383898	385084	267941	284074	108330
Zmdn004824	1009.32	847.28	1010.33	C46H58O25	[M-H]-	Oleoacteoside	Phenolic acids	Phenolic acids	111116-28-0	2	91038.1	61968.1	87978.1	16822.1	22188.1	17598.1
Lmdn001925	537.2	375.15	538.205	C26H34O12	[M-H]-	Olivil-4'-O-glucoside	Lignans and Coumarins	Lignans	76880-93-8	3	42907.1	109337	120740	113523	44928.1	135279
MWSslk035	285.1	123.05	286.105	C13H18O7	[M-H]-	Orcinol glucoside	Phenolic acids	Phenolic acids	21082-33-7	2	14479.2	18097.2	21798.1	5823.82	5517.35	5515.01
Zbsp003928	757.2	449.11	756.19	C36H36O18	[M+H]+	Orientin-2''-O-(6'''-p-coumaroyl)-glucopyranoside	Flavonoids	Flavones	-	2	6.74126e+06	6.6992e+06	1737505	5.74488e+06	2492505	5.96354e+06
Zbsp003249	581.15	443.1	580.143	C26H28O15	[M+H]+	Orientin-6-C-arabinoside	Flavonoids	Flavones	-	2	834055	790549	734396	692598	635699	642067
Zbjp003056	611.16	449.11	610.153	C27H30O16	[M+H]+	Orientin-7-O-glucoside	Flavonoids	Flavones	-	2	2.2628e+06	2.166e+06	2.26366e+06	3.61409e+06	4.08311e+06	3.95264e+06
Sacn004878	639.19	477.16	640.2	C29H36O16	[M-H]-	Orobanchoside	Phenolic acids	Phenolic acids	-	3	59866.4	71352.9	80139.8	58320.8	56415.7	64879.6
Lcrp000359	327.16	188.08	326.152	C20H22O4	[M+H]+	Otobaphenol	Lignans and Coumarins	Lignans	10240-16-1	3	10427.5	14276.9	11060	9845.63	10574.5	8531.5
MWS0132	611.15	306.07	612.152	C20H32N6O12S2	[M-H]-	Oxiglutatione	Amino acids and derivatives	Amino acids and derivatives	27025-41-8	1	1.7514e+06	1.7859e+06	1.80185e+06	1.05072e+06	1.01857e+06	1.04679e+06
MWSmce314	134.06	106.07	133.053	C8H7NO	[M+H]+	Oxindole	Alkaloids	Plumerane	59-48-3	2	531379	436457	578869	1.17457e+06	851081	907563
Lbhp011214	436.2	153.13	435.189	C22H29NO8	[M+H]+	Oxystemoenonine	Alkaloids	Pyrrole alkaloids	-	2	2.42919e+06	2.27022e+06	2.32414e+06	1.87686e+06	1.11377e+06	2.11919e+06
Wbjp013059	623.31	623.31	622.304	C38H42N2O6	[M+H]+	Pakistanamine	Alkaloids	Alkaloids	36506-66-8	2	2.5161e+06	2.56902e+06	2.08328e+06	1.81489e+06	2.26659e+06	1.66677e+06
pme2827	239.24	223.24	240.245	C16H32O	[M-H]-	Palmitaldehyde	Lipids	Free fatty acids	629-80-1	3	4.29544e+07	4.3102e+07	4.18184e+07	4.04828e+07	4.25038e+07	4.05178e+07
mws0361	253.22	235.21	254.225	C16H30O2	[M-H]-	Palmitoleic Acid	Lipids	Free fatty acids	373-49-9	2	26627.6	22918.7	20632.1	48046	54970	44411.9
Lmjp003231	495.11	333.07	494.106	C22H22O13	[M+H]+	Patuletin-3-O-glucoside	Flavonoids	Flavonols	-	1	1.93958e+07	2.05817e+07	1.62196e+07	2.12903e+07	2.18318e+07	2.07912e+07
Zbhn006453	315.05	300.03	316.058	C16H12O7	[M-H]-	Pedalitin	Flavonoids	Flavones	22384-63-0	3	200321	242526	248632	459990	496985	496295
Zbsp002199	433.11	271.06	433.113	C21H21O10+	[M]+	Pelargonidin-3-O-glucoside	Flavonoids	Anthocyanidins	47684-27-5	3	28030.5	66626	65117.5	1.26946e+06	1.27833e+06	1.45604e+06
Hmmp002248	565.15	271.06	565.155	C26H29O14+	[M]+	Pelargonidin-3-O-glucoside-5-O-arabinoside	Flavonoids	Anthocyanidins	-	3	37526.4	29096.2	9292.13	23828.5	27505	14550.2
Zbsp002256	579.17	271.06	579.171	C27H31O14+	[M]+	Pelargonidin-3-O-rutinoside	Flavonoids	Anthocyanidins	-	3	1.35234e+06	1.24423e+06	1.3803e+06	1.16439e+06	1.22172e+06	902182
Zasn010461	269.25	269.25	270.256	C17H34O2	[M-H]-	Pentadecanoic acid,14-methyl-,methyl ester	Others	Others	5129-60-2	1	129308	67410	55378.6	265476	125277	176234
Lmpp003719	625.16	301.07	625.155	C31H29O14+	[M]+	Peonidin-3-O-(6''-O-caffeoyl)glucoside	Flavonoids	Anthocyanidins	-	3	167472	96660.3	99237.6	175292	239795	172669
Lmpp003929	609.16	301.07	609.16	C31H29O13+	[M]+	Peonidin-3-O-(6''-O-p-coumaroyl)glucoside	Flavonoids	Anthocyanidins	-	3	1.31509e+06	1.37425e+06	1.2351e+06	934940	1.19677e+06	921282
Cmsp002257	595.16	301.07	595.166	C27H31O15+	[M]+	Peonidin-3-O-sambubioside	Flavonoids	Anthocyanidins	-	3	5.59817e+06	6.19581e+06	5.64333e+06	3.9539e+06	3.27235e+06	3.808e+06
Lmyp004084	153.13	107.09	152.12	C10H16O	[M+H]+	Perillyl alcohol	Terpenoids	Monoterpenoids	57717-97-2	2	568921	553730	478701	190005	351441	416736
mws1454	477.14	315.09	478.147	C23H26O11	[M-H]-	Persicoside	Flavonoids	Flavanones	28978-03-2	3	228819	232464	194218	442027	412560	485474
Lmpp003228	641.15	317.07	641.15	C31H29O15+	[M]+	Petunidin-3-O-(6''-O-caffeoyl)glucoside	Flavonoids	Anthocyanidins	-	3	9182.51	18413.5	32295.5	11382.4	20646.2	31854.4
Lmpp003815	625.16	317.07	625.155	C31H29O14+	[M]+	Petunidin-3-O-(6''-O-p-Coumaroyl)glucoside	Flavonoids	Anthocyanidins	-	3	2.26439e+06	2.06808e+06	1.95662e+06	3.46196e+06	3.79706e+06	3.5767e+06
Zbcp002269	611.16	317.07	611.161	C27H31O16+	[M]+	Petunidin-3-O-glucoside-5-O-arabinoside	Flavonoids	Anthocyanidins	-	3	1.67368e+07	1.79904e+07	1.57681e+07	1.37321e+07	1.14449e+07	1.32847e+07
Lmwp102713	265.11	173.06	264.1	C14H16O5	[M+H]+	Peucedanol	Lignans and Coumarins	Coumarins	-	2	23519.2	37543.3	68974.7	176721	204590	151653
Hmqn002332	621.22	561.19	622.226	C30H38O14	[M-H]-	Pharsyringaresinol	Lignans and Coumarins	Lignans	-	2	1.26191e+06	1.43099e+06	1.34599e+06	1.14047e+06	996776	1.24893e+06
Laxp004658	279.12	139.08	280.131	C15H20O5	[M-H]-	Phaseic Acid	Terpenoids	Sesquiterpenoids	24394-14-7	3	49962.1	67134.5	74054.7	49832.7	53709.9	51797.5
MWS201447	237.12	120.09	236.116	C12H16N2O3	[M+H]+	Phe-Ala	Amino acids and derivatives	Amino acids and derivatives	3918-87-4	3	48199.1	33913.6	24994	59993.2	45814	54148.5
MWS201478	253.12	120.09	252.111	C12H16N2O4	[M+H]+	Phe-Ser	Amino acids and derivatives	Amino acids and derivatives	16053-39-7	2	47912.2	60251.9	35213.5	37331.8	46763.7	45360.9
pmp000531	519.19	357.13	518.179	C26H30O11	[M+H]+	Phellamurin	Flavonoids	Flavanonols	52589-11-4	2	342326	182704	678012	464134	396368	371913
pmp000530	519.19	357.13	518.179	C26H30O11	[M+H]+	Phellodendroside	Flavonoids	Flavanonols	40451-69-2	2	703302	778310	822729	562161	674536	609292
Lmhn003990	367.1	191.07	368.111	C17H20O9	[M-H]-	Phellodenol E	Lignans and Coumarins	Coumarins	778637-83-5	2	116294	92416.3	99033	202890	188537	216187
Lmhn003439	367.1	193.06	368.111	C17H20O9	[M-H]-	Phellodenol H	Lignans and Coumarins	Coumarins	917092-48-9	2	3.18124e+06	3.47898e+06	3.04887e+06	3.24519e+06	2.76463e+06	2.7904e+06
MWS1846	151.04	93.0347	152.047	C8H8O3	[M-H]-	Phenoxyacetic acid	Phenolic acids	Phenolic acids	122-59-8	3	295305	158413	147025	7000.99	12464.9	13470
MWS1888	255.09	93.03	256.095	C12H16O6	[M-H]-	Phenyl-beta-D-glucoside	Phenolic acids	Phenolic acids	1464-44-4	3	12774.4	17565.6	11578.7	7108.67	16576.4	12607.9
CYp004090	434.202	163.061	416.168	C19H28O10	[M+NH4]+	Phenylethyl Primeveroside	Phenolic acids	Phenolic acids	-	1	2.24549e+06	2.93985e+06	2.84714e+06	7.42265e+06	6.28233e+06	7.09317e+06
MWSHC20170	269.1	59.02	270.11	C13H18O6	[M-H]-	Phenylmethyl β-L-glucopyranoside	Phenolic acids	Phenolic acids	176018-22-7	2	134357	91954.2	78809.6	131343	142455	144458
Hmhn003067	325.09	119.05	326.1	C15H18O8	[M-H]-	Phenylpropionic acid-O-β-D-glucopyranoside	Phenolic acids	Phenolic acids	-	1	1.11166e+06	1.50942e+06	1.45591e+06	2.43194e+06	2.70648e+06	2.51978e+06
pme1201	273.08	167.03	274.084	C15H14O5	[M-H]-	Phloretin	Flavonoids	Chalcones	60-82-2	3	46390.1	46714.5	54009.5	59414.8	55663.2	53978.1
Wagp004314	599.2	431.13	598.19	C27H34O15	[M+H]+	Phloretin 3',5'-Di-C-Glucoside	Flavonoids	Chalcones	-	1	1.92632e+06	1.80579e+06	1.56256e+06	1.57286e+06	1.32571e+06	1.52688e+06
mws2118	435.13	167.04	436.137	C21H24O10	[M-H]-	Phloretin-2'-O-glucoside (Phlorizin)	Flavonoids	Chalcones	60-81-1	1	3.75418e+06	4.6466e+06	4.11431e+06	3.28832e+06	2.66327e+06	3.26325e+06
Lmsn006257	737.14	301	738.143	C35H30O18	[M-H]-	Phloretin-4'-O-[4',6'-O-(S)-HHDP]-β-D-glucoside	Flavonoids	Chalcones	-	3	17522.8	21605.6	17963.3	40062.4	31828.9	38306.8
Zbpn005555	435.13	273.08	436.137	C21H24O10	[M-H]-	Phloretin-4'-O-glucoside (Trilobatin)	Flavonoids	Chalcones	4192-90-9	1	7.15743e+06	5.71734e+06	6.65967e+06	4.89845e+06	5.4365e+06	5.28068e+06
pme0282	165.02	77.04	166.027	C8H6O4	[M-H]-	Phthalic acid	Phenolic acids	Phenolic acids	88-99-3	2	39507.5	42020.5	45579.2	44571	32010	46596.4
pmp001285	149.02	65.04	148.016	C8H4O3	[M+H]+	Phthalic anhydride	Phenolic acids	Phenolic acids	85-44-9	1	1.45235e+07	1.55793e+07	1.41562e+07	1.48134e+07	1.44562e+07	1.4803e+07
Sazp004376	533.2	167.07	532.194	C27H32O11	[M+H]+	Phyllamyricoside C	Lignans and Coumarins	Lignans	-	2	46582.8	65963.5	72443.8	107368	112564	93175.8
Lmyn002764	633.07	301	634.081	C27H22O18	[M-H]-	Phyllanemblinin B	Tannins	Tannin	-	2	5.29232e+06	6.23533e+06	6.84486e+06	2.3018e+06	2.75295e+06	2.56238e+06
Wasn003641	291.01	247.03	292.021	C13H8O8	[M-H]-	Phyllanthusiin E	Others	Others	-	3	470000	335081	395785	359938	396553	372173
Lmsn015919	658.85	482.93	659.861	C6H18O24P6	[M-H]-	Phytic acid	Organic acids	Organic acids	83-86-3	3	30652	30418.5	27607.8	37498.5	27600.8	25978.7
Zmhn001970	389.12	227.08	390.132	C20H22O8	[M-H]-	Piceid (3,4',5-Trihydroxystilbene-3-O-glucoside)	Others	Stilbene	27208-80-6	3	409225	444982	444370	659524	1.14806e+06	751725
Lmxp008378	647.38	485.33	646.372	C36H54O10	[M+H]+	Picfeltarraenin VII	Terpenoids	Triterpene	97230-50-7	2	30214.9	27442.3	29481.8	24673.2	23065.3	24677.3
Lmbn014696	301.22	301.22	302.225	C20H30O2	[M-H]-	Pimaric acid	Terpenoids	Ditepenoids	127-27-5	2	62564.1	60281.4	51746.1	90874.1	66819.5	84398.5
Lcyp000688	419.13	257.08	418.126	C21H22O9	[M+H]+	Pinocembrin-5-O-glucoside(Verecundin)	Flavonoids	Flavanones	-	3	31107.6	52185.7	40267.2	85198	83439.7	97566.5
Lmyp004617	419.13	257.08	418.126	C21H22O9	[M+H]+	Pinocembrin-7-O-glucoside (Pinocembroside)	Flavonoids	Flavanones	75829-43-5	3	41463.9	42890.6	53636.1	94709.6	85741.2	90983.4
HJAP134	581.18	257.08	580.179	C27H32O14	[M+H]+	Pinocembrin-7-O-sophoroside	Flavonoids	Flavanones	-	3	14684.5	5168.6	12767.7	8522.21	8514.2	12084.7
mws0097	357.13	151.04	358.142	C20H22O6	[M-H]-	Pinoresinol	Lignans and Coumarins	Lignans	487-36-5	1	792957	628998	668110	289995	284168	306065
pmn001378	519.19	357.14	520.194	C26H32O11	[M-H]-	Pinoresinol-4-O-glucoside	Lignans and Coumarins	Lignans	41607-20-9	3	119628	168268	107346	100191	121658	118606
Hmmn007137	241.09	225.05	242.094	C15H14O3	[M-H]-	Pinostilbene; 3,4'-dihydroxy-5-methoxystilbene	Others	Stilbene	42438-89-1	3	27153.2	24999.2	27483.3	17183.5	15483.9	14970.6
MWSmce583	165.02	91.02	166.027	C8H6O4	[M-H]-	Piperonylic acid	Organic acids	Organic acids	94-53-1	3	183392	165049	218127	202569	131857	168845
MWSprf134	467.12	305.07	466.111	C21H22O12	[M+H]+	Plantagoside	Phenolic acids	Phenolic acids	78708-33-5	3	5.74022e+06	6.24608e+06	5.19571e+06	9.50825e+06	1.105e+07	1.01111e+07
Lmpn004316	639.19	161.02	640.2	C29H36O16	[M-H]-	Plantainoside D	Phenolic acids	Phenolic acids	147331-98-4	3	20905.7	20645	17249.1	5707.2	14486.6	12546.2
mws1506	639.19	161.02	640.2	C29H36O16	[M-H]-	Plantamajoside	Phenolic acids	Phenolic acids	104777-68-6	3	32457.1	55036.8	51728.1	31449.8	29926.6	44216.7
Zbbn005607	421.11	215.07	422.121	C20H22O10	[M-H]-	Plataplatanoside	Phenolic acids	Phenolic acids	-	2	317980	311225	302019	134102	158543	165210
mws0791	593.19	285.08	594.195	C28H34O14	[M-H]-	Poncirin (Isosakuranetin-7-O-neohesperidoside)	Flavonoids	Flavanones	14941-08-3	2	1.53166e+06	1.71841e+06	2.01813e+06	2.67171e+06	2.69725e+06	2.56412e+06
Lmmp002795	463.12	301.07	462.116	C22H22O11	[M+H]+	Pratensein-7-O-glucoside	Flavonoids	Isoflavones	36191-03-4	3	100559	102125	87282.7	79232.6	95604.4	115517
Qmyp101119	235.17	133.1	234.162	C15H22O2	[M+H]+	Procurcumenol	Terpenoids	Sesquiterpenoids	21698-40-8	2	51260.4	183717	184698	29385.6	110308	20622.1
HJN074	591.15	289.07	592.158	C31H28O12	[M-H]-	Procyanidin A6	Tannins	Proanthocyanidins	-	2	205418	226271	215026	604100	573766	758548
mws0836	577.14	425.09	578.142	C30H26O12	[M-H]-	Procyanidin B1	Tannins	Proanthocyanidins	20315-25-7	1	6.64861e+06	5.42225e+06	5.01266e+06	3.77078e+06	4.86307e+06	5.37842e+06
MWSHY0171	579.15	409.09	578.142	C30H26O12	[M+H]+	Procyanidin B2	Tannins	Proanthocyanidins	29106-49-8	1	9.89272e+06	9.02669e+06	9.03386e+06	8.16559e+06	9.60092e+06	1.13536e+07
Wcfn003698	729.15	407.08	730.153	C37H30O16	[M-H]-	Procyanidin B2 3'-O-Gallate	Tannins	Proanthocyanidins	-	2	6.10706e+06	4.8731e+06	5.18498e+06	9.95101e+06	1.06644e+07	1.11852e+07
pme0436	577.14	407.08	578.142	C30H26O12	[M-H]-	Procyanidin B3	Tannins	Proanthocyanidins	23567-23-9	1	5.22234e+07	3.28816e+07	4.72202e+07	4.83611e+07	5.03914e+07	4.94662e+07
pmn001667	577.14	407.08	578.142	C30H26O12	[M-H]-	Procyanidin B4	Tannins	Proanthocyanidins	29106-51-2	1	874116	829575	814900	546329	1.20789e+06	1.18494e+06
pmn001646	865.2	577.14	866.206	C45H38O18	[M-H]-	Procyanidin C1	Tannins	Proanthocyanidins	37064-30-5	1	1.11191e+06	953706	1.03147e+06	682405	653569	856369
Lmpp003705	1019.22	731.16	1018.22	C52H42O22	[M+H]+	Procyanidin C1 3'-O-gallate	Tannins	Proanthocyanidins	-	2	87965.1	64160.5	54937.6	248929	314043	222921
pmn001647	865.2	713.16	866.206	C45H38O18	[M-H]-	Procyanidin C2	Tannins	Proanthocyanidins	37064-31-6	2	670897	832552	741825	501032	544815	617842
Wayn002665	759.12	607.11	760.128	C37H28O18	[M-H]-	Prodelphinidin A2 3'-gallate	Tannins	Proanthocyanidins	-	1	5.2541e+06	5.07589e+06	3.41624e+06	5.42969e+06	5.19555e+06	5.71061e+06
Yaap005268	611.14	147.04	610.132	C30H26O14	[M+H]+	Prodelphinidin B	Flavonoids	Other Flavonoids	86631-36-9	2	1.54962e+06	1.02313e+06	1.23812e+06	855395	657941	707735
MWS2070	179.07	92.03	180.079	C10H12O3	[M-H]-	Propyl 4-hydroxybenzoate	Phenolic acids	Phenolic acids	94-13-3	3	2362.74	1477.21	1681.01	37174.2	16568.4	19370.6
MWSHC2067	139.04	65.04	138.032	C7H6O3	[M+H]+	Protocatechualdehyde	Others	Aldehyde compounds	139-85-5	3	531089	686148	497718	494515	481341	513768
Lmmp003042	169.05	123.04	168.042	C8H8O4	[M+H]+	Protocatechuic Acid Methyl Ester	Phenolic acids	Phenolic acids	2150-43-8	2	859264	931963	842439	828469	891678	1.11362e+06
Wasn004683	465.1	303.05	466.111	C21H22O12	[M-H]-	Protocatechuic acid 1-O-(Glucosylvanilloyl)	Phenolic acids	Phenolic acids	-	3	1077012	1.09979e+06	1.15734e+06	1.91657e+06	2.53607e+06	1.83146e+06
Wasn002449	461.13	152.01	462.137	C19H26O13	[M-H]-	Protocatechuic acid 1-O-Rutinoside	Phenolic acids	Phenolic acids	-	3	533865	511249	554698	280423	263019	249554
Wasn003528	467.08	315.07	468.09	C20H20O13	[M-H]-	Protocatechuic acid 4-O-(2''-O-Galloy)Glucoside	Phenolic acids	Phenolic acids	-	3	47731.3	30446.2	45214.6	17531.2	21422.3	27552.2
Wasn003913	467.08	315.07	468.09	C20H20O13	[M-H]-	Protocatechuic acid 4-O-(6''-O-Galloy)Glucoside	Phenolic acids	Phenolic acids	-	3	10871.5	29342	10889.4	14507.6	14510	11400.6
Wasn005682	461.11	153.02	462.116	C22H22O11	[M-H]-	Protocatechuic acid 4-O-(6''-O-p-Coumaroyl)Glucoside	Phenolic acids	Phenolic acids	-	3	27030.9	36547.4	38038.6	97772.4	30005	125438
Lakn002165	447.12	152.01	448.122	C18H24O13	[M-H]-	Protocatechuic acid glucosyl xyloside	Phenolic acids	Phenolic acids	-	2	272616	224675	278469	262186	282623	226538
pmn001367	315.07	153.02	316.079	C13H16O9	[M-H]-	Protocatechuic acid-4-O-glucoside	Phenolic acids	Phenolic acids	-	1	7.33006e+07	6.97583e+07	6.63964e+07	3.87813e+07	3.81174e+07	3.77914e+07
Wbtn007469	299.06	284.03	300.063	C16H12O6	[M-H]-	Protogenkwanone	Flavonoids	Other Flavonoids	-	2	609155	584197	594116	410398	509352	422556
Hmsp004056	273.08	255.06	272.068	C15H12O5	[M+H]+	Protosappanin A	Others	Ketone compounds	-	2	201949	184476	169536	189635	198281	137938
Lcyp000673	331.08	315.05	330.074	C17H14O7	[M+H]+	Prudomestin	Flavonoids	Flavonols	3443-28-5	1	299940	286297	261278	321469	358209	344052
mws0918	283.06	268.04	284.068	C16H12O5	[M-H]-	Prunetin (5,4'-Dihydroxy-7-methoxyisoflavone)	Flavonoids	Isoflavones	552-59-0	3	12393.3	11278	10382.9	8330.24	8751.25	10173.4
HJN091	445.11	283.06	446.121	C22H22O10	[M-H]-	Prunetin-4'-O-glucoside(Prunitrin)	Flavonoids	Isoflavones	154-36-9	2	222365	215712	206744	366597	408924	325989
Lmyp006086	447.13	285.07	446.121	C22H22O10	[M+H]+	Prunetin-5-O-glucoside	Flavonoids	Isoflavones	-	3	155084	151334	137756	153233	157822	166971
pmb0889	279.23	95.09	278.225	C18H30O2	[M+H]+	Punicic acid (9Z,11E,13Z-octadecatrienoic acid)	Lipids	Free fatty acids	544-72-9	3	102288	95541.6	110818	67745.2	66035	75131
Lhmp110110	401.16	217.09	400.152	C22H24O7	[M+H]+	Pyramidatin F	Others	Others	-	2	65649.9	47360.8	40501.9	231487	244839	255837
Lahp001956	188.07	118.07	187.063	C11H9O2N	[M+H]+	Pyran[3,4-b]indole-2-ketone	Alkaloids	Plumerane	-	1	3.42786e+07	3.82282e+07	3.15703e+07	1.79297e+07	1.88889e+07	2.29077e+07
pmb0789	332.13	152.07	331.127	C14H21NO8	[M+H]+	Pyridoxine-5'-O-glucoside	Others	Vitamin	-	3	25665.5	18193.3	20048.3	71454	111172	84063.2
mws4516	130.05	84.05	129.043	C5H7NO3	[M+H]+	Pyroglutamic acid	Amino acids and derivatives	Amino acids and derivatives	4042-36-8	1	1.22443e+07	1.03141e+07	1.27548e+07	7.88853e+06	1.09053e+07	1.71131e+07
Lmfp003403	481.1	319.05	480.09	C21H20O13	[M+H]+	Quercetagetin-7-O-glucoside(Quercetagitrin)	Flavonoids	Flavonols	548-75-4	1	5.35816e+07	5.19608e+07	6.13966e+07	6.50139e+07	5.5548e+07	3.54917e+07
MWSHY0151	319.04	273.04	318.038	C15H10O8	[M+H]+	Quercetagetin; 3,3',4',5,6,7-Hexahydroxyflavone	Flavonoids	Flavonols	90-18-6	3	24113.6	20209	17065.6	58921.2	42652.6	84665.6
pme2954	303.05	137.02	302.043	C15H10O7	[M+H]+	Quercetin	Flavonoids	Flavonols	117-39-5	1	1.11404e+06	1.11026e+06	1.20219e+06	1.42122e+06	1.26816e+06	1.3633e+06
ZBN0166	595.13	300.028	596.138	C26H28O16	[M-H]-	Quercetin 3-O-glucoside 7-O-xyloside	Flavonoids	Flavonols	-	3	5955.91	6947.79	13883.9	13005.5	11948.4	15861.9
Lmcp004369	331.08	287.05	330.074	C17H14O7	[M+H]+	Quercetin-3',4'-dimethyl ether	Flavonoids	Flavonols	3306-29-4	3	434213	443179	413260	462098	547251	418297
ZBN0060	329.066	314.06	330.074	C17H14O7	[M-H]-	Quercetin-3,4'-Dimethyl Ether	Flavonoids	Flavonols	33429-83-3	3	7585.33	6606	5851.95	11610.3	10264.6	4888.34
Zbsp004438	627.16	303.05	626.148	C27H30O17	[M+H]+	Quercetin-3,4'-O-di-glucoside	Flavonoids	Flavonols	29125-80-2	2	136673	156981	159497	288691	278583	282578
ZBN0188	625.14	463.089	626.148	C27H30O17	[M-H]-	Quercetin-3,7-Di-O-glucoside	Flavonoids	Flavonols	-	3	54739.5	47511.1	50615.1	27606.7	58492.6	40948.2
Lmwp004293	935.25	303.05	934.238	C42H46O24	[M+H]+	Quercetin-3-O-(2'''-O-p-coumaroyl)sophoroside-7-O-glucoside	Flavonoids	Flavonols	-	3	6062.27	16192.6	8646.7	15005	24689.9	35776.5
HJAP127	757.22	303.05	756.211	C33H40O20	[M+H]+	Quercetin-3-O-(2''-O-Rhamnosyl)rutinoside	Flavonoids	Flavonols	55696-57-6	3	384830	130005	326926	492841	540937	586369
HJAP061	743.2	303.05	742.196	C32H38O20	[M+H]+	Quercetin-3-O-(2''-O-arabinosyl)rutinoside	Flavonoids	Flavonols	-	3	158942	142202	184242	192686	222791	220173
pmp000596	627.16	465.1	626.148	C27H30O17	[M+H]+	Quercetin-3-O-(2''-O-galactosyl)glucoside	Flavonoids	Flavonols	56782-99-1	3	32305.2	48828.2	42624.7	50393.2	67282.8	41365.2
ZBN0127	615.099	301.04	616.106	C28H24O16	[M-H]-	Quercetin-3-O-(2''-O-galloyl)glucoside	Flavonoids	Flavonols	69624-79-9	3	105040	93774.3	130711	78546	69142.4	43578
Lmyp004516	611.14	147.04	610.132	C30H26O14	[M+H]+	Quercetin-3-O-(2''-O-p-Coumaroyl)galactoside	Flavonoids	Flavonols	-	3	48248.3	49468.8	36254.7	136103	121569	53835.3
Lmmp003091	611.16	303.05	610.153	C27H30O16	[M+H]+	Quercetin-3-O-(4''-O-glucosyl)rhamnoside	Flavonoids	Flavonols	59262-54-3	1	3.64006e+07	2.98804e+07	3.51753e+07	3.25361e+07	3.30025e+07	3.50538e+07
Hmlp003068	627.15	303.05	626.148	C27H30O17	[M+H]+	Quercetin-3-O-(4''-glucosyl)glucoside; Meratin	Flavonoids	Flavonols	27215-04-9	3	100136	46180	95385	153018	267505	222505
Hmln002199	505.1	300.03	506.106	C23H22O13	[M-H]-	Quercetin-3-O-(6''-O-acetyl)galactoside	Flavonoids	Flavonols	-	3	771980	330505	1.0503e+06	424052	324074	433735
Zmsp004363	507.12	303.05	506.106	C23H22O13	[M+H]+	Quercetin-3-O-(6''-O-acetyl)glucoside	Flavonoids	Flavonols	-	3	113977	91929.4	110817	156908	135461	142092
Lmyp004052	611.14	147.04	610.132	C30H26O14	[M+H]+	Quercetin-3-O-(6''-O-p-Coumaroyl)galactoside	Flavonoids	Flavonols	-	1	1.3896e+06	1.44925e+06	1.28376e+06	683656	657009	701927
Lmdp004267	611.14	147.04	610.132	C30H26O14	[M+H]+	Quercetin-3-O-(6''-O-p-Coumaroyl)glucoside	Flavonoids	Flavonols	-	2	670959	675650	688293	238688	216155	242252
Lmsp003853	919.25	303.05	918.243	C42H46O23	[M+H]+	Quercetin-3-O-(6''-O-p-coumaroyl)sophoroside-7-O-rhamnoside	Flavonoids	Flavonols	-	3	57314	62211.6	39043.7	31217.8	59784.8	48212.1
Zmsp002938	773.22	303.05	772.206	C33H40O21	[M+H]+	Quercetin-3-O-(6''-O-rhamnosyl)glucoside-7-O-glucoside	Flavonoids	Flavonols	-	2	180268	185547	215586	320723	308864	301261
Lmfp002421	773.21	303.05	772.206	C33H40O21	[M+H]+	Quercetin-3-O-[rhamnosyl(1→2)glucosyl]-5-O-glucoside	Flavonoids	Flavonols	-	2	186431	218237	177596	253777	260054	251983
Lmtp004044	597.14	303.04	596.138	C26H28O16	[M+H]+	Quercetin-3-O-apiosyl(1→2)galactoside	Flavonoids	Flavonols	-	3	315919	337510	356951	475673	535421	530597
mws4183	433.08	300.03	434.085	C20H18O11	[M-H]-	Quercetin-3-O-arabinoside	Flavonoids	Flavonols	22255-13-6	1	6.25622e+06	5.23323e+06	6.108e+06	7.64019e+06	8.59411e+06	4.62393e+06
mws0061	463.09	300.03	464.096	C21H20O12	[M-H]-	Quercetin-3-O-galactoside (Hyperin)	Flavonoids	Flavonols	482-36-0	1	1.9291e+07	1.62852e+07	1.89593e+07	2.75836e+07	2.13848e+07	1.69118e+07
MWSHY0046	465.1	303.05	464.096	C21H20O12	[M+H]+	Quercetin-3-O-glucoside (Isoquercitrin)	Flavonoids	Flavonols	482-35-9	1	3.79575e+07	3.52827e+07	36788430	5.02508e+07	3.44562e+07	4.93723e+07
Lmsp004166	611.16	303.05	610.153	C27H30O16	[M+H]+	Quercetin-3-O-glucoside-7-O-rhamnoside	Flavonoids	Flavonols	-	1	4.37604e+07	4.24242e+07	4.26363e+07	4.40837e+07	3.77337e+07	4.50231e+07
GQ512001	771.2	303.05	772.206	C33H40O21	[M-H]-	Quercetin-3-O-glucosyl(1→3)rhamnosyl(1→6)Galactoside	Flavonoids	Flavonols	134953-93-8	3	39944.6	68071.6	75336.4	129491	88919.6	93734.4
Lmmp003783	479.09	303.05	478.075	C21H18O13	[M+H]+	Quercetin-3-O-glucuronide	Flavonoids	Flavonols	22688-79-5	3	50339	75807.3	66207.4	121715	182030	139188
Lmjp002461	611.16	303.05	610.153	C27H30O16	[M+H]+	Quercetin-3-O-neohesperidoside	Flavonoids	Flavonols	29662-79-1	1	4.61562e+06	3.8262e+06	4.40432e+06	9.3016e+06	11123208	1.01743e+07
MWSN0169	447.093	301.04	448.101	C21H20O11	[M-H]-	Quercetin-3-O-rhamnoside(Quercitrin)	Flavonoids	Flavonols	522-12-3	3	189044	162197	159117	601652	634878	649049
pmn001583	609.15	300.03	610.153	C27H30O16	[M-H]-	Quercetin-3-O-robinobioside	Flavonoids	Flavonols	52525-35-6	1	3.6515e+07	3.06856e+07	2.96515e+07	3.75626e+07	3.49258e+07	4.1852e+07
MWSHY0067	611.16	303.05	610.153	C27H30O16	[M+H]+	Quercetin-3-O-rutinoside (Rutin)	Flavonoids	Flavonols	153-18-4	1	3.65618e+07	4.07573e+07	4.31815e+07	4.21336e+07	3.81275e+07	3.97318e+07
Lmmp002334	773.21	303.05	772.206	C33H40O21	[M+H]+	Quercetin-3-O-rutinoside-7-O-glucoside	Flavonoids	Flavonols	-	2	112490	70925.6	75235.3	106628	93158.8	148586
Lnrp102163	757.21	303.05	756.211	C33H40O20	[M+H]+	Quercetin-3-O-rutinoside-7-O-rhamnoside	Flavonoids	Flavonols	-	3	142505	137505	102505	456004	222505	132505
Lmjp002596	597.14	303.05	596.138	C26H28O16	[M+H]+	Quercetin-3-O-sambubioside	Flavonoids	Flavonols	83048-35-5	3	373795	314217	317157	447977	510595	460656
MWSHY0162	627.16	303.06	626.148	C27H30O17	[M+H]+	Quercetin-3-O-sophoroside (Baimaside)	Flavonoids	Flavonols	18609-17-1	2	1.59875e+06	1.44876e+06	1.46511e+06	2.54973e+06	2.57177e+06	2.76497e+06
Lmdp003509	435.09	303.06	434.085	C20H18O11	[M+H]+	Quercetin-3-O-xyloside (Reynoutrin)	Flavonoids	Flavonols	549-32-6	1	1.42791e+07	1.38766e+07	1.08714e+07	2.47099e+07	2.34742e+07	1.86244e+07
mws0856	463.09	301.04	464.096	C21H20O12	[M-H]-	Quercetin-4'-O-glucoside (Spiraeoside)	Flavonoids	Flavonols	20229-56-5	1	8.25164e+06	7.73761e+06	8.82655e+06	1.36829e+07	1.86536e+07	1.49528e+07
Lmfn003760	477.07	301.04	478.075	C21H18O13	[M-H]-	Quercetin-4'-O-glucuronide	Flavonoids	Flavonols	201463-36-7	3	29149.4	29043.9	40052	18588.6	11257.1	17920
ZBN0137	477.067	301.04	478.075	C21H18O13	[M-H]-	Quercetin-5-O-glucuronide	Flavonoids	Flavonols	-	3	29149.4	29043.9	40052	18588.6	11257.1	17920
Smgp004575	465.1	303.05	464.096	C21H20O12	[M+H]+	Quercetin-5-O-β-D-glucoside	Flavonoids	Flavonols	-	1	4.40281e+07	5.63457e+07	5.0315e+07	3.03128e+07	2.6365e+07	2.6074e+07
pmp000589	551.1	303.05	550.096	C24H22O15	[M+H]+	Quercetin-7-O-(6''-malonyl)glucoside	Flavonoids	Flavonols	98767-37-4	1	1.91976e+06	1.87009e+06	2.02572e+06	1.03355e+06	1.09043e+06	1.02203e+06
mws1329	463.09	301.04	464.096	C21H20O12	[M-H]-	Quercetin-7-O-glucoside	Flavonoids	Flavonols	491-50-9	1	1.06524e+07	6.38387e+06	7.39949e+06	1.38148e+07	1.43775e+07	1.44618e+07
Zbsp004301	611.16	303.05	610.153	C27H30O16	[M+H]+	Quercetin-7-O-rutinoside	Flavonoids	Flavonols	147714-62-3	1	4.1368e+07	2.83423e+07	4.22444e+07	4.21192e+07	4.11325e+07	4.22338e+07
Lmmp002755	773.21	303.05	772.206	C33H40O21	[M+H]+	Quercetin-7-O-rutinoside-4'-O-glucoside	Flavonoids	Flavonols	-	1	5.64799e+07	5.40366e+07	6.07922e+07	6.31204e+07	5.35372e+07	5.82136e+07
MWS5169	172.04	128.05	173.048	C10H7NO2	[M-H]-	Quinoline-4-carboxylic acid	Alkaloids	Quinoline alkaloids	486-74-8	2	96198	102592	28402.8	303680	367022	322537
pme2125	503.16	179	504.169	C18H32O16	[M-H]-	Raffinose	Others	Saccharides	512-69-6	2	2.38804e+06	2.47922e+06	2.73251e+06	1.81119e+06	1.35075e+06	1.79612e+06
Ypgn004474	389.12	227.07	390.132	C20H22O8	[M-H]-	Resveratroloside	Others	Stilbene	38963-95-0	3	35977.4	61707.7	57727.2	49552.3	39034.2	41126.2
Wahp006113	507.15	345.1	506.142	C24H26O12	[M+H]+	Rhamnazine-4'-O-β-D-glucoside	Flavonoids	Flavones	-	3	26464.4	31337	29596.2	87852.4	107672	67814.7
Wahp006462	507.15	345.1	506.142	C24H26O12	[M+H]+	Rhamnazine-5-O-β-D-glucoside	Flavonoids	Flavones	-	3	185074	223285	188458	267456	397239	275917
Lmjp002906	479.12	317.07	478.111	C22H22O12	[M+H]+	Rhamnetin-3-O-Glucoside	Flavonoids	Flavonols	27875-34-9	1	1.53178e+06	1.50505e+06	1.81128e+06	6.42559e+06	6.32543e+06	6.29104e+06
HJAP120	625.166	317.066	624.169	C28H32O16	[M+H]+	Rhamnetin-3-O-Rutinoside	Flavonoids	Flavonols	-	1	2.30608e+06	2.34624e+06	1.57272e+06	4.78774e+06	4.54384e+06	4.61797e+06
Labn002291	461.13	153.02	462.137	C19H26O13	[M-H]-	Rhamnosyl-gentisic acid-5-O-β-D-glucoside	Phenolic acids	Phenolic acids	-	2	68631.9	70685.5	69412	48925.7	37576.3	45148.5
pmn001338	445.08	283	446.085	C21H18O11	[M-H]-	Rhein-8-O-glucoside	Quinones	Anthraquinone	34298-86-7	3	51260.2	49210.2	20507.7	99423.1	102498	92249
CYp004721	482.26	153.129	464.226	C21H36O11	[M+NH4]+	Rhodioloside F	Others	Others	-	1	3.80809e+07	4.27071e+07	4.19627e+07	3.0117e+07	31163049	2.73553e+07
Lahp003373	915.17	287.06	914.154	C44H34O22	[M+H]+	Rhodisin	Flavonoids	Flavanols	-	2	135639	142935	134428	342720	318566	362096
Lmdp003146	167.11	93.07	166.099	C10H14O2	[M+H]+	Rhododendrol	Phenolic acids	Phenolic acids	501-96-2	1	690674	744466	702061	530223	578756	559237
mws0232	377.15	243.09	376.138	C17H20N4O6	[M+H]+	Riboflavin (Vitamin B2)	Others	Vitamin	83-88-5	2	284687	215496	224403	233543	163020	169700
pme2746	784.15	437.09	785.157	C27H33N9O15P2	[M-H]-	Riboflavin 5'-Adenosine Diphosphate	Nucleotides and derivatives	Nucleotides and derivatives	146-14-5	3	543939	440789	429506	398828	424775	483480
pmf0289	336.17	148.06	335.159	C15H21N5O4	[M+H]+	Riboprine	Nucleotides and derivatives	Nucleotides and derivatives	7724-76-7	3	13643.3	13739.4	18181.6	21130.7	21095.9	10698.2
pmc0281	400.15	136.06	399.139	C15H21N5O8	[M+H]+	Ribosyladenosine	Nucleotides and derivatives	Nucleotides and derivatives	-	3	547355	602541	615707	671792	761566	652643
Hmln008119	197.12	153.12	198.126	C11H18O3	[M-H]-	Robinlin	Terpenoids	Terpene	-	3	116411	109708	115372	122137	116801	109646
pmn001423	385.19	223.14	386.194	C19H30O8	[M-H]-	Roseoside	Others	Ketone compounds	54835-70-0	3	134418	107713	131558	54337.7	74363	61790.8
MWS20155	361.09	163.04	360.084	C18H16O8	[M+H]+	Rosmarinic acid	Phenolic acids	Phenolic acids	537-15-5	3	2.14098e+06	1.77689e+06	1.85219e+06	1.82405e+06	1.48252e+06	1.70637e+06
pmn001710	521.13	359.08	522.137	C24H26O13	[M-H]-	Rosmarinic acid-3'-O-glucoside	Phenolic acids	Phenolic acids	910028-78-3	3	227712	226745	178230	162969	90398.2	84711.5
Wayn007653	371.15	341.1	372.157	C21H24O6	[M-H]-	Rubanol	Others	Others	-	3	19037.2	21105.7	20366.6	17747.7	17895.6	16100.8
pmp000604	435.13	273.07	434.121	C21H22O10	[M+H]+	Rubrofusarin-6-O-glucoside	Others	Ketone compounds	132922-80-6	2	410233	562289	473759	560746	703170	648866
Lcsn000626	261	181.05	262.011	C12H6O7	[M-H]-	Rubusin B	Others	Others	-	2	1.46827e+06	1.39318e+06	1.68836e+06	2.23866e+06	2.12541e+06	2.40168e+06
MWSslk148	611.16	303.06	664.185	C27H36O19	[M-3H2O+H]+	Rutin Trihydrate	Flavonoids	Flavanols	207671-50-9	2	2.80272e+07	2.75584e+07	3.62233e+07	3.21109e+07	3.12266e+07	3.30935e+07
MWStz103	399.15	250.09	398.137	C15H22N6O5S	[M+H]+	S-(5'-Adenosyl)-L-methionine	Amino acids and derivatives	Amino acids and derivatives	29908-03-0	2	344187	294653	325768	460503	539290	565026
Zmdp000972	136.04	91.05	135.035	C4H9NO2S	[M+H]+	S-Methyl-L-cysteine	Amino acids and derivatives	Amino acids and derivatives	1187-84-4	3	279075	288542	298109	296168	306569	185602
Zmhp003607	773.21	303.05	772.206	C33H40O21	[M+H]+	Sachaloside IV	Flavonoids	Flavones	1001645-54-0	2	112490	70925.6	75235.3	106628	93158.8	148586
Jmzn003343	521.2	329.14	522.21	C26H34O11	[M-H]-	Saikolignanoside A	Lignans and Coumarins	Lignans	-	3	585366	555015	597708	400409	501017	539502
Wbwp005233	465.22	361.17	464.205	C24H32O9	[M+H]+	Sakuraresinol	Lignans and Coumarins	Lignans	-	2	24504.7	55085.8	80646.6	95176.7	203568	74746.3
pmp000234	527.15	331.08	526.148	C27H26O11	[M+H]+	Salcolin A	Flavonoids	Flavones	369390-51-2	1	1.59909e+06	1.26698e+06	1.25952e+06	299341	291838	276377
pmp000235	527.15	331.08	526.148	C27H26O11	[M+H]+	Salcolin B	Flavonoids	Flavones	-	1	195272	182321	209075	28997.4	25385.7	22066.3
Ymjm000154	285.1	123.05	286.105	C13H18O7	[M-H]-	Salicin	Phenolic acids	Phenolic acids	138-52-3	2	131791	126636	216140	52115.7	57485.7	24574.5
Lmgn001670	137.03	108.02	138.032	C7H6O3	[M-H]-	Salicylic acid	Phenolic acids	Phenolic acids	69-72-7	3	59309.6	70752.9	66106.3	65231.1	66258.4	55277.2
pmb3142	299.08	137.02	300.084	C13H16O8	[M-H]-	Salicylic acid-2-O-glucoside	Phenolic acids	Phenolic acids	10366-91-3	3	1.03002e+06	792176	616949	819563	723095	772241
Labn006638	405.12	137.03	406.126	C20H22O9	[M-H]-	Salicyloylsalicin	Phenolic acids	Phenolic acids	-	2	4.43537e+06	4.37685e+06	4.78384e+06	118323	85267.7	82740.2
Ymjm000148	299.11	137.02	300.121	C14H20O7	[M-H]-	Salidroside	Phenolic acids	Phenolic acids	10338-51-9	1	4.22448e+07	4.19228e+07	3.45649e+07	4.15249e+07	3.51867e+07	4.31924e+07
Hmsn002598	301.09	139.04	302.1	C13H18O8	[M-H]-	Salirepin	Phenolic acids	Phenolic acids	26652-12-0	3	1.08973e+06	987804	1.12744e+06	793020	964684	1.20407e+06
Hmqn003212	633.08	301.01	634.081	C27H22O18	[M-H]-	Sanguiin H4	Tannins	Tannin	84316-77-8	1	6.82684e+06	6.78041e+06	9.17301e+06	2.4032e+06	2.44947e+06	2.41943e+06
Lcsn000628	633.07	301	634.081	C27H22O18	[M-H]-	Sanguiin H5	Tannins	Tannin	-	1	5.76051e+06	7.33646e+06	7.20612e+06	2.25486e+06	2.49457e+06	2.38366e+06
Lmtp004146	275.09	107.05	274.084	C15H14O5	[M+H]+	Santalin	Others	Ketone compounds	7400-10-4	2	2.27246e+06	3.11644e+06	2.97819e+06	1.80816e+06	2.16343e+06	2.04972e+06
Hmmn003343	285.08	163.04	286.084	C16H14O5	[M-H]-	Sappanchalcone	Flavonoids	Chalcones	94344-54-4	3	5005	20437.1	15310.7	30474.8	15823.9	31293
mws1660	565.16	529.13	564.148	C26H28O14	[M+H]+	Schaftoside	Flavonoids	Flavones	51938-32-0	1	453832	389476	444290	252449	265271	233030
Lhhp111111	539.23	137.06	538.22	C30H34O9	[M+H]+	Schisantherin E	Lignans and Coumarins	Lignans	64917-83-5	2	471622	545053	484010	427637	483210	419905
Lhhp111109	637.26	559.23	636.257	C35H40O11	[M+H]+	Schisantherin J	Lignans and Coumarins	Lignans	135432-28-9	2	1.21012e+06	730776	796312	1.04272e+06	948800	704065
MWSCX014	193.05	133.03	192.042	C10H8O4	[M+H]+	Scopoletin (7-Hydroxy-6-methoxycoumarin)	Lignans and Coumarins	Coumarins	92-61-5	2	257059	281092	256629	282868	340942	327048
mws1077	355.102	193.049	354.095	C16H18O9	[M+H]+	Scopoletin-7-O-glucoside (Scopolin)	Lignans and Coumarins	Coumarins	531-44-2	3	86289.4	98892.9	91136.9	89197.9	95984.4	94045.4
Hmbp002498	487.14	193.05	486.137	C21H26O13	[M+H]+	Scopoletin-7-O-xylosyl(1→6)glucoside	Lignans and Coumarins	Coumarins	-	3	24102.8	16966.3	8075.79	74043.1	52650.5	49087.2
Qmxp082605	361.16	137.06	360.157	C20H24O6	[M+H]+	Sculponeatin A	Terpenoids	Ditepenoids	85287-60-1	2	178720	335848	303612	205866	327784	201305
Lmdp006732	301.07	258.05	300.063	C16H12O6	[M+H]+	Scutellarein-4'-methyl ether (5,6,7-Trihydroxy-4'-methoxyflavone)	Flavonoids	Flavones	6563-66-2	1	19503.9	16564.2	17515.9	15959.4	13960.5	13620.8
pmp000307	439.16	259.1	438.153	C21H26O10	[M+H]+	Sec-O-glucosylhamaudol	Others	Chromone	80681-44-3	3	1.06601e+06	1.0264e+06	962415	1.60387e+06	1.41726e+06	1.48859e+06
Lmtn003096	523.22	361.14	524.226	C26H36O11	[M-H]-	Secoisolariciresinol 4-O-glucoside	Lignans and Coumarins	Lignans	-	3	1.10387e+06	790150	1.25258e+06	1.15424e+06	1.38032e+06	1.33343e+06
Zmsn003194	373.11	193.05	374.121	C16H22O10	[M-H]-	Secologaoside	Others	Others	-	3	71751	66492	45005.7	154762	130761	174345
Zmcp102201	205.09	149.02	204.079	C12H12O3	[M+H]+	Senkyunolide B	Others	Lactones	93236-67-0	1	1.60065e+07	1.62439e+07	1.58885e+07	1.73392e+07	1.65559e+07	1.63336e+07
Zmcp102202	205.09	149.02	204.079	C12H12O3	[M+H]+	Senkyunolide C	Others	Lactones	-	1	1.57652e+07	1.60935e+07	1.74444e+07	1.74771e+07	1.48525e+07	1.63128e+07
pmp001230	279.16	121.03	278.152	C16H22O4	[M+H]+	Senkyunolide M	Others	Lactones	146986-60-9	3	1.95698e+07	2.07277e+07	2.13272e+07	2.03909e+07	2.04591e+07	2.0498e+07
Lcsp001896	310.14	166.09	309.132	C14H19N3O5	[M+H]+	Ser-Gly-Phe	Amino acids and derivatives	Amino acids and derivatives	-	3	15439.5	28547.3	25460.1	14727.9	21542.8	16979.1
mws1392	139.04	98.98	138.032	C7H6O3	[M+H]+	Sesamol	Lignans and Coumarins	Lignans	533-31-3	3	110163	104543	106791	98934.2	116933	113548
HJN056	557.24	509.22	558.246	C30H38O10	[M-H]-	Sesquimarocanol B	Phenolic acids	Phenolic acids	-	2	2.99875e+06	2.52485e+06	2.84753e+06	1.64454e+06	1.72689e+06	1.8112e+06
Qmqp101736	309.24	179.14	308.235	C19H32O3	[M+H]+	Sessilifol O	Terpenoids	Sesquiterpenoids	-	3	7988.84	6500.38	5239.52	6216.59	4243.35	4548.26
Lmmp002463	625.18	317.07	624.169	C28H32O16	[M+H]+	Sexangularetin-3-O-glucoside-7-O-rhamnoside	Flavonoids	Flavonols	-	1	2.39721e+06	2.36121e+06	2.11792e+06	3.65585e+06	5.18855e+06	4.31131e+06
mws0154	173.05	93.03	174.053	C7H10O5	[M-H]-	Shikimic acid	Organic acids	Organic acids	138-59-0	2	1.28501e+06	1.35261e+06	1.42288e+06	6.50926e+06	6.14156e+06	6.0981e+06
Wasn006251	419.1	153.02	420.106	C20H20O10	[M-H]-	Shomaside F	Phenolic acids	Phenolic acids	-	2	5.6755e+06	4.74119e+06	4.9555e+06	4.33727e+06	4.80642e+06	4.5912e+06
pmn001468	461.13	137.02	462.137	C19H26O13	[M-H]-	Sibiricose A3	Phenolic acids	Phenolic acids	139726-39-9	3	145788	145937	161185	70984.2	71755.7	92145.4
Lmbp002309	371.1	209.05	370.126	C17H22O9	[M+H]+	Sinapaldehyde-4-O-Glucoside	Phenolic acids	Phenolic acids	154461-65-1	2	50453.6	68139.2	54694.6	79903.4	90600.9	58735.5
Lmtp004382	209.08	149.06	208.074	C11H12O4	[M+H]+	Sinapinaldehyde	Phenolic acids	Phenolic acids	4206-58-0	3	1.00091e+06	936596	994670	1.09604e+06	1.26498e+06	1.35684e+06
Lmhn003246	517.1	223.06	518.106	C24H22O13	[M-H]-	Sinapoylcaffeoyltartaric acid	Phenolic acids	Phenolic acids	-	3	57762.5	58802.5	53774.3	84709.4	80149.9	100943
Lhqp101805	325.09	163.04	324.084	C15H16O8	[M+H]+	Skimmin (7-Hydroxycoumarin-7-O-glucoside)	Lignans and Coumarins	Coumarins	93-39-0	2	113850	161860	119498	164146	148951	155683
Lmmn000214	487.17	341.11	488.174	C18H32O15	[M-H]-	Solatriose	Others	Saccharides	528-40-5	3	310227	373871	353244	147301	171428	149903
MWSslk002	433.11	271.06	432.106	C21H20O10	[M+H]+	Sophoricoside	Flavonoids	Isoflavones	152-95-4	2	2.3769e+06	1.8161e+06	2.31115e+06	7.52554e+06	6.06851e+06	6.18999e+06
Lmcp006840	221.19	135.12	220.183	C15H24O	[M+H]+	Spathulenol	Terpenoids	Sesquiterpenoids	6750-60-3	3	39044.8	40204.6	40057.5	29494.4	32820.6	33782.1
mws0018	203.22	84.08	202.216	C10H26N4	[M+H]+	Spermine	Alkaloids	Alkaloids	71-44-3	3	6.14246e+06	6.56224e+06	5.01282e+06	8.31402e+06	9.64588e+06	9.84403e+06
mws1366	415.32	415.32	416.329	C27H44O3	[M-H]-	Spirostan-3-ol (Tigogenin)	Steroids	Steroid	77-60-1	2	75506.3	70612.9	81538.1	98196.3	86524.7	89663.4
pmp000966	144.1	84.08	143.095	C7H13NO2	[M+H]+	Stachydrine	Alkaloids	Pyrrole alkaloids	471-87-4	3	3.64182e+06	3.85378e+06	4.41701e+06	5.72651e+06	6.90234e+06	5.5882e+06
Zmzp005934	284.3	102.09	283.288	C18H37NO	[M+H]+	Stearamide	Alkaloids	Alkaloids	124-26-5	3	27273.6	27637.7	23831.6	25868	33550.6	43340.8
mws1489	283.26	283.26	284.272	C18H36O2	[M-H]-	Stearic Acid	Lipids	Free fatty acids	57-11-4	3	2.17195e+07	2.67902e+07	2.64109e+07	2.11599e+07	2.34663e+07	2.31207e+07
Lcyp000107	333.08	171.03	332.074	C13H16O10	[M+H]+	Stellarin	Phenolic acids	Phenolic acids	-	3	350041	190248	190503	547555	534241	499081
Lmhn002379	633.07	301	634.081	C27H22O18	[M-H]-	Strictinin	Tannins	Tannin	517-46-4	2	346424	403649	357910	122561	133171	111547
Lcsn000646	483.29	161.05	484.304	C26H44O8	[M-H]-	Suavioside A	Terpenoids	Ditepenoids	133740-37-1	2	357472	324029	372716	583009	554121	481804
Lmqp000873	101.02	55.02	100.016	C4H4O3	[M+H]+	Succinic anhydride	Organic acids	Organic acids	108-30-5	3	1.12444e+06	1.14571e+06	1.16602e+06	1.27169e+06	1.41312e+06	1.3914e+06
pme3337	384.12	252.07	383.108	C14H17N5O8	[M+H]+	Succinyladenosine	Nucleotides and derivatives	Nucleotides and derivatives	4542-23-8	1	2.32599e+06	2.12428e+06	2.10493e+06	1.7938e+06	1.54446e+06	1.62211e+06
ZbLn005207	341.09	96.96	342.099	C12H22O9S	[M-H]-	Sulfatricalysine C	Others	Saccharides	-	2	3.47948e+06	2.7936e+06	2.80151e+06	874741	1.14153e+06	1.14459e+06
Wcfn003941	305.07	96.96	306.077	C12H18O7S	[M-H]-	Sulfo jasmonate	Others	Others	-	2	1.25309e+07	1.03066e+07	1.29399e+07	3.90139e+06	3.20721e+06	3.72321e+06
mws1526	359.13	197.08	358.126	C16H22O9	[M+H]+	Sweroside	Terpenoids	Monoterpenoids	14215-86-2	2	1.0619e+06	1.20021e+06	1.24064e+06	1.02908e+06	1.02228e+06	908942
pmp000233	463.12	313.07	462.116	C22H22O11	[M+H]+	Swertiajaponin	Flavonoids	Flavones	6980-25-2	2	225005	139253	152505	202505	237505	457350
pmp000695	375.13	177.05	374.121	C16H22O10	[M+H]+	Swertiamarin	Terpenoids	Monoterpenoids	17388-39-5	3	67231.7	61896.7	53366.9	74709.4	96040.7	68290.7
mws1350	181.05	151	182.058	C9H10O4	[M-H]-	Syringaldehyde; 4-Hydroxy-3,5-Dimethoxybenzaldehyde	Others	Aldehyde compounds	134-96-3	3	47039.5	22615.1	30677.7	64707	35789	48304.8
MWS20152	417.16	402.1	418.163	C22H26O8	[M-H]-	Syringaresinol	Lignans and Coumarins	Lignans	21453-71-4	2	26690.2	13725.3	11589.7	96890.4	118498	116870
Yamn004825	579.2	339.12	580.216	C28H36O13	[M-H]-	Syringaresinol-4'-O-glucoside	Lignans and Coumarins	Lignans	-	3	54090.1	55110.5	48982.2	45084.1	25612.4	83670.7
MWSHC2047	579.21	417.16	580.216	C28H36O13	[M-H]-	Syringaresinol-4'-O-glucoside; Acanthoside B	Lignans and Coumarins	Lignans	7374-79-0	3	246603	111089	211815	177877	293150	278199
Zbsp004862	509.13	347.08	508.122	C23H24O13	[M+H]+	Syringetin-3-O-glucoside	Flavonoids	Flavonols	40039-49-4	1	1.33604e+06	1.28797e+06	1.36699e+06	1.68015e+06	1.48394e+06	1.8167e+06
HJAP006	509.13	347.08	508.122	C23H24O13	[M+H]+	Syringetin-7-O-glucoside	Flavonoids	Flavonols	-	1	2.02262e+06	1.56605e+06	986112	1.82129e+06	2.01371e+06	1.84184e+06
mws0011	371.13	209.08	372.142	C17H24O9	[M-H]-	Syringin	Phenolic acids	Phenolic acids	118-34-3	3	263208	207684	271557	248470	165630	238241
Wchn003509	359.1	239.06	360.106	C15H20O10	[M-H]-	Syringoyl-D-Glucose	Phenolic acids	Phenolic acids	-	3	147553	201207	543247	193623	162611	305099
Lmgn002253	695.2	353.09	696.19	C31H36O18	[M-H]-	Syringoylcaffeoylquinic acid-D-glucose	Phenolic acids	Phenolic acids	-	2	185413	182202	175346	165832	201476	175383
Zmhp005139	565.12	317.07	564.111	C25H24O15	[M+H]+	Tamarixetin-3-O-(6''-malonyl)glucoside	Flavonoids	Flavonols	-	3	116151	140017	72869.8	306597	291441	268306
Lmsp004721	625.18	317.07	624.169	C28H32O16	[M+H]+	Tamarixetin-3-O-glucoside-7-O-rhamnoside	Flavonoids	Flavonols	-	1	2.27896e+06	2.56276e+06	2.18213e+06	5.59849e+06	5.70017e+06	5.9421e+06
HJN051	623.16	315.05	624.169	C28H32O16	[M-H]-	Tamarixetin-3-O-rutinoside	Flavonoids	Flavonols	-	3	139168	145262	155539	201715	267185	256995
Lszp210010	325.14	191.08	324.132	C15H20N2O6	[M+H]+	Tatarine	Alkaloids	Alkaloids	-	3	122902	145007	178727	149520	118057	131534
mws0044	303.05	125.02	304.058	C15H12O7	[M-H]-	Taxifolin(Dihydroquercetin)	Flavonoids	Flavanonols	480-18-2	2	845528	671818	647090	1.10588e+06	799087	801050
MWSHY0130	451.12	305.06	450.116	C21H22O11	[M+H]+	Taxifolin-7-O-rhamnoside	Flavonoids	Flavanonols	137592-12-2	3	25140.1	35625.4	16763	35754.9	25160.1	50261.8
MWSslk013	463.12	301.09	462.116	C22H22O11	[M+H]+	Tectoridin	Flavonoids	Isoflavones	611-40-5	2	6.4202e+06	5.73721e+06	5.56374e+06	1.03466e+07	7.61783e+06	8.35328e+06
Zbsn007741	299.06	284.03	300.063	C16H12O6	[M-H]-	Tectorigenin	Flavonoids	Isoflavones	548-77-6	3	246506	258048	269346	179591	180402	184408
Lmsn002578	937.1	609.15	938.102	C41H30O26	[M-H]-	Tellimagrandin II	Tannins	Tannin	81571-72-4	3	22010.3	37859.6	10239.1	23006.3	33008.5	26602.5
MWSslk218	679.37	455.32	680.377	C36H56O12	[M-H]-	Tenuifolin	Terpenoids	Triterpene Saponin	20183-47-5	2	9662.84	7719.61	6037.77	6982.38	4831.6	7104.77
pme0281	165.019	121.029	166.027	C8H6O4	[M-H]-	Terephthalic acid	Phenolic acids	Phenolic acids	100-21-0	3	445222	625923	556007	338254	359485	442562
Wcdp005264	246.24	88.08	245.236	C14H31NO2	[M+H]+	Tetradecasphinganine	Others	Others	-	2	233502	227596	238847	215830	192907	253452
Wcfp007836	302.3	88.08	301.298	C18H39NO2	[M+H]+	Tetradecyldiethanolamine	Alkaloids	Alkaloids	18924-66-8	2	377905	270382	357858	429737	401811	428120
Sazp000955	272.11	110.06	271.106	C12H17NO6	[M+H]+	Tetraphyllin A	Alkaloids	Isoquinoline alkaloids	-	2	305967	293360	296786	377265	89949.8	170065
Lmcn004772	399.07	233.05	400.079	C20H16O9	[M-H]-	Theaflagallin	Tannins	Tannin	102208-15-1	2	3.97094e+06	5.42082e+06	3.38827e+06	2.4683e+06	1.88319e+06	3.16514e+06
Lmcn004686	851.15	425.09	852.154	C43H32O19	[M-H]-	Theaflavate B;3'-O-(3,4,5-Trihydroxybenzoyl)	Tannins	Tannin	152542-70-6	2	6.79018e+06	7.24937e+06	6.09615e+06	9.73887e+06	9.97305e+06	9.10691e+06
mws1293	565.13	139.04	564.127	C29H24O12	[M+H]+	Theaflavin	Tannins	Proanthocyanidins	4670-05-7	2	570190	399168	351231	513939	437351	439942
mws1295	717.14	579.11	716.138	C36H28O16	[M+H]+	Theaflavin-3'-Gallate	Tannins	Proanthocyanidins	28543-07-9	3	160202	172351	168107	239215	231352	286651
MWSHY0158	869.16	731.12	868.149	C43H32O20	[M+H]+	Theaflavin-3,3'-di-O-gallate	Tannins	Proanthocyanidins	30462-35-2	3	8972.67	5610.05	10191.6	40689.1	23597.4	25457.1
mws1294	717.145	579.113	716.138	C36H28O16	[M+H]+	Theaflavin-3-gallate	Tannins	Proanthocyanidins	30462-34-1	3	152569	159015	129262	251801	251065	255108
Lahp003174	915.16	287.06	914.154	C44H34O22	[M+H]+	Theasinensin A	Flavonoids	Flavanols	-	2	777854	863214	846241	1.80787e+06	2.43064e+06	2.02174e+06
Lahp002795	763.15	443.1	762.143	C37H30O18	[M+H]+	Theasinensin B	Flavonoids	Flavanols	89064-32-4	2	9.63848e+06	9.65531e+06	8.75878e+06	7.71141e+06	7.90613e+06	8.85296e+06
CYn002678	609.126	423.073	610.132	C30H26O14	[M-H]-	Theasinensin C	Tannins	Tannin	89013-69-4	1	6.28896e+07	5.91445e+07	5.34304e+07	3.73899e+07	4.41996e+07	4.11087e+07
CYn003753	913.152	761.137	914.154	C44H34O22	[M-H]-	Theasinensin D	Tannins	Tannin	-	1	1.93705e+06	1.96722e+06	1.6173e+06	4.45673e+06	4.02388e+06	4.77737e+06
CYn002228	609.127	423.072	610.132	C30H26O14	[M-H]-	Theasinensin E	Tannins	Tannin	-	1	1.12543e+07	1.04997e+07	8.86914e+06	8.73944e+06	8.65113e+06	8.95751e+06
Lahp003530	899.17	287.05	898.159	C44H34O21	[M+H]+	Theasinensin F	Flavonoids	Flavanols	116329-55-6	3	623015	493409	494497	1.54433e+06	1.37071e+06	1.48373e+06
Lmcp001538	181.07	138.07	180.065	C7H8N4O2	[M+H]+	Theobromine	Alkaloids	Alkaloids	83-67-0	1	3.21602e+07	3.26373e+07	2.92096e+07	3.54986e+07	3.42115e+07	3.21284e+07
mws0352	179.06	164.03	180.065	C7H8N4O2	[M-H]-	Theophylline	Alkaloids	Alkaloids	58-55-9	2	381845	403645	405779	303896	376720	403541
Lcsp002261	306.14	188.07	305.138	C15H19N3O4	[M+H]+	Thr-Trp	Amino acids and derivatives	Amino acids and derivatives	186761-42-2	3	23767.5	24087.4	19931.9	30603	30595.8	33990.2
Zmxp004471	287.06	153.02	286.048	C15H10O6	[M+H]+	Thunberginol B	Lignans and Coumarins	Coumarins	147666-81-7	2	73106	80540	74934.3	99124.8	88009.5	97886
Zmxp004722	435.13	273.08	434.121	C21H22O10	[M+H]+	Thunberginol G 3'-Glucoside	Lignans and Coumarins	Coumarins	-	3	406432	386810	419167	1.18127e+06	1.15206e+06	885214
pme0264	243.1	127.05	242.09	C10H14N2O5	[M+H]+	Thymidine	Nucleotides and derivatives	Nucleotides and derivatives	50-89-5	3	32491.4	18914.2	26169.5	70145.8	74688.3	53857.5
Yaap008732	165.13	81.07	164.12	C11H16O	[M+H]+	Thymol methyl ether	Terpenoids	Monoterpenoids	1076-56-8	3	165948	159039	146341	71778.6	72069.8	80826.6
Lmgn007652	329.23	211.13	330.241	C18H34O5	[M-H]-	Tianshic acid	Organic acids	Organic acids	-	3	34778	27449.5	31984.9	32183.9	32446.4	41143.2
Yarn004381	581.22	329.14	582.231	C28H38O13	[M-H]-	Tortoside B	Lignans and Coumarins	Lignans	-	2	94052.6	250346	249754	293335	428031	379412
pmb0751	321.1	147.04	320.09	C16H16O7	[M+H]+	Trans-5-O-(p-Coumaroyl)shikimate	Phenolic acids	Phenolic acids	-	3	102214	102175	117716	201794	179839	175992
CYp011527	403.233	129.019	402.225	C20H34O8	[M+H]+	Tributyl acetylcitrate	Others	Others	77-90-7	1	7.68742e+06	7.89687e+06	7.55807e+06	7.31022e+06	7.79502e+06	7.64422e+06
mws0920	301.04	151	302.043	C15H10O7	[M-H]-	Tricetin (5,7,3',4',5'-Pentahydroxyflavone)	Flavonoids	Flavones	520-31-0	1	2.00118e+06	2.30904e+06	1.94243e+06	3.58096e+06	5.02514e+06	4.71473e+06
Lmzp004885	331.08	315.05	330.074	C17H14O7	[M+H]+	Tricin (5,7,4'-Trihydroxy-3',5'-dimethoxyflavone)	Flavonoids	Flavones	520-32-1	1	347996	355675	321100	443767	372533	362589
pmb0746	527.15	331.08	526.148	C27H26O11	[M+H]+	Tricin-4'-O-(guaiacylglycerol)ether	Flavonoids	Flavones	-	1	219059	200818	246728	29327.3	30401.4	36233.1
Lmhp206353	493.13	331.08	492.127	C23H24O12	[M+H]+	Tricin-4'-O-glucoside	Flavonoids	Flavones	-	1	3.76986e+07	3.45709e+07	3.48863e+07	3.17579e+07	2.97e+07	3.04834e+07
Zbsp004650	493.13	331.08	492.127	C23H24O12	[M+H]+	Tricin-5-O-Glucoside	Flavonoids	Flavones	32769-00-9	2	3.40579e+07	2.89229e+07	3.22778e+07	2.76993e+07	2.80195e+07	2.73344e+07
Zbsp006693	527.16	331.08	526.148	C27H26O11	[M+H]+	Tricin-5-O-guaiacylglycerol	Flavonoids	Flavones	-	1	1.4519e+06	1.33892e+06	1.32882e+06	296566	303165	367073
ZBN0239	651.156	329.069	652.164	C29H32O17	[M-H]-	Tricin-7-O-(2''-O-rhamnosyl)galacturonide	Flavonoids	Flavones	89915-54-8	3	14940.6	16442.9	12946.6	15415.7	21575.2	21900
pmb0736	493.134	331.081	492.127	C23H24O12	[M+H]+	Tricin-7-O-Glucoside	Flavonoids	Flavones	32769-01-0	1	4.32488e+07	4.5847e+07	5.03703e+07	3.97765e+07	3.29703e+07	3.31879e+07
pmb3045	505.1	329.07	506.106	C23H22O13	[M-H]-	Tricin-7-O-Glucuronide	Flavonoids	Flavones	-	3	96789.7	120833	105173	50160	41244.2	71043.9
Lmgp004959	639.19	331.08	638.185	C29H34O16	[M+H]+	Tricin-7-O-neohesperidoside	Flavonoids	Flavones	53766-40-8	3	253741	261226	270005	113427	117972	362096
Hmgp003086	639.192	331.081	638.185	C29H34O16	[M+H]+	Tricin-7-O-rutinoside	Flavonoids	Flavones	-	3	152217	114665	182441	141430	123535	122280
pmb3041	521.09	329.2	522.101	C23H22O14	[M-H]-	Tricin-7-O-saccharic acid	Flavonoids	Flavones	-	3	365382	354915	417824	364334	357322	328359
MWS5231	243.16	181.16	244.167	C13H24O4	[M-H]-	Tridecanedioic acid	Lipids	Free fatty acids	505-52-2	3	22585	18189.2	22308.4	21218.7	22119.4	19524
mws1172	445.11	283.06	446.121	C22H22O10	[M-H]-	Trifolirhizin (Maackiain-3-O-glucoside)	Flavonoids	Isoflavones	6807-83-6	2	91978.4	81537.7	103726	118509	175267	115611
pmn001523	473.04	169.01	474.043	C21H14O13	[M-H]-	Trigallic acid	Phenolic acids	Phenolic acids	2131-66-0	3	1.7075e+06	1.53299e+06	1.07276e+06	1.26522e+06	842016	1.36834e+06
mws0005	161.11	144.08	160.1	C10H12N2	[M+H]+	Tryptamine	Alkaloids	Plumerane	61-54-1	3	276778	219993	288659	368269	316147	353386
Sazp003601	387.17	207.11	388.173	C18H28O9	[M-H]-	Tuberonic acid glucoside	Organic acids	Organic acids	120399-24-8	1	1.0553e+06	1.64806e+06	1.47947e+06	4.06894e+06	3.60661e+06	3.92764e+06
MWS1900	215.13	153.13	216.136	C11H20O4	[M-H]-	Undecanedioic acid	Lipids	Free fatty acids	1852-04-6	3	10678.4	12534.1	13942.9	19635.6	16335	14477.9
mws0752	185.15	185.16	186.162	C11H22O2	[M-H]-	Undecylic Acid	Lipids	Free fatty acids	112-37-8	3	327907	224056	227971	346676	335984	327093
Lmqn000780	606.08	384.98	607.082	C17H27N3O17P2	[M-H]-	Uridine 5'-diphospho-N-acetylglucosamine	Nucleotides and derivatives	Nucleotides and derivatives	528-04-1	3	313546	317442	314823	135561	142965	116113
Zmfn000481	535.04	323.03	536.044	C14H22N2O16P2	[M-H]-	Uridine-5'-Diphosphate-D-Xylose	Nucleotides and derivatives	Nucleotides and derivatives	3616-06-6	3	1.57963e+06	1.40602e+06	1.41044e+06	907021	945866	1.00848e+06
Labn005411	521.2	89.02	522.21	C26H34O11	[M-H]-	Urolignoside	Lignans and Coumarins	Lignans	131723-83-6	2	479223	448958	420795	377344	259837	378340
MWSslk092	343.08	328.06	344.09	C18H16O7	[M-H]-	Usnic acid	Phenolic acids	Phenolic acids	125-46-2	1	1.97565e+06	2.08971e+06	2.14523e+06	28917.4	32292.9	28571.3
Zbqp003189	217.15	144.08	216.147	C10H20N2O3	[M+H]+	Val-Val	Amino acids and derivatives	Amino acids and derivatives	3918-94-3	1	110143	83639.9	103012	105057	102991	151953
Lmqp002627	183.07	77.04	182.058	C9H10O4	[M+H]+	Vanillic acid methyl ester	Phenolic acids	Phenolic acids	3943-74-6	1	889616	1.13282e+06	1.12286e+06	2.02874e+06	2.17724e+06	2.15672e+06
mws0458	151.04	136.02	152.047	C8H8O3	[M-H]-	Vanillin; 4-Hydroxy-3-Methoxybenzaldehyde	Others	Aldehyde compounds	121-33-5	3	155692	123518	104848	83168.4	91343.4	90294.6
HX1272	345.17	137.06	344.162	C20H24O5	[M+H]+	Verrucosin	Lignans and Coumarins	Lignans	-	3	39492.2	37878.5	39185.4	46880.8	50693.1	47641
Zbsp002605	757.22	577.16	756.211	C33H40O20	[M+H]+	Vicenin II-7-O-glucoside	Flavonoids	Flavones	-	3	7505	31837.1	19557.8	17093.9	20629.1	5005
Zbsn003878	563.15	353.07	564.148	C26H28O14	[M-H]-	Vicenin-3	Flavonoids	Flavones	59914-91-9	3	3.34752e+06	3.38465e+06	3.28732e+06	1.33702e+06	1.40732e+06	1.03841e+06
Zmkp000654	305.11	143.06	304.102	C10H16O7N4	[M+H]+	Vicine	Alkaloids	Alkaloids	152-93-2	3	262112	297468	247343	456471	468458	514632
Zmjp000966	268.11	136.06	267.097	C10H13N5O4	[M+H]+	Vidarabine	Nucleotides and derivatives	Nucleotides and derivatives	5536-17-4	1	7.00079e+06	6.53537e+06	6.61911e+06	1.84289e+06	1.9955e+06	2.28742e+06
Qmdp112405	349.27	293.21	348.266	C22H36O3	[M+H]+	Viteagnusin A	Terpenoids	Ditepenoids	-	3	69922.6	72247.8	62281.7	37935.7	39386.8	38234.2
Zmjp003291	595.17	433.12	594.159	C27H30O15	[M+H]+	Vitexin-2''-O-galactoside	Flavonoids	Flavones	-	1	1.2862e+07	1.48804e+07	1.33671e+07	1.78962e+07	1.80067e+07	1.93114e+07
Zbsp003798	595.16	313.07	594.159	C27H30O15	[M+H]+	Vitexin-2''-O-glucoside	Flavonoids	Flavones	61360-94-9	1	1.94298e+07	2.01221e+07	1.94831e+07	1.76842e+07	1.87015e+07	1.85999e+07
pme3227	579.17	433.11	578.164	C27H30O14	[M+H]+	Vitexin-2''-O-rhamnoside	Flavonoids	Flavones	64820-99-1	1	4.33369e+07	4.02057e+07	4.44613e+07	4.17235e+07	4.24295e+07	3.89932e+07
Zajp002650	595.16	577.16	594.159	C27H30O15	[M+H]+	Vitexin-7-O-glucoside	Flavonoids	Flavones	-	2	527311	607884	504035	556854	641151	527311
Labn003976	517.23	205.12	518.236	C24H38O12	[M-H]-	Vomifoliol 9-[Xylosyl-(1→6)-Glucoside]	Terpenoids	Monoterpenoids	-	2	45032.1	46686.6	44617.5	39508.5	39424.7	34119.1
MWSHY0184	461.11	285.08	460.101	C22H20O11	[M+H]+	Wogonin-7-O-Glucuronide (Wogonoside)	Flavonoids	Flavones	51059-44-0	3	17016.3	11741.2	28191.4	20300.6	19492	19559.7
mws0668	283.07	151.03	284.076	C10H12N4O6	[M-H]-	Xanthosine	Nucleotides and derivatives	Nucleotides and derivatives	146-80-5	1	730432	715046	628219	209065	200943	255229
Wajp001786	368.1	206.04	367.09	C16H17NO9	[M+H]+	Xanthurenate-8-O-beta-D-glucoside	Alkaloids	Alkaloids	-	2	1.75213e+07	1.68528e+07	1.66937e+07	1.02209e+07	1.09175e+07	1.0888e+07
Wasn002329	366.08	160.04	367.09	C16H17NO9	[M-H]-	Xanthurenic Acid 8-O-Glucoside	Alkaloids	Quinoline alkaloids	97451-32-6	1	1.21079e+07	1.11267e+07	1.15216e+07	6.85022e+06	6.80409e+06	6.4426e+06
Wasn001834	465.12	295.1	466.132	C18H26O14	[M-H]-	Xylitol 5-O-(6''-O-Galloyl)Glucoside	Phenolic acids	Phenolic acids	-	2	264324	202606	265864	67926.3	79036.9	62419.1
Cmyp002064	463.12	301.08	462.116	C22H22O11	[M+H]+	Yuanhuanin	Flavonoids	Flavones	83133-14-6	3	94540.1	89430.1	122365	100928	86875.1	110773
Lhnp111718	247.13	131.08	246.126	C15H18O3	[M+H]+	Zaluzanin C	Terpenoids	Sesquiterpenoids	-	3	60131.7	70371.5	43503	29469.4	33708.3	15368.2
Sazp010922	471.35	425.34	470.34	C30H46O4	[M+H]+	Zizyberanalic acid	Terpenoids	Triterpene	-	2	229090	225344	239635	158740	184268	188394
Wbwp006298	417.15	167.07	416.147	C22H24O8	[M+H]+	[(1R,11R,12R,13S)-13-(hydroxymethyl)-1-(3,4,5-trimethoxyphenyl)-5,7,14-trioxatetracyclo[9.2.1.02,10.04,8]tetradeca-2,4(8),9-trien-12-yl]methanol	Lignans and Coumarins	Lignans	-	2	695622	2.39309e+06	2.03271e+06	5.38162e+06	5.058e+06	5.71514e+06
HX1362	179.03	123.04	178.027	C9H6O4	[M+H]+	aesculetine	Lignans and Coumarins	Coumarins	-	3	238299	285507	257407	231581	252967	281042
Hahp000801	118.08	72.08	117.079	C5H11NO2	[M+H]+	alanine betaine	Alkaloids	Alkaloids	-	3	1.20082e+06	1.1742e+06	1.09976e+06	1.48094e+06	1.45494e+06	1.57224e+06
Sakn005461	519.19	339.12	520.194	C26H32O11	[M-H]-	alaschanioside C	Lignans and Coumarins	Lignans	157543-21-0	3	58014.2	79356.4	49198.1	122885	136629	96343.8
Wafn011571	295.23	195.14	296.235	C18H32O3	[M-H]-	alpha-Hydroxylinoleic acid	Lipids	Free fatty acids	57818-44-7	2	52474	59762.2	58087.8	30906.2	25841.3	30671.6
Wbtp005007	319.05	319.05	318.038	C15H10O8	[M+H]+	asperthecin	Flavonoids	Other Flavonoids	10089-00-6	3	340640	252983	364359	931667	792595	796546
Wbkn007365	519.18	519.18	520.194	C26H32O11	[M-H]-	brusatol	Terpenoids	Ditepenoids	14907-98-3	2	324394	266896	357472	263879	245769	265047
Hajp003546	437.14	139.04	436.137	C21H24O10	[M+H]+	catechin-3-O-α-L-rhamnopyranoside	Flavonoids	Flavanols	103630-03-1	3	22505	42844.9	74316.5	47505	106544	91414.1
Zajn002491	451.12	289.07	452.132	C21H24O11	[M-H]-	catechin-4-β-D-galactopyranoside	Flavonoids	Flavanols	-	1	1.30526e+06	1.31981e+06	1.14491e+06	3.48866e+06	4.15174e+06	2.97296e+06
Ylyn012389	485.32	485.32	486.334	C30H46O5	[M-H]-	celastolide	Terpenoids	Triterpene	-	2	140447	122506	134085	198003	138168	180470
Lcsp003365	352.16	220.12	351.154	C15H21N5O5	[M+H]+	cis-Zeatin riboside	Alkaloids	Alkaloids	15896-46-5	3	30602.7	30606.4	52036.6	60182.8	80570.4	61195.2
Lcsp002898	514.21	220.12	513.207	C21H31N5O10	[M+H]+	cis-Zeatin-O-glucoside riboside	Alkaloids	Alkaloids	125225-72-1	2	400186	410033	382281	314242	433310	312451
Zazp002547	205.1	146.06	204.09	C11H12N2O2	[M+H]+	cyclo-(Gly-Phe)	Amino acids and derivatives	Amino acids and derivatives	10125-07-2	1	34357418	2.92785e+07	2.99144e+07	1.64646e+07	1.50867e+07	1.49487e+07
Lcgn000234	339.07	177.02	340.079	C15H16O9	[M-H]-	davidioside C	Phenolic acids	Phenolic acids	-	2	847482	1.11461e+06	1.15694e+06	1.23959e+06	1.21411e+06	1.61358e+06
Yamp001634	179.07	91.05	178.063	C10H10O3	[M+H]+	dehydroconiferyl alcohol	Others	Others	-	2	1.96722e+06	2.15019e+06	2.00425e+06	2.33001e+06	2.21302e+06	2.58163e+06
Lcgn000239	521.2	491.19	522.21	C26H34O11	[M-H]-	dihydrodehydrodiconiferyl alcohol-9-O-β-D-glucopyranoside	Lignans and Coumarins	Lignans	-	1	2.32187e+06	2.13951e+06	3.34508e+06	1.59581e+06	1.58143e+06	1.51517e+06
Lssp210307	457.37	175.15	456.36	C30H48O3	[M+H]+	dihydromachaeric acid lactone	Terpenoids	Triterpene	-	2	643695	446369	380481	246429	202947	164464
Lskp211385	357.13	307.09	356.126	C20H20O6	[M+H]+	dihydrosesamin	Lignans and Coumarins	Lignans	-	3	165100	183660	153421	81928	91939.4	86391.1
Ylyn016043	455.35	455.35	456.36	C30H48O3	[M-H]-	dulcioic acid	Terpenoids	Triterpene	78516-69-5	2	1.19922e+06	1.0799e+06	1.12152e+06	632952	540545	1.03811e+06
Lcsn000648	541.3	481.28	542.309	C28H46O10	[M-H]-	ent-3α,16β,17,19-Tetrahydroxykauran-19-ylacetate-17-O-β-D-glucopyranoside	Terpenoids	Ditepenoids	-	2	368830	419708	395995	130029	136925	148234
Lskp211249	387.18	137.06	386.173	C22H26O6	[M+H]+	epieudesmin	Lignans and Coumarins	Lignans	-	3	1.1387e+06	1.17987e+06	1.38066e+06	1.26839e+06	1.12703e+06	1.24192e+06
HX1340	197.12	133.1	196.11	C11H16O3	[M+H]+	epiloliolide	Others	Others	-	3	109769	141807	122932	159250	155383	140632
ZbWp000749	203.15	70.07	202.143	C8H18N4O2	[M+H]+	ethyl-L-arginine	Amino acids and derivatives	Amino acids and derivatives	-	2	499075	526424	556799	280828	229266	255970
Lcmp122914	239.2	95.09	238.193	C15H26O2	[M+H]+	eudesma-11(13)-ene-4β,9β-diol	Terpenoids	Ditepenoids	-	2	64073.9	95512.8	68269.5	37699.4	65634.3	104569
Lcmp122915	239.2	95.09	238.193	C15H26O2	[M+H]+	eudesma-4(15)-ene-lβ,6α-diol	Terpenoids	Ditepenoids	-	2	64073.9	95512.8	68269.5	37699.4	65634.3	104569
Wmmp000173	937.1	463.1	938.102	C41H30O26	[M-H]-	eugeniin	Tannins	Tannin	-	3	170219	144303	129376	207467	218910	221895
Labn002716	373.08	169.02	374.085	C15H18O11	[M-H]-	galloyl acetyl glucoside	Phenolic acids	Phenolic acids	-	3	78307.4	107408	98315.1	107834	143799	146846
Labn003059	417.07	331.07	418.075	C16H18O13	[M-H]-	galloyl malonyl glucoside	Phenolic acids	Phenolic acids	-	2	188746	210405	205189	59116	69546.4	80855.3
Labn002107	463.11	168.01	464.117	C18H24O14	[M-H]-	galloyl xylosyl glucoside	Phenolic acids	Phenolic acids	-	1	311218	316805	239208	167907	146432	176450
Wmyn000214	467.08	423.09	468.09	C20H20O13	[M-H]-	gentisic acid 5-O-β-D-(6'-O-galloyl)-gluco-pyranoside	Phenolic acids	Phenolic acids	-	3	68527.4	40561.9	42541.4	74548.4	73932	67301.6
Wdxp006219	521.27	359.18	520.267	C28H40O9	[M+H]+	glaucogenin C 3-O-β-D-thevetoside	Steroids	Steroid	-	2	437417	401829	379246	523124	441675	517352
Zamn006847	227.13	183.14	228.136	C12H20O4	[M-H]-	glycoric acid	Others	Others	-	2	44087.5	45840.7	51527.6	175633	141687	183156
HX1372	377.16	163.08	376.152	C20H24O7	[M+H]+	guaiacylglycerol-β-coniferyl ether	Lignans and Coumarins	Lignans	-	2	209794	176845	205310	209247	298629	307473
Lhhp120805	507.2	165.09	506.2	C22H34O13	[M+H]+	illicinolide A glucoside	Terpenoids	Sesquiterpenoids	-	2	92287.6	74669.2	72836.7	16423.7	5060.12	13138.2
Sacp009516	221.19	147.12	220.183	C15H24O	[M+H]+	isoacolamone	Terpenoids	Sesquiterpenoids	39012-15-2	3	20869.2	21998.6	21220.3	17686.9	20562.3	25746.7
ZBN0191	933.23	771.179	934.238	C42H46O24	[M-H]-	kaempferol-3-caffcoyldiglucoside-7-glucoside	Flavonoids	Flavonols	-	3	38984.6	27622.6	31507.9	53629.4	32528.4	54555.8
Zmcn004206	771.18	609.14	772.185	C36H36O19	[M-H]-	kaempferol-3-caffeoyldiglucoside	Flavonoids	Flavonols	-	2	511905	508025	528110	621447	675864	682447
Zmcn004806	755.19	285.04	756.19	C36H36O18	[M-H]-	kaempferol-3-p-coumaroyldiglucoside	Flavonoids	Flavonols	-	2	2.42764e+06	1.93377e+06	2.40753e+06	1.66345e+06	2.08197e+06	1.84358e+06
Zmcn003256	917.24	755.19	918.243	C42H46O23	[M-H]-	kaempferol-3-p-coumaroyldiglucoside-7-glucoside	Flavonoids	Flavonols	-	2	44887.8	42276.5	41828.1	172570	126480	134652
Wbwp008634	327.16	151.08	326.152	C20H22O4	[M+H]+	licarin A	Lignans and Coumarins	Lignans	23518-30-1	3	9172.62	9169.42	8125.11	11321.3	8772.73	8369.23
Lcsp012679	322.27	62.06	321.267	C20H35NO2	[M+H]+	linolenoylethanolamine	Lipids	LPE	-	3	35180.6	33853.1	31010.6	11496.5	10293.1	12160.1
Lcsp013328	324.29	62.06	323.282	C20H37NO2	[M+H]+	linoleoyl ethanolamine	Lipids	LPE	68171-52-8	3	49870.5	48492.1	49163.2	26616.3	27397.1	25793.6
MWSHC20100	527.16	331.08	526.148	C27H26O11	[M+H]+	lycopodone	Flavonoids	Flavones	851385-04-1	1	1.56042e+06	1.47556e+06	1.46152e+06	335446	371285	339945
Zasp102439	118.06	91.05	117.058	C8H7N	[M+H]+	m-Aminophenylacetylene	Alkaloids	Alkaloids	54060-30-9	2	172332	112574	44194.8	119495	108692	92381.9
Lhmp122217	291.09	139.04	290.079	C15H14O6	[M+H]+	melanoxoin	Others	Others	-	2	3.67476e+07	3.001e+07	2.9614e+07	3.50431e+07	3.27531e+07	3.38044e+07
Wmyn000216	345.08	169.01	346.09	C14H18O10	[M-H]-	methyl 6-O-galloyl-β-D-gluco-pyranosid	Phenolic acids	Phenolic acids	-	3	61356	148600	68034.8	146332	83425.7	109873
Wmmn000117	463.11	168.01	464.117	C18H24O14	[M-H]-	mudanoside B	Phenolic acids	Phenolic acids	203511-37-9	1	326496	333783	318729	264533	137758	224474
Smcp001137	188.07	118.06	187.063	C11H9NO2	[M+H]+	naphthisoxazol A	Alkaloids	Alkaloids	-	1	1.65221e+07	1.85198e+07	1.56673e+07	9.12934e+06	8.97844e+06	9.13453e+06
Ylyp002274	355.08	163.04	354.089	C15H18N2O6S	[M+H]+	niazidin	Alkaloids	Alkaloids	-	2	5.11112e+06	5.19852e+06	5.84118e+06	5.72599e+06	5.12236e+06	5.97459e+06
Wbjp001169	221.09	130.06	220.085	C11H12N2O3	[M+H]+	o-Carboxy-5-hydroxytryptamine	Alkaloids	Alkaloids	-	1	1.34045e+06	2.16772e+06	2.59823e+06	4.83111e+06	4.79213e+06	4.31494e+06
Zahp013600	282.28	69.07	281.272	C18H35NO	[M+H]+	octadec-2-enamide	Lipids	Free fatty acids	-	1	69370	58945.4	49567.3	109290	72603	89781.9
Zahp013728	338.34	338.34	337.334	C22H43NO	[M+H]+	octadecanoic acid pyrrolidide	Alkaloids	Alkaloids	33707-76-5	2	422391	331365	302685	364673	283860	275100
Wdzp006564	211.13	133.1	210.126	C12H18O3	[M+H]+	orientalol P	Terpenoids	Sesquiterpenoids	-	3	30460.6	32349.5	32355.3	53901.6	46607.9	45989.9
Zjyp110109	181.12	121.1	180.115	C11H16O2	[M+H]+	oxyphyllone F	Terpenoids	Sesquiterpenoids	-	3	88838.2	82910.9	79504.6	73202.9	78803.4	75574.8
Wayn003721	243	163.04	244.004	C9H8O6S	[M-H]-	p-Coumaric acid 4-O-sulfate	Others	Others	-	1	1.22056e+06	1.23952e+06	1.60379e+06	1.73041e+06	1.54454e+06	1.50005e+06
mws1200	177.06	145.03	178.063	C10H10O3	[M-H]-	p-Coumaric acid methyl ester	Phenolic acids	Phenolic acids	19367-38-5	1	851392	750907	627105	1.77989e+06	1.62424e+06	1.52873e+06
Zmhn002301	325.09	163.04	326.1	C15H18O8	[M-H]-	p-Coumaric acid-4-O-glucoside	Phenolic acids	Phenolic acids	117405-48-8	2	328516	480005	456900	611517	649803	932505
pmb0508	277.17	147.04	276.159	C14H20N4O2	[M+H]+	p-Coumaroylagmatine	Alkaloids	Phenolamine	7295-86-5	1	1.98997e+06	2.39394e+06	1.77234e+06	3.92848e+06	4.72358e+06	4.03543e+06
HJN092	409.18	259.11	410.184	C23H26N2O5	[M-H]-	p-Coumaroylferuloylputrescine	Alkaloids	Phenolamine	-	3	225383	183291	158019	106046	92021.4	122445
pmb0490	235.14	147.04	234.137	C13H18N2O2	[M+H]+	p-Coumaroylputrescine	Alkaloids	Phenolamine	34136-53-3	3	267950	186010	277743	123309	102850	145197
pmb3055	513.12	191.1	514.132	C22H26O14	[M-H]-	p-Coumaroylquinic acid-4'-O-glucuronide	Phenolic acids	Phenolic acids	-	3	1.52605e+06	1.9976e+06	1.56496e+06	1.20957e+07	8.12234e+06	1.06013e+07
mws0921	149.06	131.05	150.068	C9H10O2	[M-H]-	p-Coumaryl alcohol	Phenolic acids	Phenolic acids	3690-05-9	3	2505	12788.8	5952.48	16838.5	19813.9	8571.46
Zmhn005413	335.04	183.03	336.048	C15H12O9	[M-H]-	p-Dimeric galloyl methyl ester	Phenolic acids	Phenolic acids	-	3	705299	665927	898404	253542	243119	184696
Ymjm000147	433.11	161.02	434.121	C21H22O10	[M-H]-	p-Hydroxyphenyl 6-O-(E)-caffeoyl-β-D-allopyranoside	Phenolic acids	Phenolic acids	-	3	63012	59460.2	55229.5	118896	158993	100448
Lmdn005219	373.19	331.17	374.194	C18H30O8	[M-H]-	p-Menth-4(5)-ene-1,2-diol-1-O-β-D-(2-O-acetyl)-glucoside	Terpenoids	Monoterpenoids	-	2	87640.6	111836	86581.4	90154.1	89447.4	147936
Zbyp002336	453.14	291.09	452.13	C21H24O11	[M+H]+	p-galloyl-oxyphenyl-β-D-glucoside	Phenolic acids	Phenolic acids	-	2	93322.8	152555	132845	287775	554685	315198
Zmdn004976	461.11	169.02	462.116	C22H22O11	[M-H]-	palmatoside(3-O-cinnamoyl-1-O-galloyl-β-D-glucopyranoside)	Phenolic acids	Phenolic acids	-	2	55938.2	33927.3	29948	76933.1	67834.3	82740
Zmgp004060	463.12	301.07	462.116	C22H22O11	[M+H]+	paratensein-7-O-glucoside	Flavonoids	Isoflavones	-	2	4.77124e+06	4.25726e+06	4.32996e+06	6.76431e+06	6.51312e+06	5.46096e+06
Lbhp011310	308.19	139.04	307.178	C17H25NO4	[M+H]+	parvistemoline	Alkaloids	Pyrrole alkaloids	-	2	4.34349e+07	4.64153e+07	4.73116e+07	4.82707e+07	4.61965e+07	4.33762e+07
Zapn005388	135.04	91.06	136.052	C8H8O2	[M-H]-	phenylacetic acid	Organic acids	Organic acids	103-82-2	3	41928.4	38271.6	26803.5	1847.39	3519.19	5475.05
Yphn003868	639.2	639.19	640.2	C29H36O16	[M-H]-	plantalloside	Phenolic acids	Phenolic acids	-	3	1.13725e+06	1.91642e+06	2.00607e+06	1.18119e+06	1.24654e+06	880295
Lhsp101904	235.17	179.11	234.162	C15H22O2	[M+H]+	polygodial	Terpenoids	Sesquiterpenoids	6754-20-7	3	112581	115688	105954	119346	110087	126184
Zbqn001255	130.09	88.04	131.095	C6H13NO2	[M-H]-	propyl-L-alanine	Amino acids and derivatives	Amino acids and derivatives	-	3	483824	489494	441774	242569	261130	251198
Jmcp004706	419.26	135.11	418.257	C21H38O8	[M+H]+	pterodontoside E	Terpenoids	Sesquiterpenoids	-	2	66319.1	78034.5	140432	60126	69244.6	57105.8
Wbtp005613	303.05	303.05	302.043	C15H10O7	[M+H]+	robustaquinone F	Flavonoids	Other Flavonoids	-	2	620200	616602	635901	1.55436e+06	1.42477e+06	1.95199e+06
Ymmg000003	221.19	81.07	220.183	C15H24O	[M+H]+	rosacorenol	Terpenoids	Sesquiterpenoids	-	2	120606	127687	107979	87794.4	100942	94915.3
Zmcp102703	521.2	131.05	520.194	C26H32O11	[M+H]+	saikolignanoside D	Lignans and Coumarins	Lignans	-	3	265414	275349	306447	393832	352346	268620
Zmdp006307	359.15	137.06	358.142	C20H22O6	[M+H]+	sanshodiol	Lignans and Coumarins	Lignans	-	2	698569	594568	752726	394832	382752	370677
Wasn000410	245.04	153	246.05	C6H15O8P	[M-H]-	sn-glycero-3-phospho-(1'-sn-glycerol)	Others	Others	-	2	1.14916e+06	1.1999e+06	1.32006e+06	1.09353e+06	1.2239e+06	1.29162e+06
Zamn00402	179.06	59.01	180.063	C6H12O6	[M-H]-	sorbose	Others	Saccharides	3615-56-3	1	8.85852e+06	9.20978e+06	7.93531e+06	7.84069e+06	6.44276e+06	6.4572e+06
Hahn002315	579.21	417.16	580.216	C28H36O13	[M-H]-	syringaresinol-4-O-β-D-glucopyranoside	Lignans and Coumarins	Lignans	-	3	200375	221045	241428	464171	381178	380331
Ladp005795	317.06	302.04	316.058	C16H12O7	[M+H]+	tenuiflorin C	Flavonoids	Other Flavonoids	-	3	51129.1	57554.1	64006.9	78265.9	74687.9	68168.5
Lcrp000382	345.17	137.06	344.162	C20H24O5	[M+H]+	tetrahydrofuroguaiacin B	Lignans and Coumarins	Lignans	131829-51-1	3	46879.1	39264.9	36690.4	25559.4	24989.7	19477.2
pme3009	175.02	98.98	174.016	C6H6O6	[M+H]+	trans-Aconitic acid	Organic acids	Organic acids	4023-65-8	3	249314	171756	241098	231202	208852	209678
Hamp002561	303.09	151.04	302.079	C16H14O6	[M+H]+	vanillil	Others	Others	-	2	774845	395375	795005	590618	566693	546141
Wbjp001317	203.08	130.07	202.074	C11H10N2O2	[M+H]+	vasicinone	Alkaloids	Alkaloids	486-64-6	1	398014	414221	488758	1.20455e+06	1.04576e+06	1.0796e+06
Wbmp002283	146.06	118.06	145.053	C9H7NO	[M+H]+	Α-hydroxyquinoline	Alkaloids	Alkaloids	-	3	109501	127139	118702	75070.6	70459.7	72749.1
Hmcp005535	425.38	191.17	424.37	C30H48O	[M+H]+	α-Amyrenone	Terpenoids	Triterpene	638-96-0	3	24374.4	28633.3	49813	21038.4	21033.6	28399.5
Lssp210123	357.13	137.06	356.126	C20H20O6	[M+H]+	α-Conidendrin	Others	Others	-	2	838605	774827	871137	524133	589257	506378
Lmbn002648	163.04	119.05	164.047	C9H8O3	[M-H]-	α-Hydroxycinnamic Acid	Phenolic acids	Phenolic acids	5801-57-0	3	280596	260757	212110	77042.5	84046	98053
mws1515	193.16	175.15	192.151	C13H20O	[M+H]+	α-Ionone	Terpenoids	Monoterpenoids	127-41-3	3	34145.7	32363.1	38595.5	29279.8	29814.1	30925.7
mws0367	277.22	277.22	278.225	C18H30O2	[M-H]-	α-Linolenic Acid	Lipids	Free fatty acids	463-40-1	1	3.26736e+07	2.96365e+07	2.89432e+07	1.79945e+07	1.74412e+07	15461318
Wmzn006263	369.12	369.12	370.142	C21H22O6	[M-H]-	β,β-dimethyl-acry-lalkannin	Quinones	Quinones	34539-65-6	2	1.58135e+06	1.67931e+06	1.84549e+06	1.00147e+06	1.03186e+06	1.02318e+06
Hmlp013407	223.21	111.08	222.198	C15H26O	[M+H]+	β-Eudesmol	Terpenoids	Sesquiterpenoids	473-15-4	3	36382.5	39186.7	37990.9	45199.7	40711.3	44162.8
Zbln001290	331.1	151.04	332.111	C14H20O9	[M-H]-	β-Hydroxy-(3,4-dihydroxyphenylethanolyl)-glucoside	Phenolic acids	Phenolic acids	-	3	1.44373e+07	1.47992e+07	1.45528e+07	8.51833e+06	9.55493e+06	8.51324e+06
mws0147	117.06	59.01	118.063	C5H10O3	[M-H]-	β-Hydroxyisovaleric acid	Organic acids	Organic acids	625-08-1	3	188486	174821	142949	293228	300286	319875
Lhcp090204	193.16	109.07	192.151	C13H20O	[M+H]+	β-Ionone	Terpenoids	Monoterpenoids	79-77-6	3	35836.8	34170.6	30937.9	26514	28623.7	28674
Hmgn002038	637.18	475.14	638.185	C29H34O16	[M-H]-	β-Oxoacteoside	Phenolic acids	Phenolic acids	-	3	200841	200506	215803	63900.5	67139.1	59018.8
Zmmp003443	334.14	188.07	333.132	C16H19N3O5	[M+H]+	γ-Glu-Trp	Amino acids and derivatives	Amino acids and derivatives	66471-20-3	3	106255	127519	73961.5	40770.5	17156.7	17505
Zmdp001647	247.13	184.1	246.122	C10H18N2O5	[M+H]+	γ-Glutamyl-L-valine	Amino acids and derivatives	Amino acids and derivatives	-	3	191667	167040	169962	138978	111790	119472
Wccp002543	295.13	120.08	294.122	C14H18N2O5	[M+H]+	γ-Glutamylphenylalanine	Amino acids and derivatives	Amino acids and derivatives	7432-24-8	2	36667	34250.8	22630.9	14806.5	19510.9	18728.9
MWSmce692	277.22	59.01	278.225	C18H30O2	[M-H]-	γ-Linolenic Acid	Lipids	Free fatty acids	506-26-3	2	63577.7	55849.3	63097.9	34505.4	31365.5	31331.7

## Sheet: Table S1
Index	Quantitative ion	Qualitative ion	Molecular weight (Da)	Formula	Compounds	Class I	CAS	MD-1	MD-2	MD-3	PD-1	PD-2	PD-3
IS-04	59	45	104.18	C6H8D4O	3-Hexanone-2,2,4,4-d4	Ketone	24588-54-3	479419	446476	432652	518252	472250	495587
KMW0717	76	104	206.079	C8H14O6	(+)-Diethyl L-tartrate	Ester	87-91-2	8444.42	7706.9	8388.5	9290.97	5999.04	4844.45
KMW0413	82	54	150.104	C10H14O	(-)-Carvone	Terpenoids	6485-40-1	162595	161009	161944	200737	210967	217823
NMW0084	91	79	152.12	C10H16O	(-)-Myrtenol	Terpenoids	19894-97-4	16570.9	14960.1	15600	13200.2	12174.4	17725.1
NMW0072	154	41	154.136	C10H18O	(1.alpha.,2.beta.,5.alpha.)-2-methyl-5-(1-methylethenyl)-Cyclohexanol	Terpenoids	38049-26-2	73775.3	64197.5	84516.2	27653.5	23960.1	27211.3
KMW0616152	161	105	204.188	C15H24	(1.alpha.,4a.beta.,8a.alpha.)-1,2,3,4,4a,5,6,8a-octahydro-7-methyl-4-methylene-1-(1-methylethyl)-Naphthalene	Terpenoids	39029-41-9	22420.8	20995.8	22137.1	24528.6	15273.3	15684.4
XMW0980143	119	93	204.188	C15H24	(1R,3aR,4aR,8aR)-1,4,4,6-Tetramethyl-1,2,3,3a,4,4a,7,8-octahydrocyclopenta[1,4]cyclobuta[1,2]benzene	Terpenoids	94482-89-0	14440.7	15286.3	16306	10719.3	7189.18	4899.92
XMW0033143	119	93	204.188	C15H24	(1R,3aS,4aS,8aS)-1,4,4,6-Tetramethyl-1,2,3,3a,4,4a,7,8-octahydrocyclopenta[1,4]cyclobuta[1,2]benzene	Terpenoids	94535-52-1	14440.7	15286.3	16306	10719.3	7189.18	4899.92
XMW0469083	105	161	204.188	C15H24	(1R,3aS,8aS)-7-Isopropyl-1,4-dimethyl-1,2,3,3a,6,8a-hexahydroazulene	Terpenoids	36577-33-0	17692.7	14680.7	11615.2	22962.3	15096.3	13451.9
XMW0937	119	109	194.131	C12H18O2	(1R,5S,6R)-2,7,7-Trimethylbicyclo[3.1.1]hept-2-en-6-yl acetate	Ester	67999-48-8	45330.3	46711.2	49192.6	24723	17475.7	15849.9
XMW3504	189	119	204.188	C15H24	(1R,5S,8R)-2,4,4,8-tetramethyltricyclo[3.3.3.01,5]undec-2-ene	Terpenoids	68269-87-4	11744.8	11426.9	11741.2	5231.1	4442.43	4096.28
KMW0604	121	93	204.188	C15H24	(1S,2E,6E,10R)-3,7,11,11-Tetramethylbicyclo[8.1.0]undeca-2,6-diene	Terpenoids	24703-35-3	107736	116034	129046	213391	168300	172642
XMW0819058	161	105	204.188	C15H24	(1S,4S,4aR)-1-Isopropyl-4-methyl-7-methylene-1,2,3,4,4a,5,6,7-octahydronaphthalene	Terpenoids	157477-72-0	16701.3	16018	18490	22910.3	22377.5	21017.4
XMW0197058	161	105	204.188	C15H24	(1S,4S,4aS)-1-Isopropyl-4,7-dimethyl-1,2,3,4,4a,5-hexahydronaphthalene	Terpenoids	267665-20-3	16701.3	16018	18490	22910.3	22377.5	21017.4
XMW0965143	119	93	204.188	C15H24	(1S,5S)-2-Methyl-5-((R)-6-methylhept-5-en-2-yl)bicyclo[3.1.0]hex-2-ene	Hydrocarbons	159407-35-9	14440.7	15286.3	16306	10719.3	7189.18	4899.92
XMW0817	69	93	204.188	C15H24	(1S,5S,6R)-6-Methyl-2-methylene-6-(4-methylpent-3-en-1-yl)bicyclo[3.1.1]heptane	Terpenoids	15438-94-5	65106.6	60255.3	66391.6	112612	90907	89747.1
XMW1234	99	57	144.053	C5H8N2O3	(2E)-2-(Acetylhydrazono)propanoic acid	Acid	64096-81-7	7408.35	7881.23	9236.22	17227.1	12132.5	11886.5
XMW0843	123	81	222.198	C15H26O	(2E,4S,7E)-4-Isopropyl-1,7-dimethylcyclodeca-2,7-dienol	Alcohol	198991-79-6	9768	11284.5	12864	1762.39	1327.68	1307.38
KMW0302025	139	69	154.136	C10H18O	(2S,4R)-4-Methyl-2-(2-methylprop-1-en-1-yl)tetrahydro-2H-pyran	Terpenoids	3033-23-6	224727	189049	201599	209290	179799	176236
XMW0556064	161	204	204.188	C15H24	(2S,4aR,8aR)-4a,8-Dimethyl-2-(prop-1-en-2-yl)-1,2,3,4,4a,5,6,8a-octahydronaphthalene	Terpenoids	123123-37-5	48800.1	48680	48951.6	100321	77176.3	103685
NMW0249	81	69	218.203	C16H26	(3E,7E)-4,8,12-Trimethyltrideca-1,3,7,11-tetraene	Terpenoids	62235-06-7	145069	148423	172391	23452.3	19291.3	18706.2
XMW0454035	68	59	170.131	C10H18O2	(3R,6S)-2,2,6-Trimethyl-6-vinyltetrahydro-2H-pyran-3-ol	Heterocyclic compound	39028-58-5	142537	152015	292302	99395.1	114446	129752
D322	94	79	218.167	C15H22O	(3S,3aR,6R,8aS)-3,7,7-Trimethyl-8-methylenehexahydro-1H-3a,6-methanoazulen-2(3H)-one	Terpenoids	28624-27-3	10299.3	11386.2	12447.7	16202.4	15126.5	13613.9
XMW0182	133	91	204.188	C15H24	(3S,3aS,6R,8aS)-3,8,8-Trimethyl-7-methyleneoctahydro-1H-3a,6-methanoazulene	Terpenoids	31145-21-8	5515.05	6145.46	5798.19	7418.76	7436.09	6443.7
XMW0979	105	91	204.188	C15H24	(4R,4aS,6S)-4,4a-Dimethyl-6-(prop-1-en-2-yl)-1,2,3,4,4a,5,6,7-octahydronaphthalene	Terpenoids	823810-22-6	148296	136119	160166	268946	211158	209177
XMW2972	93	119	204.188	C15H24	(4aS-cis)-2,4a,5,6,7,8,9,9a-octahydro-3,5,5-trimethyl-9-methylene-1H-Benzocycloheptene	Terpenoids	3853-83-6	13471.4	14166.7	11784.7	39332.9	3830.75	3700.14
XMW0916	91	92	226.036	C11H15Br	(5-bromopentyl)-Benzene	Aromatics	14469-83-1	229173	211132	245132	409228	318154	320032
D310	202	159	202.172	C15H22	(8R,8aS)-8,8a-Dimethyl-2-(propan-2-ylidene)-1,2,3,7,8,8a-hexahydronaphthalene	Terpenoids	27840-40-0	14074.7	13443.1	13233.8	20438.8	22821	23122
WMW0052	107	93	204.188	C15H24	(E)-1-Methyl-4-(6-methylhept-5-en-2-ylidene)cyclohex-1-ene	Terpenoids	53585-13-0	10574	10781.2	9329.28	6229.15	7111.28	6194.01
XMW1072	93	81	154.136	C10H18O	(E)-2,6-Dimethylocta-5,7-dien-2-ol	Alcohol	7643-60-9	217765	212170	199595	304367	284680	287156
GMW0087	83	41	154.136	C10H18O	(E)-2-Decenal	Aldehyde	3913-81-3	257466	241556	291928	14516.8	8921.47	8824.2
XMW1227	69	41	154.099	C9H14O2	(E)-2-Methylbut-2-en-1-yl methacrylate	Ester	88142-95-4	534420	507472	501073	113943	117399	123811
KMW0243	41	55	126.104	C8H14O	(E)-2-Octenal	Aldehyde	2548-87-0	65085.9	60063.8	56713.4	10745.2	18847.8	19356.5
KMW0287	81	41	138.104	C9H14O	(Z,Z)-3,6-Nonadienal	Aldehyde	21944-83-2	743625	634264	699184	617125	489515	471845
KMW0704	157	142	200.157	C15H20	.alpha.-Calacorene	Terpenoids	21391-99-1	15060.3	15166.4	15006	27652.9	30870.6	31330.9
KMW0613	41	93	204.188	C15H24	.alpha.-Farnesene	Terpenoids	502-61-4	28912.4	18077.4	30580.4	9876.97	6778.22	6704.45
KMW0554055	121	93	192.151	C13H20O	.alpha.-Ionone	Terpenoids	127-41-3	6936.55	7655.79	7516.33	6541.24	4646.92	4345.74
D216	121	93	206.167	C14H22O	.alpha.-Irone	Terpenoids	79-69-6	14343.1	14762.3	17779.2	4592.56	1287.17	3811.83
KMW0606	105	161	204.188	C15H24	.alpha.-Muurolene	Terpenoids	10208-80-7	82510.4	83653.8	99216.7	39351	42005.3	38502.2
KMW0484144	136	93	154.136	C10H18O	.alpha.-Terpineol	Terpenoids	98-55-5	64296.8	57051.9	63528.4	2627.87	2422.68	15061.2
KMW0516081	136	121	196.146	C12H20O2	.alpha.-Terpinyl acetate	Ester	80-26-2	46816.3	44654.9	48319.7	51558.4	31087	21091.3
GMW0078	69	93	204.188	C15H24	.beta.-Bisabolene	Terpenoids	495-61-4	72733.2	72566.5	92176	26016.4	18243.4	17979.3
KMW0582151	161	105	204.188	C15H24	.beta.-Guaiene	Terpenoids	88-84-6	42390.8	40570.2	32578.9	120799	91351.4	89113
KMW0199	93	41	136.125	C10H16	.beta.-Myrcene	Terpenoids	123-35-3	425374	449655	494415	289494	260216	254453
WMW0215018	93	91	136.125	C10H16	.beta.-Ocimene	Terpenoids	13877-91-3	948022	853626	798463	246141	268312	264014
KMW0247	93	77	136.125	C10H16	.beta.-Phellandrene	Terpenoids	555-10-2	118846	109515	115536	24263.2	23708	24529.4
KMW0259	91	93	136.125	C10H16	.gamma.-Terpinene	Terpenoids	99-85-4	501866	455522	430984	378477	374813	378888
XMW0444	42	41	97.039	C2H3N5	1,2,4,5-Tetrazin-3-Amine	Heterocyclic compound	79329-74-1	15714.1	15350	14615.7	23896.7	23158.7	20937.2
XMW0448	112	42	112.05	C2H4N6	1,2,4,5-Tetrazine-3,6-diAmine	Heterocyclic compound	19617-90-4	6212.69	4581.13	4878.19	13612.4	8854.85	11058.9
XMW0974	94	41	204.188	C15H24	1,2,4-Methenoazulene, decahydro-1,5,5,8a-tetramethyl-, [1S-(1.alpha.,2.alpha.,3a.beta.,4.alpha.,8a.beta.,9R*)]-	Terpenoids	1137-12-8	14809.7	15612.6	17345.4	12449.2	7730.13	5771.98
XMW0672	42	113	113.023	C3H3N3O2	1,2,4-Triazine-3,5(2H,4H)-dione	Heterocyclic compound	461-89-2	34491.5	32634.3	30837.8	15526.3	13533.3	14501
XMW0107	120	91	138.068	C8H10O2	1,2-Benzenedimethanol	Alcohol	612-14-6	8452.65	8340.73	8873.23	9019.84	8837.4	5788.77
D206	112	70	112.052	C6H8O2	1,2-Cyclohexanedione	Ketone	765-87-7	9963.88	9031	8171.9	14207.9	11345	9875.08
XMW0588	42	155	155.106	C7H13N3O	1,3,5-Triazaadamantan-7-ol	Heterocyclic compound	130267-10-6	107111	109663	103483	143820	135120	131079
KMW0235018	93	91	136.125	C10H16	1,3,6-Octatriene, 3,7-dimethyl-, (Z)-	Terpenoids	3338-55-4	948022	853626	798463	246141	268312	264014
XMW0455	138	123	138.068	C8H10O2	1,3-Benzenediol, 4,5-dimethyl-	Phenol	527-55-9	166823	154715	182508	250817	236482	235702
KMW0223	121	93	136.125	C10H16	1,3-Cyclohexadiene, 1-methyl-4-(1-methylethyl)-	Terpenoids	99-86-5	10230.5	11740.4	11266.6	5509.85	7431.29	8367.77
KMW0595084	119	93	204.188	C15H24	1,3-Cyclohexadiene, 5-(1,5-dimethyl-4-hexenyl)-2-methyl-, [S-(R*,S*)]-	Terpenoids	495-60-3	138456	126512	145747	248176	195789	194487
XMW0416	136	79	136.125	C10H16	1,3-Cyclohexadiene, 5-butyl-	Hydrocarbons	30168-57-1	83838.6	76136.1	71305.8	19102.7	21468.8	21242.9
KMW0479140	107	91	150.104	C10H14O	1,3-Cyclohexadiene-1-carboxaldehyde, 2,6,6-trimethyl-	Terpenoids	116-26-7	7530.01	20166	7454.24	13396.3	12359.3	13098.5
XMW1064	93	91	136.1	C8H12N2	1,4-Methano-1H-Cyclopropa[d]pyridazine, 4,4a,5,5a-tetrahydro-6,6-dimethyl-, (1.alpha.,4.alpha.,4a.alpha.,5a.alpha.)-	Heterocyclic compound	109746-10-3	51004.9	49656.7	50322.2	36141.2	29054.5	32398.1
XMW0639	79	91	202.172	C15H22	1,4-Methanobenzocyclodecene, 1,2,3,4,4a,5,8,9,12,12a-decahydro-	Terpenoids	74708-73-9	12614.3	12556.5	15522.1	9305.26	6902.63	6451.13
XMW0187024	82	71	152.12	C10H16O	1,5,7-Octatrien-3-ol, 3,7-dimethyl-	Alcohol	29957-43-5	507617	447359	470654	626951	538693	526501
XMW0634039	79	91	152.12	C10H16O	1,5-Cyclohexadiene-1-methanol, 4-(1-methylethyl)-	Terpenoids	19876-45-0	54138.6	49826.7	49736.8	23413.9	25622.1	26559.4
XMW0437	136	67	136.125	C10H16	1,5-Cyclooctadiene, 1,6-dimethyl-	Hydrocarbons	3760-13-2	537079	435762	482232	265055	360262	347490
XMW0771	68	67	136.125	C10H16	1,5-Cyclooctadiene, 3,4-dimethyl-	Hydrocarbons	21284-05-9	29050.8	25963.6	24303.5	6860.71	8754.67	8545.56
XMW0794	79	91	162.141	C12H18	1,5-Cyclooctadiene, 3-(1-methyl-2-propenyl)-	Hydrocarbons	16538-88-8	9303.86	8047.07	9001.25	7945.34	7971.4	8947.79
XMW0097	93	41	190.172	C14H22	1,5-Cycloundecadiene, 8,8-dimethyl-9-methylene-	Hydrocarbons	62338-54-9	194290	178294	207795	343550	269401	268924
KMW0254	83	55	152.12	C10H16O	1,5-Heptadien-4-one, 3,3,6-trimethyl-	Terpenoids	546-49-6	296736	269749	272498	108526	110321	117479
XMW0883	81	41	124.125	C9H16	1,5-Heptadiene, 2,6-dimethyl-	Hydrocarbons	6709-39-3	626133	558202	636592	748670	494246	457012
KMW0630	69	41	222.198	C15H26O	1,6,10-Dodecatrien-3-ol, 3,7,11-trimethyl-, (E)-	Terpenoids	40716-66-3	58282.1	57351.4	62297.1	17633.1	13438	12820.3
XMW0671	69	70	98.084	C5H10N2	1,7-Diazabicyclo[2.2.0]heptane	Heterocyclic compound	279-42-5	112349	192782	94476.5	30555.1	26600.5	22384.1
XMW0793	79	41	162.141	C12H18	1,7-Octadiene, 2,7-dimethyl-3,6-bis(methylene)-	Hydrocarbons	16714-60-6	800299	726965	715229	137839	204854	213867
NMW0287	79	67	232.219	C17H28	1,8,11,14-Heptadecatetraene, (Z,Z,Z)-	Hydrocarbons	10482-53-8	13336.5	13303.3	14506	20091.1	18002.2	17169.7
XMW1273	163	136	178.111	C10H14N2O	1-(5-Dimethylethyl)pyrazin-2-yl-ethan-1-one	Heterocyclic compound	182306-61-2	11145.6	10325.5	11187.6	9979.67	7022.22	5525.17
NMW0758	55	70	116.084	C6H12O2	1-Butanol, 3-methyl-, formate	Ester	110-45-2	1.15597e+06	1.02297e+06	1.10083e+06	1.27436e+06	865076	757993
KMW0489	68	79	150.104	C10H14O	1-Cyclohexene-1-carboxAldehyde, 4-(1-methylethenyl)-, (S)-	Aldehyde	18031-40-8	394482	405826	389246	498103	500999	498168
NMW0211	68	67	166.099	C10H14O2	1-Cyclohexene-1-carboxylic acid, 4-(1-methylethenyl)-	Terpenoids	7694-45-3	11552.7	9664.37	12390.9	20233.7	15954.3	16284.2
XMW1074	111	93	154.136	C10H18O	1-Cyclopentene-1-methanol, 2-methyl-5-(1-methylethyl)-	Alcohol	80113-82-2	7706.59	8028.28	7356.92	11156.8	8258.61	8588.86
KMW0456	70	55	158.167	C10H22O	1-Decanol	Alcohol	112-30-1	28621.5	27252.6	22774.8	52881.6	34980.8	42057.8
KMW0629	55	69	186.198	C12H26O	1-Dodecanol	Alcohol	112-53-8	69120.3	63778.3	73742.6	122432	95476.5	96528.4
KMW0159	56	70	116.12	C7H16O	1-Heptanol	Alcohol	111-70-6	11646.1	10070.4	12490.6	6974.47	5185.25	4873.03
D387	57	41	144.151	C9H20O	1-Hexanol, 3,5,5-trimethyl-	Alcohol	3452-97-9	77388	77278	71390.3	135243	113100	103630
KMW0344	56	55	144.151	C9H20O	1-Nonanol	Alcohol	143-08-8	213491	199096	213906	303250	239137	241815
WMW0092	44	58	143.167	C9H21N	1-OctanAmine,N-methyl-	Amine	2439-54-5	62492.9	57649.5	56502.1	12128.9	13340.5	12987.1
KMW0276	56	55	130.136	C8H18O	1-Octanol	Alcohol	111-87-5	82646	78442.9	102808	55516.5	44038	39393.8
XMW0164	138	82	194.167	C13H22O	1-Oxaspiro[4.5]dec-6-ene, 2,6,10,10-tetramethyl-	Terpenoids	36431-72-8	22451.4	21778.2	21622.7	48553.9	46054.6	47668
XMW0085136	98	69	98.073	C6H10O	1-Propanone, 1-cyclopropyl-	Ketone	6704-19-4	4213.85	2936.81	2690.68	6791.85	5390.78	5567.51
WMW0122	55	69	168.151	C11H20O	1-Undecyn-4-ol	Alcohol	22127-86-2	22242.9	21085.6	18427.5	38639.7	25587	30333
XMW1393	95	109	152.157	C11H20	1-Undecyne	Hydrocarbons	2243-98-3	413138	369986	374119	560483	497281	485510
NMW0036	56	111	111.068	C6H9NO	1-ethenyl-2-Pyrrolidinone	Heterocyclic compound	88-12-0	473607	422099	459991	379991	304834	293168
D338	119	204	204.188	C15H24	1-methyl-4-(1,2,2-trimethylcyclopentyl)cyclohexa-1,3-diene	Terpenoids	29621-78-1	6340.53	5892.43	6574.24	4575.74	3632.57	4366.78
XMW0143108	204	189	204.188	C15H24	1H-3a,7-Methanoazulene, 2,3,4,7,8,8a-hexahydro-3,6,8,8-tetramethyl-, [3R-(3.alpha.,3a.beta.,7.beta.,8a.alpha.)]-	Terpenoids	469-61-4	24015.7	5778.98	23602.4	9030.45	6809.99	8115.22
w38	161	69	204.188	C15H24	1H-3a,7-Methanoazulene, octahydro-3,8,8-trimethyl-6-methylene-, [3R-(3.alpha.,3a.beta.,7.beta.,8a.alpha.)]-	Terpenoids	546-28-1	9469.41	10081	9700.84	6929.03	5673.53	5073.85
XMW0504084	119	93	204.188	C15H24	1H-Benzocycloheptene, 2,4a,5,6,7,8-hexahydro-3,5,5,9-tetramethyl-, (R)-	Terpenoids	1461-03-6	138456	126512	145747	248176	195789	194487
KMW0210	161	105	204.188	C15H24	1H-Cyclopenta[1,3]cyclopropa[1,2]benzene, octahydro-7-methyl-3-methylene-4-(1-methylethyl)-, [3aS-(3a.alpha.,3b.beta.,4.beta.,7.alpha.,7aS*)]-	Terpenoids	13744-15-5	58281.4	58615.7	59736.4	146057	134120	131354
XMW0380056	161	105	204.188	C15H24	1H-Cyclopropa[a]naphthalene, 1a,2,3,5,6,7,7a,7b-octahydro-1,1,7,7a-tetramethyl-, [1aR-(1a.alpha.,7.alpha.,7a.alpha.,7b.alpha.)]-	Terpenoids	17334-55-3	34817.1	21309.3	37694.3	45388.7	39971.4	34363.9
w07	141	142	142.078	C11H10	1H-Indene, 1-ethylidene-	Hydrocarbons	2471-83-2	2197.45	1973.25	1823.33	8990.15	10148.6	11636.8
XMW0532	96	95	138.091	C6H10N4	1H-Pyrazole-1-carboximidamide, 3,5-dimethyl-	Heterocyclic compound	22906-75-8	1.26266e+06	1.14127e+06	1.16342e+06	1.41451e+06	1.24731e+06	1.2243e+06
XMW0123	97	54	97.016	C4H3NO2	1H-Pyrrole-2,5-dione	Heterocyclic compound	541-59-3	7656.7	9129.49	6404.72	9700.95	8098.78	7556.72
XMW0223	139	67	139.063	C7H9NO2	1H-Pyrrole-2,5-dione, 3-ethyl-4-methyl-	Heterocyclic compound	20189-42-8	56379.1	58804.1	58826.2	86904.6	87527.3	85725.8
XMW0523019	92	65	92.037	C5H4N2	1H-Pyrrole-2-carbonitrile	Heterocyclic compound	9513-94-4	252807	226098	214276	133422	123905	118640
XMW0076019	92	65	92.037	C5H4N2	1H-Pyrrole-3-carbonitrile	Heterocyclic compound	7126-38-7	252807	226098	214276	133422	123905	118640
NMW0033	67	95	95.037	C5H5NO	2(1H)-Pyridinone	Heterocyclic compound	142-08-5	1.25478e+06	1.09495e+06	989505	966443	756177	742415
XMW1087	99	71	158.058	C7H10O4	2(3H)-Furanone, 5-(acetyloxy)dihydro-5-methyl-	Heterocyclic compound	57681-51-3	4719.58	4722.69	5063.61	8814.7	6195.39	6468.63
D442	99	41	156.115	C9H16O2	2(3H)-Furanone, 5-butyldihydro-4-methyl-	Heterocyclic compound	39212-23-2	4995.72	5076.58	3184.25	20124.2	18234.6	20124.8
KMW0492	85	70	114.068	C6H10O2	2(3H)-Furanone, 5-ethyldihydro-	Ester	695-06-7	60808.2	56525.8	54540.5	104142	86532.5	77453.7
KMW0561	85	128	170.131	C10H18O2	2(3H)-Furanone, 5-hexyldihydro-	Ester	706-14-9	24587.9	22244.2	25574.9	63230.5	40517.9	44836
KMW0539	112	83	112.052	C6H8O2	2(5H)-Furanone, 5-ethyl-	Heterocyclic compound	2407-43-4	871803	822320	775603	969410	944357	962709
XMW1332115	71	43	142.099	C8H14O2	2,2'-Bifuran, octahydro-	Heterocyclic compound	1592-33-2	212675	194691	199574	75997.9	90740.6	94832.1
XMW0638115	71	43	142.099	C8H14O2	2,3'-Bifuran, octahydro-	Heterocyclic compound	73373-15-6	212675	194691	199574	75997.9	90740.6	94832.1
GMW0309	121	119	204.188	C15H24	2,3,5,9-tetramethyltricyclo[6.3.0.01,5]undec-3-ene	Terpenoids	138752-23-5	83625.4	78917.4	85259.3	91961.6	54854.6	38720.7
KMW0269022	135	136	136.1	C8H12N2	2,3-Dimethyl-5-ethylpyrazine	Heterocyclic compound	15707-34-3	7090.36	6530.22	6406.87	4659.03	2560.76	3397.31
XMW1389	121	136	136.089	C9H12O	2,3-Dimethylanisole	Ether	2944-49-2	13824.3	9579.3	9135.08	3922.7	4608.78	5246.87
D342	136	79	136.125	C10H16	2,4,6-Octatriene, 2,6-dimethyl-, (E,E)-	Terpenoids	3016-19-1	7288.63	5136.25	4892.13	1974.47	1844.6	1860.31
XMW0452	121	136	136.125	C10H16	2,4,6-Octatriene, 3,4-dimethyl-	Hydrocarbons	57396-75-5	110568	105101	101561	12118.3	17276.3	16885.1
NMW0007140	107	91	150.104	C10H14O	2,4-Cycloheptadien-1-one, 2,6,6-trimethyl-	Terpenoids	503-93-5	7530.01	20166	7454.24	13396.3	12359.3	13098.5
w02	41	55	154.136	C10H18O	2,4-Decadien-1-ol	Alcohol	14507-02-9	30203.3	29634.5	36100.8	26047	16511.7	20158.2
KMW0580	125	97	196.146	C12H20O2	2,4-Decadienoic acid, ethyl ester, (E,Z)-	Ester	3025-30-7	112322	103447	122077	204284	158548	158557
WMW0078	206	191	206.167	C14H22O	2,4-Di-tert-butylphenol	Phenol	96-76-4	4107.88	2972.81	3856.64	7462.46	4945.67	6581.87
D373	77	79	112.089	C7H12O	2,4-Heptadien-1-ol, (E,E)-	Alcohol	33467-79-7	12116.5	23904.5	12075.6	68597.4	61473.3	61662.4
KMW0129	96	81	96.058	C6H8O	2,4-Hexadienal, (E,E)-	Aldehyde	142-83-6	5295.88	6014.2	8331.51	7714.54	7009.79	3551.58
WMW0211	140	67	140.084	C8H12O2	2,4-Hexadienoic acid, ethyl ester, (2E,4E)-	Ester	2396-84-1	28023.8	20636.5	25297	28022.4	23907.7	23909.7
XMW1203	42	41	114.032	C5H6O3	2,5-Furandione, dihydro-3-methyl-	Heterocyclic compound	4100-80-5	3809.89	3626.98	3443.65	8481.98	7048.33	4232.44
XMW0492	127	56	127.063	C6H9NO2	2,5-Pyrrolidinedione, 1-ethyl-	Heterocyclic compound	2314-78-5	3796.26	3832.76	20806.9	43275.8	38562.9	38688.5
XMW0159	57	71	226.266	C16H34	2,6,10-Trimethyltridecane	Hydrocarbons	3891-99-4	7878.13	7741.01	9249.29	21336.8	12174.5	14042.5
XMW0675	121	91	150.104	C10H14O	2,6,6-Trimethylcyclohexa-1,4-dienecarbAldehyde	Aldehyde	162376-82-1	1.38419e+06	1.14476e+06	1.26349e+06	1.21207e+06	951266	922286
XMW0902	69	41	138.141	C10H18	2,6-Dimethyl-2-trans-6-octadiene	Terpenoids	2609-23-6	610198	646689	506174	63356.5	77649.5	81644.2
WMW0094032	41	69	138.104	C9H14O	2,6-Nonadienal, (E,E)-	Aldehyde	17587-33-6	14258.6	14239.7	13265.7	14714.1	16509.9	16445.6
KMW0345032	41	69	138.104	C9H14O	2,6-Nonadienal, (E,Z)-	Aldehyde	557-48-2	14258.6	14239.7	13265.7	14714.1	16509.9	16445.6
KMW0432	152	69	152.12	C10H16O	2,6-Octadienal, 3,7-dimethyl-, (Z)-	Terpenoids	106-26-3	17034.6	15386.8	16752.9	9028.1	6445.43	6671.94
XMW0693050	69	41	182.131	C11H18O2	2,6-Octadienoic acid, 3,7-dimethyl-, methyl ester	Ester	2349-14-6	86571.1	79995.8	96271.4	36911.7	30021.6	28046
NMW0173	108	136	154.027	C7H6O4	2,6-dihydroxy-Benzoic Acid	Acid	303-07-1	13089.3	12467.8	13506.6	6249.43	5928.09	4421.43
D253	136	108	136.064	C7H8N2O	2-Acetyl-3-methylpyrazine	Heterocyclic compound	23787-80-6	15113.9	12145.7	13152.4	9548.27	8348.96	8159.2
XMW1256	119	121	192.151	C13H20O	2-Butanone, 4-(2,6,6-trimethyl-1,3-cyclohexadien-1-yl)-	Ketone	20483-36-7	24261.9	25725	24336	2804.34	4494.88	2158.95
w39	121	136	194.167	C13H22O	2-Butanone, 4-(2,6,6-trimethyl-2-cyclohexen-1-yl)-	Ketone	31499-72-6	17014.1	17348.2	21900	9959.96	7887.05	4900.85
D290	133	105	148.089	C10H12O	2-Butanone, 4-phenyl-	Ketone	2550-26-7	47311.5	45265.1	51577.1	22439.7	14216.6	17304.6
D317	108	121	208.183	C14H24O	2-Buten-1-ol, 2-ethyl-4-(2,2,3-trimethyl-3-cyclopenten-1-yl)-	Alcohol	28219-61-6	4185.18	4468.74	5105.51	3495.72	2913.04	3255.84
XMW1100	177	69	192.151	C13H20O	2-Buten-1-one, 1-(2,6,6-trimethyl-1-cyclohexen-1-yl)-	Ketone	35044-68-9	18796.9	17388.5	19201.7	22042.5	17855	15733
D352	107	123	206.167	C14H22O	2-Butenal, 2-methyl-4-(2,6,6-trimethyl-1-cyclohexen-1-yl)-	Aldehyde	3155-71-3	19017.2	19827.1	23508.1	2469.43	2404.39	2733.84
XMW0650	84	55	84.058	C5H8O	2-Butenal, 3-methyl-	Aldehyde	107-86-8	15678.7	13054.2	14421	15046.8	14546.9	10333.1
XMW0881	83	55	114.068	C6H10O2	2-Butenoic acid, 3-methyl-, methyl ester	Ester	924-50-5	1.12528e+07	9.15978e+06	1.04437e+07	1.22542e+07	8.14557e+06	7.42648e+06
XMW1085	69	87	142.099	C8H14O2	2-Butenoic acid, butyl ester	Ester	7299-91-4	16750.3	15387.9	15456.4	24553.5	21011.5	19081.2
NMW0124	126	41	168.115	C10H16O2	2-Cyclohexen-1-one, 2-hydroxy-3-methyl-6-(1-methylethyl)-	Terpenoids	490-03-9	1759.08	2428.61	1728.43	10191.3	8852.33	9335.27
XMW0713	82	110	110.073	C7H10O	2-Cyclohexen-1-one, 3-methyl-	Ketone	1193-18-6	1.53402e+06	1.46528e+06	1.4198e+06	1.65002e+06	1.64132e+06	1.70489e+06
NMW0006	107	150	150.104	C10H14O	2-Cyclohexen-1-one, 3-methyl-6-(1-methylethylidene)-	Terpenoids	491-09-8	395499	369169	398331	442111	263987	204522
KMW0260	111	126	126.068	C7H10O2	2-Cyclopenten-1-one, 2-hydroxy-3,4-dimethyl-	Ketone	21835-00-7	659845	577491	598043	238330	251773	268606
WMW0103	81	68	114.104	C7H14O	2-Cyclopentylethanol	Alcohol	766-00-7	192949	164258	173813	929370	809763	839663
WMW0083	57	41	156.151	C10H20O	2-Decen-1-ol, (E)-	Alcohol	18409-18-2	137012	127331	162511	34259.4	34984.6	35029.3
KMW0435	41	55	154.136	C10H18O	2-Decenal, (Z)-	Aldehyde	2497-25-8	1.33869e+06	1.23931e+06	1.57364e+06	770281	636715	613367
XMW0034	83	42	138.116	C8H14N2	2-Dimethylamino-4-methyl-pent-4-enenitrile	Amine	94492-10-1	87667.6	81937.5	66666.2	497684	443363	457385
KMW0570	83	41	182.167	C12H22O	2-Dodecenal, (E)-	Aldehyde	20407-84-5	3494.66	3878.83	3647.74	5718.98	4946.62	5671.69
NMW0088	112	70	184.146	C11H20O2	2-Ethylhexyl acrylate	Ester	103-11-7	7510.16	7859.14	8204.78	26398.7	20841.4	22810.4
XMW0267	112	56	113.12	C7H15N	2-Ethylpiperidine	Heterocyclic compound	1484-80-6	6695.63	7535.38	6780.68	12305.5	7340.04	8142.36
NMW0002	125	97	170.094	C9H14O3	2-FurAldehyde diethyl acetal	Aldehyde	13529-27-6	32189	27118.9	27024.4	16961.6	18466.4	19963.7
KMW0174	110	109	110.037	C6H6O2	2-FurancarboxAldehyde, 5-methyl-	Aldehyde	620-02-0	895066	837857	792027	990417	988268	981986
KMW0207	96	95	128.03	C6H8OS	2-Furanmethanethiol, 5-methyl-	Heterocyclic compound	59303-05-8	96807.7	95816.1	78041.5	34673.5	40119.2	37657.3
KMW0092	98	41	98.037	C5H6O2	2-Furanmethanol	Alcohol	98-00-0	3.43681e+06	2.71372e+06	3.08252e+06	3.70725e+06	2.11897e+06	2.12868e+06
D81	94	81	168.079	C9H12O3	2-Furanpropanoic acid, ethyl ester	Heterocyclic compound	10031-90-0	126278	125163	134300	46837.4	43788.6	43379.6
KMW0143	45	55	116.12	C7H16O	2-Heptanol	Alcohol	543-49-7	7649.09	8374.63	8561.57	7950.01	5439.34	5317.41
XMW0226	58	85	142.136	C9H18O	2-Heptanone, 4,6-dimethyl-	Ketone	19549-80-5	3607.84	3575.63	3106.55	5923.9	5139.91	4734.56
XMW0183	41	55	126.104	C8H14O	2-Heptenal, 2-methyl-	Aldehyde	30567-26-1	231912	200034	198551	77758.1	68319.2	65956.5
XMW0658	73	41	128.084	C7H12O2	2-Heptenoic Acid	Acid	18999-28-5	80670.9	72640.1	73586.8	13271.7	13936.4	14606
WMW0187	45	69	102.104	C6H14O	2-Hexanol	Alcohol	626-93-7	752087	643397	724615	655866	464182	372123
D191	110	95	166.099	C10H14O2	2-Hexanoylfuran	Heterocyclic compound	14360-50-0	685871	669817	616240	859488	839124	850564
KMW0095005	41	83	98.073	C6H10O	2-Hexenal	Aldehyde	505-57-7	5.49302e+06	3.80261e+06	4.5298e+06	4.76071e+06	3.84962e+06	3.26772e+06
KMW0088005	41	83	98.073	C6H10O	2-Hexenal, (E)-	Aldehyde	6728-26-3	5.49302e+06	3.80261e+06	4.5298e+06	4.76071e+06	3.84962e+06	3.26772e+06
D401	41	43	154.136	C10H18O	2-Isopropyl-5-methylhex-2-enal	Aldehyde	35158-25-9	1.09898e+06	986910	1.07511e+06	878400	699247	672018
XMW1318	79	136	136.052	C8H8O2	2-Methyl-3(2-furyl)acrolein	Heterocyclic compound	874-66-8	467819	313839	313408	300857	242449	238545
KMW0097	114	113	114.014	C5H6OS	2-Methyl-3-furanthiol	Heterocyclic compound	28588-74-1	639706	653079	590302	796549	845436	750482
XMW0269	85	57	186.126	C10H18O3	2-Methylbutanoic anhydride	Others	1468-39-9	97789.3	97569.1	97272	196856	162598	159556
KMW0376	143	69	144.151	C9H20O	2-Nonanol	Alcohol	628-99-9	35940.8	32929.1	31441.4	8165.98	10627.3	10102.4
QWM0006	142	71	142.136	C9H18O	2-Nonanone	Ketone	821-55-6	21417.6	20505	19742	31401.3	28962.4	28829.1
D332	108	67	137.12	C9H15N	2-Nonenenitrile	Nitrogen compounds	29127-83-1	45862.6	42056.6	45186.3	23857.2	20850.8	20854.6
KMW0194	45	55	130.136	C8H18O	2-Octanol	Alcohol	123-96-6	11732.6	11089.6	12084.1	30587.9	28866.1	28732.7
KMW0187128	128	58	128.12	C8H16O	2-Octanone	Ketone	111-13-7	14531.7	10359	13086.4	8779.41	8128.84	7420.2
KMW0294	57	41	128.12	C8H16O	2-Octen-1-ol, (E)-	Alcohol	18409-17-1	93435.6	89873.1	86100	39531.1	38035.7	38370.7
WMW0217	41	55	182.167	C12H22O	2-Octenal, 2-butyl-	Alcohol	13019-16-4	10194.2	9675.6	40879.9	10620.3	9675.3	8382.85
KMW0396	55	125	170.131	C10H18O2	2-Octenoic acid, ethyl ester	Ester	2351-90-8	109050	110764	103823	133980	152620	156412
D158	115	71	208.11	C12H16O3	2-Phenoxyethyl isobutyrate	Ester	103-60-6	43118.8	40232.5	46137.7	76441.6	59850.1	59386.5
NMW0053	77	103	132.058	C9H8O	2-Phenylpropenal	Aromatics	4432-63-7	9016.85	8090.88	8198	8700.08	6885.35	5937.89
XMW0180	58	45	130.063	C6H10O3	2-Propenoic acid, 2-methoxyethyl ester	Ester	3121-61-7	255977	228342	254475	279946	204310	190136
XMW0062	109	69	210.162	C13H22O2	2-Propenoic acid, 2-methyl-, 3,3,5-trimethylcyclohexyl ester	Ester	7779-31-9	6298.27	6284.1	6952.19	6795.9	5333.77	5245.17
NMW0766	55	56	128.084	C7H12O2	2-Propenoic acid, butyl ester	Ester	141-32-2	37237.1	31957.3	35098	45668.6	33969.2	34958.5
NMW0021	80	108	108.069	C6H8N2	2-PyridinemethanAmine	Heterocyclic compound	3731-51-9	343451	305238	309373	112450	95784.7	95015.4
XMW0903	83	70	114.116	C6H14N2	2-PyrrolidinemethanAmine, N-methyl-, (S)-	Heterocyclic compound	66411-54-9	1.19989e+06	1.04362e+06	1.13415e+06	1.05235e+06	874839	830481
w45	55	41	196.219	C14H28	2-Tetradecene, (E)-	Hydrocarbons	35953-54-9	9966.93	11152.8	13633.6	33855.2	20231.8	19815.6
KMW0266	97	45	129.991	C5H6S2	2-Thiophenemethanethiol	Heterocyclic compound	6258-63-5	211406	187792	197063	274993	237247	176825
w10	58	71	198.198	C13H26O	2-Undecanone, 6,10-dimethyl-	Ketone	1604-34-8	3905.78	3834.43	2754.56	10017.7	7721.02	7613.51
XMW3734	122	121	122.037	C7H6O2	2-hydroxy-BenzAldehyde	Aldehyde	90-02-8	20879	19513.2	18679.6	5875.7	6692.36	6604.23
KMW0385093	93	121	154.136	C10H18O	1,6-dihydrocarveol	Terpenoids	619-01-2	1.59097e+06	1.47052e+06	1.51816e+06	385272	353385	321261
XMW1440	98	41	154.063	C8H10O3	2-methylprop-2-enoyl 2-methylprop-2-enoate	Others	760-93-0	6716.85	6255.19	5988.23	11594.2	6881.16	6048.57
D274	131	160	160.052	C10H8O2	2H-1-Benzopyran-2-one, 3-methyl-	Heterocyclic compound	2445-82-1	34575.9	24209.1	33411.9	57293.6	47283.9	35054.9
NMW0212	133	104	133.053	C8H7NO	2H-Indol-2-one, 1,3-dihydro-	Heterocyclic compound	59-48-3	148979	136656	182046	311640	244546	240655
w48025	139	69	154.136	C10H18O	2H-Pyran, tetrahydro-4-methyl-2-(2-methyl-1-propenyl)-	Terpenoids	16409-43-1	224727	189049	201599	209290	179799	176236
WMW0176	42	70	114.068	C6H10O2	2H-Pyran-2-one, tetrahydro-6-methyl-	Heterocyclic compound	823-22-3	139419	124706	138937	115422	124591	122728
KMW0568	99	71	170.131	C10H18O2	2H-Pyran-2-one, tetrahydro-6-pentyl-	Ester	705-86-2	20077.1	17161.7	13007.9	11195.5	6342.35	10010
w19	71	99	142.099	C8H14O2	2H-Pyran-2-one, tetrahydro-6-propyl-	Heterocyclic compound	698-76-0	106847	105832	108901	263928	132461	206787
KMW0058035	68	59	170.131	C10H18O2	2H-Pyran-3-ol, 6-ethenyltetrahydro-2,2,6-trimethyl-	Heterocyclic compound	14049-11-7	142537	152015	292302	99395.1	114446	129752
XMW0923	79	107	122.11	C9H14	3,3-Dimethyl-6-methylenecyclohexene	Hydrocarbons	20185-16-4	57577.8	26066.2	44986.7	19584.2	16175.7	17582
XMW0539	152	137	152.084	C9H12O2	3,4-Dimethoxytoluene	Aromatics	494-99-5	24487.7	24550.6	24820.4	31146.3	22790.7	20400.7
XMW0117	95	71	128.12	C8H16O	3,4-Dimethylcyclohexanol	Alcohol	5715-23-1	17224.8	18183.3	18089.1	3920.78	4118.81	5359.9
XMW0663	109	96	152.131	C9H16N2	3,5-Dimethyl-1-butylpyrazole	Heterocyclic compound	2655-37-0	44082.6	39014	50274.3	12090.2	14926.3	15004.6
XMW0422	57	71	198.235	C14H30	3,5-Dimethyldodecane	Hydrocarbons	107770-99-0	17359.5	17947.2	17995.5	44260.4	29788.4	35221.6
KMW0280139	95	43	124.089	C8H12O	3,5-Octadien-2-one	Ketone	38284-27-4	167168	149262	152661	62592.7	65284.2	68955
XMW0186139	95	43	124.089	C8H12O	3,5-Octadien-2-one, (E,E)-	Ketone	30086-02-3	167168	149262	152661	62592.7	65284.2	68955
XMW1448	137	109	152.12	C10H16O	3,6-Dimethyl-2,3,3a,4,5,7a-hexahydrobenzofuran	Heterocyclic compound	70786-44-6	98544.3	87580.6	97279.6	23828.4	19729.8	17579.4
KMW0531	67	93	140.12	C9H16O	3,6-Nonadien-1-ol, (E,Z)-	Alcohol	56805-23-3	10041.9	14510.8	13960.9	40310.9	18915.7	18187.8
NMW0214	107	150	150.068	C9H10O2	3-(4-Hydroxyphenyl)propanal	Aldehyde	20238-83-9	142088	129493	150162	248563	195191	192985
XMW0714	94	109	109.053	C6H7NO	3-Acetyl-1H-pyrroline	Heterocyclic compound	1072-82-8	111264	100007	93516.1	28724.7	32258.9	30873.5
XMW0412	138	123	138.068	C8H10O2	3-Acetyl-2,5-dimethyl furan	Heterocyclic compound	10599-70-9	36248.1	32807.4	32952.7	47097.1	42769.2	42059.9
XMW0168	97	98	140.066	C8H12S	3-Butylthiophene	Heterocyclic compound	34722-01-5	594527	524558	522859	99895.5	112367	115964
XMW0900	96	81	138.104	C9H14O	3-Cyclohexen-1-one, 3,5,5-trimethyl-	Ketone	471-01-2	4162.34	3888.04	3593.94	5940.12	6461.09	6998.28
XMW0189	79	94	152.12	C10H16O	3-Cyclohexene-1-acetAldehyde, .alpha.,4-dimethyl-	Aldehyde	29548-14-9	24331.2	15639.9	23239	12144.9	12059.9	13324
D425	69	41	192.151	C13H20O	3-Cyclohexene-1-carboxAldehyde, 4-(4-methyl-3-pentenyl)-	Aldehyde	37677-14-8	3222.07	3215.06	2864.57	5401.46	5401.46	5604.04
KMW0036	100	71	100.089	C6H12O	3-Hexanone	Ketone	589-38-8	30164.7	25118	26218.8	26539.2	19538	15627.6
D340	91	105	176.12	C12H16O	3-Hexanone, 1-phenyl-	Ketone	29898-25-7	29114.4	27020.7	29872.9	45581.2	35842.7	18648.1
KMW0225	82	67	100.089	C6H12O	3-Hexen-1-ol, (E)-	Alcohol	928-97-2	160894	151517	172892	209793	136978	114633
KMW0098	82	67	100.089	C6H12O	3-Hexen-1-ol, (Z)-	Alcohol	928-96-1	70182.5	59452	66792.4	55560.6	42169	35770.9
D417079	82	67	142.099	C8H14O2	(E)-3-Hexen-1-ol acetate	Ester	3681-82-1	1.20716e+06	953512	1.109e+06	6.39869e+06	5.97182e+06	6.2075e+06
KMW0196079	82	67	142.099	C8H14O2	(Z)-3-Hexen-1-ol acetate	Ester	3681-71-8	1.20716e+06	953512	1.109e+06	6.39869e+06	5.97182e+06	6.2075e+06
KMW0068	69	98	98.073	C6H10O	3-Hexenal, (Z)-	Aldehyde	6789-80-6	534446	433843	488404	512771	406339	339641
D356	138	109	138.068	C8H10O2	3-Methoxy-5-methylphenol	Phenol	3209-13-0	22342.2	22110.7	22482.6	59324.8	56219.9	60897.8
XMW1217	109	124	166.099	C10H14O2	3-Methyl-1-(3-methyl-2-furyl)-1-butanone	Heterocyclic compound	488-05-1	52691.4	46643.9	50274.3	12929.2	16855	13062.6
XMW0073145	70	85	172.146	C10H20O2	3-Methylheptyl acetate	Ester	72218-58-7	372335	332509	361061	318079	257363	255007
KMW0202	59	55	130.136	C8H18O	3-Octanol	Alcohol	589-98-0	13273.5	8029.67	11901	21211.2	15253.8	16077.3
KMW0161128	128	57	128.12	C8H16O	3-Octanone	Ketone	106-68-3	14531.7	10359	13086.4	8779.41	8128.84	7420.2
WMW0127	55	81	128.12	C8H16O	3-Octen-1-ol, (Z)-	Alcohol	20125-84-2	66699.2	62043.7	60086	13003.9	12563.1	12354.7
XMW0080	81	54	170.131	C10H18O2	3-Octen-1-ol, acetate, (Z)-	Ester	69668-83-3	136966	127234	122426	42879.7	52937.2	37734.6
D197	109	67	152.12	C10H16O	3-Oxatricyclo[4.1.1.0(2,4)]octane, 2,7,7-trimethyl-	Terpenoids	1686-14-2	541024	458366	496172	436201	353917	349342
XMW0162	100	85	142.063	C7H10O3	3-Penten-2-one, 4-(acetyloxy)-, (Z)-	Ketone	38365-58-1	6781.29	6068.04	6002.91	7457.38	8255.81	8183.17
KMW0067	83	55	98.073	C6H10O	3-Penten-2-one, 4-methyl-	Ketone	141-79-7	259062	213425	242953	238451	188894	151454
XMW1290	98	97	126.079	C6H10N2O	3-n-Propyl-2-pyrazolin-5-one	Heterocyclic compound	29211-70-9	23393.7	17611.6	22362.5	8489.55	9006.56	10089.4
D311	109	81	152.12	C10H16O	3-p-Menthen-7-al	Aldehyde	27841-22-1	22512.4	20303.3	19010.7	28363.3	28490.8	27001.2
XMW0042	85	42	85.028	C2H3N3O	3H-1,2,4-Triazol-3-one, 1,2-dihydro-	Heterocyclic compound	930-33-6	7448.89	6205.53	6904.69	11974.2	9990.9	7441.73
XMW0629108	204	189	204.188	C15H24	3H-3a,7-Methanoazulene, 2,4,5,6,7,8-hexahydro-1,4,9,9-tetramethyl-, [3aR-(3a.alpha.,4.beta.,7.alpha.)]-	Terpenoids	2387-78-2	24015.7	5778.98	23602.4	9030.45	6809.99	8115.22
KMW0678	109	135	222.198	C15H26O	4,8-Methanoazulen-9-ol, decahydro-2,2,4,8-tetramethyl-, stereoisomer	Terpenoids	4586-22-5	6305.69	6602.01	9128.82	4554.92	3510.22	3028.42
KMW0452080	133	105	148.089	C10H12O	4-(1-methylethyl)-Benzaldehyde	Terpenoids	122-03-2	5007.78	5258.21	4773.82	5490.29	7446.28	6761.24
D74	135	150	150.068	C9H10O2	4-Acetylanisole	Ketone	100-06-1	94072.4	87041	92437.1	129308	76362.8	53434.1
NMW0059	94	67	94.053	C5H6N2	4-Aminopyridine	Heterocyclic compound	504-24-5	125002	112753	144585	217130	209513	210350
XMW0089	84	41	154.136	C10H18O	4-Decenal, (E)-	Aldehyde	65405-70-1	30172.1	29939.5	25866	52946.3	51445.6	43088.7
XMW0765	68	67	112.089	C7H12O	4-Heptenal	Aldehyde	62238-34-0	14245.6	9095.08	14649	19224.3	14808	14616.7
KMW0123	41	68	112.089	C7H12O	4-Heptenal, (Z)-	Aldehyde	6728-31-0	23473.4	19689.3	24686.2	21069.1	17349.6	13919.4
KMW0374	111	41	154.136	C10H18O	4-Hexen-1-ol, 5-methyl-2-(1-methylethenyl)-, (R)-	Terpenoids	498-16-8	179382	174911	167805	255990	246208	246275
XMW0201	69	41	98.073	C6H10O	4-Hexen-3-one	Ketone	2497-21-4	1.1159e+07	1.0281e+07	1.17092e+07	1.35925e+07	8.91212e+06	8.16299e+06
XMW0276	83	55	112.089	C7H12O	4-Hexen-3-one, 5-methyl-	Ketone	13905-10-7	776484	857893	844824	162366	176251	183514
XMW1320	154	112	154.099	C9H14O2	4-Isopropyl-1,3-cyclohexanedione	Ketone	62831-62-3	38296.8	30863.7	49697.1	23470.2	11183.7	12803.5
WMW0056	122	41	140.12	C9H16O	4-Nonenal, (E)-	Aldehyde	2277-16-9	171136	140243	156130	137758	110155	108675
w29	53	43	128.084	C7H12O2	4-Pentenyl Acetate	Ester	1576-85-8	5047.67	4758.45	5080.48	4787.3	4390.41	4343.45
D245	117	91	150.104	C10H14O	4-Phenyl-2-butanol	Alcohol	2344-70-9	11878.1	10237.4	12022.6	5711.88	4877.23	4559.22
XMW1325	71	57	170.167	C11H22O	4-Undecanone	Ketone	14476-37-0	18952.1	19393.1	23609.6	60918.4	35514.9	37817.1
WMW0226	96	69	96.021	C5H4O2	4H-Pyran-4-one	Heterocyclic compound	108-97-4	9885.41	9150.94	9306.63	13836.8	9761.71	10548.7
XMW0700	189	133	204.188	C15H24	4a,8-Dimethyl-2-(prop-1-en-2-yl)-1,2,3,4,4a,5,6,7-octahydronaphthalene	Terpenoids	103827-22-1	21570.5	20056.5	21608.4	17379.2	17911.4	15583.2
D412	95	67	152.12	C10H16O	5,7-Octadien-4-one, 2,6-dimethyl-, (Z)-	Terpenoids	3588-18-9	912650	898682	784251	1.20997e+06	1.21915e+06	1.2221e+06
WMW0089085	69	41	194.167	C13H22O	5,9-Undecadien-2-one, 6,10-dimethyl-	Terpenoids	689-67-8	30560.4	21244.2	29791.6	7266.72	33395.1	31714.9
KMW0563085	69	41	194.167	C13H22O	5,9-Undecadien-2-one, 6,10-dimethyl-, (E)-	Ketone	3796-70-1	30560.4	21244.2	29791.6	7266.72	33395.1	31714.9
WMW0115	100	99	128.059	C5H8N2O2	5-Ethylhydantoin	Heterocyclic compound	15414-82-1	10444.2	9548.14	9369.6	14986	14761.7	18843.4
WMW0058	95	41	128.12	C8H16O	5-Hepten-2-ol, 6-methyl-	Alcohol	1569-60-4	263979	242833	230236	98355.4	90025.5	89151.8
KMW0176	108	111	126.104	C8H14O	5-Hepten-2-one, 6-methyl-	Ketone	110-93-0	48426.5	39188.2	41227.8	35447.5	32110.6	29983.3
KMW0729	97	126	126.032	C6H6O3	5-Hydroxymethylfurfural	Aldehyde	67-47-0	113044	109512	111146	137605	133919	135443
XMW0585	84	42	143.058	C6H9NO3	5-Isoxazolecarboxylic acid, 4,5-dihydro-5-methyl-, methyl ester, (R)-	Heterocyclic compound	64018-42-4	20853.3	17607.8	18466.6	33038.8	34863.4	35722.8
KMW0168	111	41	126.104	C8H14O	5-Methyl-(E)-2-hepten-4-one	Ketone	102322-83-8	21965.9	109589	65572.5	156174	129840	103938
KMW0451	113	112	143.04	C6H9NOS	5-Thiazoleethanol, 4-methyl-	Heterocyclic compound	137-00-8	13162.5	12437.5	13114.5	31114.2	25334.7	30057.5
XMW0423	136	93	194.167	C13H22O	6,8-Nonadien-2-one, 8-methyl-5-(1-methylethyl)-, (E)-	Ketone	54868-48-3	5038.52	2173.41	2062.64	6416.69	2089.68	1986.76
XMW0445	68	97	126.068	C7H10O2	6-Ethyl-5,6-dihydro-2H-pyran-2-one	Heterocyclic compound	19895-35-3	32394	70206.1	66814.9	303157	301635	186280
WMW0048	41	55	140.12	C9H16O	6-Nonenal, (E)-	Aldehyde	2277-20-5	500526	492863	475250	72311.1	71157.2	72794.9
WMW0057	55	41	140.12	C9H16O	6-Nonenal, (Z)-	Aldehyde	2277-19-2	2.81599e+06	2.49933e+06	2.74729e+06	2.14482e+06	1.66294e+06	1.63676e+06
XMW1138	69	41	154.136	C10H18O	6-Octen-1-ol, 7-methyl-3-methylene-	Terpenoids	13066-51-8	540548	551470	545467	704869	707215	722396
XMW0364	83	55	172.183	C11H24O	6-Undecanol	Alcohol	23708-56-7	30198.3	20343.3	29245.9	20451.4	12300.7	15062.7
XMW1130	99	55	177.999	C6H11BrO	6-bromo-2-Hexanone	Ketone	10226-29-6	5769.54	4991.11	5285.96	13945.8	7872.85	7063.29
KMW0250	59	41	156.151	C10H20O	Dihydromyrcenol	Terpenoids	18479-58-8	1.38697e+06	1.30701e+06	1.34519e+06	551780	589158	617120
D407	68	69	154.136	C10H18O	7-Octen-4-ol, 2-methyl-6-methylene-, (S)-	Terpenoids	35628-05-8	658967	570015	474001	597757	463010	455067
XMW1364	135	93	206.203	C15H26	7-Octylidenebicyclo[4.1.0]heptane	Hydrocarbons	82253-11-0	4249.53	4029.65	4049.5	6806.9	6302.16	6663.82
NMW0091117	82	96	141.115	C8H15NO	8-Azabicyclo[3.2.1]octan-3-ol, 8-methyl-, endo-	Heterocyclic compound	120-29-6	17864.8	18590.4	20784.5	18581.2	11644.4	14583.8
NMW0097117	82	96	141.115	C8H15NO	8-Azabicyclo[3.2.1]octan-3-ol, 8-methyl-, exo-	Heterocyclic compound	135-97-7	17864.8	18590.4	20784.5	18581.2	11644.4	14583.8
KMW0078	58	71	140.12	C9H16O	8-Nonen-2-one	Ketone	5009-32-5	137101	127057	124843	23667.6	26485.6	25893.5
NMW0208	73	55	172.11	C9H16O3	9-Oxononanoic Acid	Acid	2553-17-5	9140.68	8346.93	9125.01	15267.6	13239.2	13434.8
XMW0526	137	109	152.12	C10H16O	AcetAldehyde, (3,3-dimethylcyclohexylidene)-, (Z)-	Aldehyde	26532-24-1	32958.3	29868	32083.8	33142.9	22146.9	16591.4
XMW0679	45	43	176.105	C8H16O4	AcetAldehyde, tetramer	Aldehyde	108-62-3	49977.4	129681	129335	209263	186250	186504
NMW0171	77	107	152.047	C8H8O3	Acetic Acid, phenoxy-	Acid	122-59-8	19052.6	19204.5	21124.7	20550.6	10386.8	9994.36
XMW1241	45	68	143.058	C6H9NO3	Acetic acid, cyano-, 2-methoxyethyl ester	Ester	10258-54-5	41686.6	36830	39149.9	60696.7	49421.8	48601.7
w32	98	70	158.131	C9H18O2	Acetic acid, heptyl ester	Ester	112-06-1	39812.1	33389.2	33654.6	41059.8	31722.6	28326.8
KMW0204	69	56	144.115	C8H16O2	Acetic acid, hexyl ester	Ester	142-92-7	35567.7	38165.4	31776.7	229506	193614	202728
KMW0481	98	56	186.162	C11H22O2	Acetic acid, nonyl ester	Ester	143-13-5	21938.9	22683.6	18306.3	25157.1	14751.9	14549
XMW0670	94	68	95.048	C4H5N3	Acetonitrile, 2,2'-iminobis-	Nitrogen compounds	628-87-5	788515	677537	724455	648075	535998	518273
NMW0754	85	100	100.052	C5H8O2	Acetylacetone	Ketone	123-54-6	35420.4	38550	34439	33512.3	25737.2	23372.5
D316	136	79	136.125	C10H16	Adamantane	Hydrocarbons	281-23-2	30727.7	29232.2	28473.5	27935.4	22364.8	21692.7
KMW0736	151	166	166.063	C9H10O3	Apocynin	Ketone	498-02-2	23272.1	21246.8	24340.6	43828.4	35347.3	36064
NMW0098	140	96	155.095	C8H13NO2	Arecoline	Heterocyclic compound	63-75-2	5409.14	6458.09	5072.75	8315.02	7125.78	7673.64
NMW0101	121	136	168.115	C10H16O2	Ascaridole	Terpenoids	512-85-6	18464.8	15280	19455	31049	25398	21199.8
KMW0158	77	106	106.042	C7H6O	BenzAldehyde	Aldehyde	100-52-7	184394	159467	196326	189574	169136	157103
XMW0255	133	134	134.073	C9H10O	BenzAldehyde, 2,4-dimethyl-	Aldehyde	15764-16-6	9299.51	8573.47	10021.3	8410.91	6277.45	5709.15
WMW0061	133	134	134.073	C9H10O	BenzAldehyde, 2-ethyl-	Aldehyde	22927-13-5	24315.7	21809.4	25804.2	30116.7	20092.8	17556.4
NMW0023	91	119	120.058	C8H8O	BenzAldehyde, 2-methyl-	Aldehyde	529-20-4	128686	115633	119486	48411.2	49495.8	52546.8
NMW0216	166	165	166.063	C9H10O3	BenzAldehyde, 3,4-dimethoxy-	Aldehyde	120-14-9	22422.4	19987.2	20926.1	34353.4	31068.3	30314
XMW0170138	134	133	134.073	C9H10O	BenzAldehyde, 3-ethyl-	Aldehyde	34246-54-3	22121.8	18666.7	22783.3	16161.4	14738.7	9420.77
KMW0361138	134	133	134.073	C9H10O	BenzAldehyde, 4-ethyl-	Aldehyde	4748-78-1	22121.8	18666.7	22783.3	16161.4	14738.7	9420.77
XMW0015	119	91	120.058	C8H8O	BenzAldehyde, 4-methyl-	Aldehyde	104-87-0	75654.9	66415.4	64202.4	25489.1	27347.4	26721.7
NMW0145	77	105	121.053	C7H7NO	Benzamide	Amine	55-21-0	238588	224660	243873	265325	163702	127760
NMW0143	134	149	149.12	C10H15N	BenzenAmine, 2,6-diethyl-	Amine	579-66-8	50318.4	47058.4	50706.4	54829.7	33123.9	24132.7
NMW0035	120	121	121.089	C8H11N	BenzenAmine, N,N-dimethyl-	Amine	121-69-7	24696.8	21452.5	22519.7	17836.6	13380.7	13530.3
D405	45	91	136.089	C9H12O	Benzene, (2-methoxyethyl)-	Aromatics	3558-60-9	93119.9	85320.1	83120.2	14583.3	17103	23636.7
D98	124	109	124.035	C7H8S	Benzene, (methylthio)-	Sulfur compounds	100-68-5	196323	181826	177121	280558	260745	254391
XMW0366027	119	134	134.11	C10H14	Benzene, 1,2,3,5-tetramethyl-	Aromatics	527-53-7	11252.6	12458.2	12622	62135.4	58585.4	52094.5
KMW0273027	119	134	134.11	C10H14	Benzene, 1,2,4,5-tetramethyl-	Aromatics	95-93-2	11252.6	12458.2	12622	62135.4	58585.4	52094.5
KMW0070006	91	106	106.078	C8H10	Benzene, 1,3-dimethyl-	Aromatics	108-38-3	540507	505647	494567	15806.5	15684.1	16052.2
XMW0011094	134	119	134.11	C10H14	Benzene, 1,4-diethyl-	Aromatics	105-05-5	12699.9	11585.2	11840.2	4124.62	4102.95	3985.59
WMW0053	105	119	204.188	C15H24	Benzene, 1-(1,5-dimethylhexyl)-4-methyl-	Terpenoids	1461-02-5	4075.16	3672.12	4120.98	8273.72	8077.02	6268.59
XMW0126016	119	134	134.11	C10H14	Benzene, 1-methyl-3-(1-methylethyl)-	Terpenoids	535-77-3	27612.6	24460.1	23733.3	12918.1	14973	15633.6
D210	77	123	123.032	C6H5NO2	Benzene, nitro-	Aromatics	98-95-3	263918	238857	233927	57637.6	68229.7	69769.2
KMW0212	91	92	120.058	C8H8O	BenzeneacetAldehyde	Aldehyde	122-78-1	501866	455522	430984	378477	374984	379074
D173	105	77	134.073	C9H10O	BenzeneacetAldehyde, 4-methyl-	Aldehyde	104-09-6	38192.3	35565.8	27143.9	3781.83	5082.13	7112.3
KMW0445	91	136	136.052	C8H8O2	Benzeneacetic acid	Acid	103-82-2	332706	308316	365094	66348.4	9688.76	17848.1
D125	136	91	192.115	C12H16O2	Benzeneacetic acid, 2-methylpropyl ester	Ester	102-13-6	7773.13	7945.59	9055.89	7887.12	3821.87	2732.84
XMW0576	91	121	121.089	C8H11N	BenzeneethanAmine	Amine	64-04-0	781414	668188	735514	581333	462969	445179
XMW0545	134	91	149.12	C10H15N	Benzenemethanamine, N-(1-methylethyl)-	Amine	102-97-6	26366.3	25172.1	43777.3	24952.7	24932.3	26495.1
KMW0408	135	91	150.104	C10H14O	Benzenemethanol, .alpha.,.alpha.,4-trimethyl-	Terpenoids	1197-01-9	10908.6	8650.39	10558.4	3173.25	2369.83	2909.05
XMW0735	79	107	148.089	C10H12O	Benzenemethanol, .alpha.-2-propenyl-	Alcohol	936-58-3	48562.4	60119.2	62128.6	83541.2	88617.9	89269
NMW0022	79	107	122.073	C8H10O	Benzenemethanol, .alpha.-methyl-	Alcohol	98-85-1	257793	241832	248695	99448	100016	104998
NMW0038	107	122	122.073	C8H10O	Benzenemethanol, 4-methyl-	Alcohol	589-18-4	499088	416918	429630	334822	259504	271591
KMW0514	104	91	178.099	C11H14O2	Benzenepropanoic acid, ethyl ester	Ester	2021-28-5	9037.83	8425.91	9068.56	10221.3	5320.85	4402.63
KMW0462	105	122	122.037	C7H6O2	Benzoic acid	Acid	65-85-0	127261	126966	119304	242125	167762	165167
XMW0776	105	77	162.068	C10H10O2	Benzoic acid, 2-propenyl ester	Ester	583-04-0	102175	94643.3	113512	6057.78	2881.34	2658.4
KMW0267	105	77	136.052	C8H8O2	Benzoic acid, methyl ester	Ester	93-58-3	384696	330322	361396	282696	222131	215314
KMW0323	108	79	108.058	C7H8O	Benzyl Alcohol	Alcohol	100-51-6	246619	189396	62693.1	84558.8	82564.2	78360.2
NMW0040	91	134	134.073	C9H10O	Benzyl methyl ketone	Ketone	103-79-7	477758	510565	613239	1.45046e+06	1.11223e+06	981661
XMW1229	80	79	122.11	C9H14	Bicyclo(3.3.1)non-2-ene	Hydrocarbons	6671-66-5	24323.1	25052.9	23903.8	28547.9	28363	28524.9
D414	77	121	136.089	C9H12O	Bicyclo[3.1.0]hex-3-en-2-one, 5-(1-methylethyl)-	Ketone	36262-12-1	157165	107013	105491	102911	79520.6	92526.7
XMW0933	134	119	194.131	C12H18O2	Bicyclo[3.1.1]hept-2-en-6-ol, 2,7,7-trimethyl-, acetate, [1S-(1.alpha.,5.alpha.,6.beta.)]-	Ester	50764-55-1	7468.79	6007.38	5611.65	7613.67	5571.88	6729.85
NMW0073	107	79	150.104	C10H14O	Bicyclo[3.1.1]hept-2-ene-2-carboxaldehyde, 6,6-dimethyl-	Terpenoids	564-94-3	7530.01	6861.73	7454.24	9185.8	8115.04	8988.52
NMW0151	123	79	166.099	C10H14O2	Bicyclo[3.1.1]hept-2-ene-2-carboxylic acid, 6,6-dimethyl-	Terpenoids	19250-17-0	11359.8	10798.8	12268	12391.4	4294.93	5098.84
NMW0074039	79	91	152.12	C10H16O	Bicyclo[3.1.1]hept-2-ene-2-methanol, 6,6-dimethyl-	Terpenoids	515-00-4	54138.6	49826.7	49736.8	23413.9	25622.1	26559.4
D110	71	99	168.115	C10H16O2	Bicyclo[3.1.1]heptan-3-one, 2-hydroxy-2,6,6-trimethyl-	Ketone	10136-65-9	41823.4	44590.5	50292.6	92266	56438.9	67470
XMW0825	119	93	204.188	C15H24	Bicyclo[3.1.1]heptane, 6-methyl-2-methylene-6-(4-methyl-3-pentenyl)-, [1R-(1.alpha.,5.alpha.,6.beta.)]-	Terpenoids	55123-21-2	2924.14	3684.99	3367.56	7265.9	6651.55	4846.9
XMW1381	91	105	134.11	C10H14	Bicyclo[3.2.1]oct-2-ene, 3-methyl-4-methylene-	Terpenoids	49826-53-1	15966.5	15662.6	15898.7	34451.6	24692.6	32044.7
XMW0264152	161	105	204.188	C15H24	Bicyclo[4.4.0]dec-1-ene, 2-isopropyl-5-methyl-9-methylene-	Terpenoids	150320-52-8	22420.8	20995.8	22137.1	24528.6	15273.3	15684.4
KMW0559	93	41	204.188	C15H24	Bicyclo[7.2.0]undec-4-ene, 4,11,11-trimethyl-8-methylene-,[1R-(1R*,4Z,9S*)]-	Terpenoids	118-65-0	31660.6	32422.9	28688.9	18271.6	14322.3	11967
XMW0548	120	41	204.188	C15H24	Bicyclo[7.2.0]undecane, 10,10-dimethyl-2,6-bis(methylene)-, [1S-(1R*,9S*)]-	Terpenoids	136296-38-3	36665.1	34401	39436.9	67630.7	54500.3	52446
WMW0013151	161	105	204.188	C15H24	Bicyclosesquiphellandrene	Terpenoids	54324-03-7	42390.8	40570.2	32578.9	120799	91351.4	89113
XMW0919	68	41	114.068	C6H10O2	Butanal, 3,3-dimethyl-2-oxo-, hemihydrate	Aldehyde	77572-68-0	1.13257e+06	1.04158e+06	1.19169e+06	1.3922e+06	904565	827034
XMW1179	91	55	198.058	C8H16Cl2O	Butane, 1,1'-oxybis[4-chloro-	Ether	6334-96-9	181485	171316	186247	209335	127590	105111
NMW0765	57	73	102.032	C4H6O3	Butanoic Acid, 2-oxo-	Acid	600-18-0	5.73059e+06	5.0466e+06	5.78076e+06	6.22768e+06	4.64154e+06	4.20727e+06
KMW0096	60	43	102.068	C5H10O2	Butanoic Acid, 3-methyl-	Acid	503-74-2	17999.6	13512.4	15713.9	18961	14992	11642.5
D103	132	71	220.146	C14H20O2	Butanoic acid, 1,1-dimethyl-2-phenylethyl ester	Ester	10094-34-5	21746.8	19760.7	26084.7	36509.1	31075.4	30420.4
w44	115	41	216.136	C11H20O4	Butanoic acid, 2-butoxy-1-methyl-2-oxoethyl ester	Ester	7492-70-8	22661	21698	23071.3	25676	18196.4	16995.5
D273023	103	70	172.146	C10H20O2	Butanoic acid, 2-methyl-, 2-methylbutyl ester	Ester	2445-78-5	37289.3	31444.6	34920.8	27613.8	21681.1	21908
D284126	104	57	206.131	C13H18O2	Butanoic acid, 2-methyl-, 2-phenylethyl ester	Ester	24817-51-4	13957	12289.3	14028.1	24799.5	19322.3	18980.1
XMW1170	93	69	238.193	C15H26O2	Butanoic acid, 2-methyl-, 3,7-dimethyl-2,6-octadienyl ester, (Z)-	Terpenoids	51117-19-2	27915.3	29029.8	33083.3	4557.35	3682.85	3039.56
D305023	103	70	172.146	C10H20O2	Butanoic acid, 2-methyl-, 3-methylbutyl ester	Ester	27625-35-0	37289.3	31444.6	34920.8	27613.8	21681.1	21908
KMW0424	103	57	186.162	C11H22O2	Butanoic acid, 2-methyl-, hexyl ester	Ester	10032-15-2	3816.52	5371.58	6107.64	6261.94	4786.65	5479.8
XMW1067	71	43	156.115	C9H16O2	Butanoic acid, 2-pentenyl ester, (Z)-	Ester	42125-13-3	5.9256e+06	5.12571e+06	5.64647e+06	4.39576e+06	3.4676e+06	3.34298e+06
KMW0619	71	69	224.178	C14H24O2	Butanoic acid, 3,7-dimethyl-2,6-octadienyl ester, (E)-	Ester	106-29-6	11412.6	12103.2	16624.3	9706.63	7647.85	8208.27
XMW1069	67	82	170.131	C10H18O2	Butanoic acid, 3-hexenyl ester, (E)-	Ester	53398-84-8	30875.4	28763.8	45492.1	264970	265161	276961
KMW0366	82	67	170.131	C10H18O2	Butanoic acid, 3-hexenyl ester, (Z)-	Ester	16491-36-4	45815	41611.4	41851	233162	233848	243723
D272145	70	85	172.146	C10H20O2	Butanoic acid, 3-methyl-, 2-methylbutyl ester	Ester	2445-77-4	372335	332509	361061	318079	257363	255007
XMW0981126	104	57	206.131	C13H18O2	Butanoic acid, 3-methyl-, 2-phenylethyl ester	Ester	140-26-1	13957	12289.3	14028.1	24799.5	19322.3	18980.1
D441	136	41	238.193	C15H26O2	Butanoic acid, 3-methyl-, 3,7-dimethyl-2,6-octadienyl ester, (Z)-	Ester	3915-83-1	18689.2	19715.2	23228.5	2930.91	2240.57	2213.28
NMW0037023	103	70	172.146	C10H20O2	Butanoic acid, 3-methyl-, 3-methylbutyl ester	Ester	659-70-1	37289.3	31444.6	34920.8	27613.8	21681.1	21908
D85	85	103	186.162	C11H22O2	Butanoic acid, 3-methyl-, hexyl ester	Ester	10032-13-0	10573.6	9538.51	10781	18309.8	11173.1	11651.9
D147110	91	108	192.115	C12H16O2	Butanoic acid, 3-methyl-, phenylmethyl ester	Ester	103-38-8	24787.8	26066.7	28919.6	28087.1	14605.3	7472.64
XMW0299	71	43	144.115	C8H16O2	Butanoic acid, butyl ester	Ester	109-21-7	4531.3	4735.73	4346.4	11973.9	14309.7	11478.7
KMW0500	108	91	178.099	C11H14O2	Butanoic acid, phenylmethyl ester	Ester	103-37-7	43265.8	41105.5	44403.1	48707.7	29252.1	22884.1
XMW0643	82	97	140.095	C7H12N2O	Butyramide, 2-cyano-2-ethyl-	Amine	18705-38-9	11886.8	12258.1	15065.2	7154.96	4484.88	5352.09
NMW0103	113	55	113.084	C6H11NO	Caprolactam	Amine	105-60-2	9042.17	8304.57	10072.8	8922.75	6757.45	6418.09
KMW0444	54	82	150.104	C10H14O	Carvone	Terpenoids	99-49-0	62080.2	62338.2	58632.5	87518.5	84017.7	84220.6
D452	109	67	166.099	C10H14O2	Carvone oxide, trans-	Heterocyclic compound	39903-97-4	101444	94720.7	113686	17635.8	16029.5	19525.7
KMW0643	109	41	220.183	C15H24O	Caryophyllene oxide	Terpenoids	1139-30-6	7679.44	7899.43	9093.26	1733.79	1197.69	1395.19
NMW0081	110	64	110.037	C6H6O2	Catechol	Phenol	120-80-9	9227.44	7869.02	8888.85	5709.63	5591.72	5741.4
WMW0223	41	119	204.188	C15H24	Cedrene	Terpenoids	11028-42-5	3132.8	4530.41	5297.66	4679.11	2603.81	2607.58
KMW0342	154	95	154.136	C10H18O	Citronellal	Terpenoids	106-23-0	33422.5	30788.1	30972	54814.5	56597.5	56762.3
KMW0585	81	95	226.193	C14H26O2	Citronellyl isobutyrate	Ester	97-89-2	82942.4	76537.8	87913.9	152758	119554	117782
KMW0522146	204	119	204.188	C15H24	Copaene	Terpenoids	3856-25-5	6635.99	6974.9	7459.88	7812.4	7643.73	7852.09
KMW0614066	119	105	204.188	C15H24	Cubenene	Terpenoids	29837-12-5	25274.2	25113.6	26033.2	49563	50347.6	52336.2
XMW0396	55	83	118.019	C5H7ClO	Cyclobutanecarboxylic acid chloride	Halogenated hydrocarbons	5006-22-4	1.1766e+07	9.53292e+06	1.08669e+07	1.26092e+07	8.23486e+06	7.58694e+06
D348	109	67	154.136	C10H18O	Cyclobutaneethanol, 1-methyl-2-(1-methylethenyl)-, cis-	Alcohol	30820-22-5	5045.96	3717.26	4670.47	3725.05	4122.16	6368.39
XMW0637	70	42	112.089	C7H12O	Cyclobutanone, 2,2,3-trimethyl-	Ketone	1449-49-6	3.63944e+06	3.35211e+06	3.82484e+06	4.43074e+06	2.89112e+06	2.64404e+06
XMW0039	126	69	126.104	C8H14O	Cycloheptanone, 3-methyl-	Ketone	933-17-5	14072.6	14135.7	12096.6	10928.8	18151.8	15692.2
XMW1118	83	55	112.089	C7H12O	CyclohexanecarboxAldehyde	Aldehyde	2043-61-0	59930.3	60361	58307.9	69534.6	70117.8	63215.9
XMW0072	59	81	154.136	C10H18O	Cyclohexanemethanol, .alpha.,.alpha.-dimethyl-4-methylene-	Alcohol	7299-42-5	69271	72615.6	89314.5	55430	55869.5	63340.5
KMW0335	71	93	154.136	C10H18O	Cyclohexanol, 1-methyl-4-(1-methylethenyl)-	Terpenoids	138-87-4	11368.6	11005.9	12171.9	19335.5	18187.9	17134.8
D439	98	71	156.151	C10H20O	Cyclohexanol, 1-methyl-4-(1-methylethyl)-, trans-	Terpenoids	3901-93-7	53628.3	49377.7	52085.9	43876.1	30946	30049.7
NMW0075093	93	121	154.136	C10H18O	gamma-Terpineol	Terpenoids	586-81-2	1.59097e+06	1.47052e+06	1.51816e+06	385272	353385	321261
NMW0142081	136	121	196.146	C12H20O2	Cyclohexanol, 1-methyl-4-(1-methylethylidene)-, acetate	Ester	10235-63-9	46816.3	44654.9	48319.7	51558.4	31087	21091.3
XMW0122	83	55	154.136	C10H18O	Cyclohexanol, 2-methyl-3-(1-methylethenyl)-, (1.alpha.,2.alpha.,3.alpha.)-	Alcohol	54244-81-4	15256.8	19925.9	16708.5	25339.5	21188.3	20575.9
KMW0392095	71	81	156.151	C10H20O	Cyclohexanol, 5-methyl-2-(1-methylethyl)-, (1.alpha.,2.alpha.,5.alpha.)-	Terpenoids	491-02-1	84817.2	82222.4	80070.1	239457	212917	209393
NMW0773	55	42	98.073	C6H10O	Cyclohexanone	Ketone	108-94-1	29514.8	27893.8	26411.4	33150.3	26097.2	25761.7
XMW0486	82	56	140.12	C9H16O	Cyclohexanone, 2,2,6-trimethyl-	Ketone	2408-37-9	66133.2	62638.3	63988.4	44707.7	35330.7	32747.5
KMW0334	112	69	154.136	C10H18O	Cyclohexanone, 5-methyl-2-(1-methylethyl)-	Terpenoids	10458-14-7	338511	328613	313690	499453	466016	463513
NMW0062112	112	69	154.136	C10H18O	Cyclohexanone, 5-methyl-2-(1-methylethyl)-, cis-	Terpenoids	491-07-6	369255	358787	341018	499453	504365	506412
KMW0313112	112	69	154.136	C10H18O	Cyclohexanone, 5-methyl-2-(1-methylethyl)-, trans-	Terpenoids	89-80-5	369255	358787	341018	499453	504365	506412
XMW0766	81	67	152.12	C10H16O	Cyclohexanone, 5-methyl-2-(1-methylethylidene)-	Terpenoids	15932-80-6	9445.98	9931.27	10230	11702.8	9991.97	6503.72
KMW0205	112	84	112.089	C7H12O	Cyclohexene, 1-methoxy-	Aromatics	931-57-7	7164.75	6113.98	6430.61	17116.6	16860.3	14344.2
KMW0296	93	121	136.125	C10H16	Cyclohexene, 1-methyl-4-(1-methylethylidene)-	Terpenoids	586-62-9	5.06e+06	4.3186e+06	4.75497e+06	3.6968e+06	2.91277e+06	2.80948e+06
D293	93	119	204.188	C15H24	Cyclohexene, 4-[(1E)-1,5-dimethyl-1,4-hexadien-1-yl]-1-methyl-	Terpenoids	25532-79-0	118505	123318	123725	49464.9	51130.9	47769.2
WMW0104	69	55	142.136	C9H18O	Cyclooctanemethanol	Alcohol	3637-63-6	261264	242205	242218	127287	99584.9	104767
w01	57	68	128.12	C8H16O	Cyclooctyl Alcohol	Alcohol	696-71-9	12922	12195.7	11502	22378.8	19503.4	19956.1
XMW0288	136	121	220.183	C15H24O	Cyclopenta[c]pentalen-3(3aH)-one, octahydro-1,2,3a,6-tetramethyl-	Ketone	120052-69-9	10808	11618.8	14746.4	5803.44	4120.76	4374.2
NMW0757	84	55	84.058	C5H8O	Cyclopentanone	Ketone	120-92-3	17592.1	15692.5	15784	17754.5	16353.5	15226.5
WMW0099	67	82	124.125	C9H16	Cyclopentene, 1-butyl-	Hydrocarbons	2423-01-0	66396.7	83728.6	53161.9	8800.41	19012.8	15956.4
XMW0954	109	67	168.115	C10H16O2	Cyclopropanecarboxylic Acid, 2,2-dimethyl-3-(2-methyl-1-propenyl)-, (1R-trans)-	Terpenoids	4638-92-0	15337.8	13614.7	13777.5	6741.82	5704.5	5209.29
NMW0093140	107	91	150.104	C10H14O	D-Verbenone	Terpenoids	18309-32-5	7530.01	20166	7454.24	13396.3	12359.3	13098.5
KMW0399	112	41	156.151	C10H20O	Decanal	Aldehyde	112-31-2	14261.6	14269	13577.1	24546.8	20387.4	23869.9
KMW0208	57	43	142.172	C10H22	Decane	Hydrocarbons	124-18-5	18179.3	16247	17060.9	58962.2	54198	54552.4
XMW0099	57	43	184.219	C13H28	Decane, 2,3,5-trimethyl-	Hydrocarbons	62238-11-3	16119.2	16039.4	18827.6	41468	27693.3	21687.4
XMW0418	85	57	170.203	C12H26	Decane, 2,4-dimethyl-	Hydrocarbons	2801-84-5	94044.1	86755	82860.7	153068	124917	128086
XMW0239	57	85	184.219	C13H28	Decane, 3-ethyl-3-methyl-	Hydrocarbons	17312-66-2	27499.3	27257.1	30129.6	46092.4	33785.4	36613.6
XMW0237041	57	71	184.219	C13H28	Decane, 5-ethyl-5-methyl-	Hydrocarbons	17312-74-2	25446.9	25985.9	24429.2	58193.8	52098.7	55513.8
XMW0495	82	112	112.052	C6H8O2	Dehydromevalonic lactone	Ester	2381-87-5	295180	290300	248352	384451	354347	355435
XMW0131143	119	93	204.188	C15H24	Di-epi-.alpha.-cedrene	Terpenoids	50894-66-1	14440.7	15286.3	16306	10719.3	7189.18	4899.92
XMW1182	119	120	204.188	C15H24	Di-epi-.alpha.-cedrene-(I)	Terpenoids	21996-77-0	35527.1	35430.8	37296.3	41892.1	34416.9	31400.5
XMW0145	84	68	84.044	C2H4N4	Dicyandiamide	Nitrogen compounds	461-58-5	155615	154040	163515	167525	174886	156821
KMW0545	41	57	184.183	C12H24O	Dodecanal	Aldehyde	112-54-9	15478.1	17013	17790.2	24609.6	14405.8	13833.6
KMW0406	170	71	170.203	C12H26	Dodecane	Hydrocarbons	112-40-3	15325	15587.3	14650.7	45670	42732.5	39961.2
XMW1330	155	71	184.219	C13H28	Dodecane, 3-methyl-	Hydrocarbons	17312-57-1	10923.3	10735.9	11167.6	25698.1	17322.9	20641.1
XMW0110	57	71	198.235	C14H30	Dodecane, 4,6-dimethyl-	Hydrocarbons	61141-72-8	37308.1	37149.9	37831.5	92324.6	59055.6	68465.8
XMW0586	126	57	184.219	C13H28	Dodecane, 5-methyl-	Hydrocarbons	17453-93-9	3857.49	5798.69	4715.86	6278.71	3818.27	2698.83
D265	97	41	181.183	C12H23N	Dodecanenitrile	Nitrogen compounds	2437-25-4	16925.7	14933.2	17048.4	35228.9	25022.4	24977.1
XMW0279	67	45	114.104	C7H14O	E-1-Methoxy-4-hexene	Hydrocarbons	134777-60-9	835558	715179	799498	747202	513234	452801
WMW0059	105	77	204.115	C13H16O2	E-2-Hexenyl benzoate	Ester	76841-70-8	42285.4	44936.7	30658	10410.4	9444.24	10530.5
XMW0151	204	161	204.188	C15H24	Epizonarene	Terpenoids	41702-63-0	27690.1	26467.8	32852.1	35954.3	37215.3	37105.4
KMW0368	156	53	156.025	C7H8O2S	Ethanethioic acid, S-(2-furanylmethyl) ester	Heterocyclic compound	13678-68-7	92154.5	90091.9	87944.7	138848	129613	126477
XMW0773	45	46	151.048	C4H9NO5	Ethanol, 2-(2-hydroxyethoxy)-, 1-nitrate	Alcohol	20633-16-3	35861.9	32789.8	36556.2	16929.9	16770.8	16077.7
XMW0914	110	95	110.048	C5H6N2O	Ethanone, 1-(1H-pyrazol-4-yl)-	Heterocyclic compound	25016-16-4	112761	98299.6	91866.3	137970	150390	134093
KMW0240	109	94	109.053	C6H7NO	Ethanone, 1-(1H-pyrrol-2-yl)-	Heterocyclic compound	1072-83-9	67316.1	60453.5	61851.3	23325.2	27644	27945.4
XMW0926080	133	105	148.089	C10H12O	Ethanone, 1-(2,4-dimethylphenyl)-	Ketone	89-74-7	5007.78	5258.21	4773.82	5490.29	7446.28	6761.24
XMW0855	119	59	162.017	C6H10OS2	Ethanone, 1-(2-methyl-1,3-dithiolan-2-yl)-	Heterocyclic compound	33266-07-8	6324.09	3320.53	3337.58	11733.2	11434.7	11610.3
XMW0177	109	79	124.089	C8H12O	Ethanone, 1-(2-methyl-1-cyclopenten-1-yl)-	Ketone	3168-90-9	114953	134524	94641.7	64990	54118.7	59970.2
KMW0203	121	78	121.053	C7H7NO	Ethanone, 1-(2-pyridinyl)-	Heterocyclic compound	1122-62-9	10814.4	9417.34	10288.3	7276.08	5245.74	4739.24
KMW0278	111	126	126.014	C6H6OS	Ethanone, 1-(2-thienyl)-	Heterocyclic compound	88-15-3	177962	145253	158544	122094	96223.2	92710.4
XMW0583	136	93	136.052	C8H8O2	Ethanone, 1-(3-hydroxyphenyl)-	Ketone	121-71-1	9605.26	9625.52	11791.5	6336.78	6113.85	5175.09
D392	106	78	121.053	C7H7NO	Ethanone, 1-(3-pyridinyl)-	Heterocyclic compound	350-03-8	39018.5	36850.5	35743.5	11549.9	7025.1	7445.29
NMW0172	81	91	167.095	C9H13NO2	Ethinamate	Ester	126-52-3	77557.1	77638.1	83364.7	182973	227361	225010
D309	56	99	142.099	C8H14O2	Ethyl 2-hexenoate, trans-	Ester	27829-72-7	15210.9	15415.2	14723.7	25450.8	21525.9	20293.1
D361051	128	69	196.146	C12H20O2	Ethyl geranate	Ester	32659-21-5	7319.78	4544.92	5022.46	10517.7	7702.86	6394.46
D360051	128	69	196.146	C12H20O2	Ethyl nerate	Ester	32659-20-4	7319.78	4544.92	5022.46	10517.7	7702.86	6394.46
D192	93	80	154.136	C10H18O	Fenchol	Terpenoids	1632-73-1	70745.4	65497.7	63783.4	47316.1	40949.2	39751.3
XMW0711	121	93	121.053	C7H7NO	Formamide, N-phenyl-	Amine	103-70-8	13561.8	12732.2	13891.2	19577.5	16749.8	19771.5
XMW1127	56	70	158.131	C9H18O2	Formic acid, octyl ester	Ester	112-32-3	45365.6	39044.7	45382.9	46916.9	44496.8	37061.3
XMW0438013	107	136	136.089	C9H12O	Furan, 2-(1-pentenyl)-, (E)-	Heterocyclic compound	20992-69-2	34569.7	29719.6	30863.3	19924.1	24338.7	21022.7
XMW0163	152	81	152.12	C10H16O	Furan, 2-hexyl-	Heterocyclic compound	3777-70-6	15673	15650.6	14842.7	4836.75	5515.02	5879.41
XMW0484	81	53	110.073	C7H10O	Furan, 2-propyl-	Heterocyclic compound	4229-91-8	157379	137055	150311	142660	104665	89769.9
NMW0247	69	81	218.167	C15H22O	Furan, 3-(4,8-dimethyl-3,7-nonadienyl)-, (E)-	Terpenoids	23262-34-2	301784	312132	355313	46683	43850.5	41426.4
KMW0312	69	81	150.104	C10H14O	Furan, 3-(4-methyl-3-pentenyl)-	Terpenoids	539-52-6	2.41599e+06	2.09472e+06	2.29756e+06	1.91712e+06	1.54901e+06	1.47999e+06
D448	98	81	210.126	C12H18O3	Furfuryl heptanoate	Ester	39481-28-2	37998.1	34590.9	40474.9	69192.2	52438.4	53806.7
D416	81	98	182.094	C10H14O3	Furfuryl pentanoate	Ester	36701-01-6	69598.8	91000.4	65929.9	175312	157604	156586
NMW0210	165	136	165.043	C8H7NO3	Furo[3,4-c]pyridin-1(3H)-one, 7-hydroxy-6-methyl-	Heterocyclic compound	4753-19-9	85094.3	77458	91874.6	129047	117440	117547
KMW0460	69	41	154.136	C10H18O	Geraniol	Terpenoids	106-24-1	5.35312e+06	4.70514e+06	6.27291e+06	2.87368e+06	2.19167e+06	2.07591e+06
KMW0530	69	41	196.146	C12H20O2	Geranyl acetate	Terpenoids	105-87-3	86207.4	79596.4	86688.1	13763.2	12225	11020.1
NMW0122	69	41	182.131	C11H18O2	Geranyl formate	Ester	105-86-2	14143.2	12611.7	13113.5	19580.4	15547.9	16761.2
NMW0057	42	113	113.048	C5H7NO2	Glutarimide	Amine	1121-89-7	13944.7	13825.8	12738.3	21890.5	15321.1	16009.5
KMW0683	57	71	240.282	C17H36	Heptadecane	Hydrocarbons	629-78-7	9550.32	8617.12	6501.74	23033.2	12413.9	13274.2
KMW0122	70	41	114.104	C7H14O	Heptanal	Aldehyde	111-71-7	42618.7	40575.4	42127.5	44620.4	32870.9	29580.4
w06	57	56	170.203	C12H26	Heptane, 2,2,4,6,6-pentamethyl-	Hydrocarbons	13475-82-6	45767.7	46678	40756.3	82572.2	50446.5	40672
XMW0026	60	73	130.099	C7H14O2	Heptanoic Acid	Acid	111-14-8	159802	146138	146639	34087.7	44278.5	44334.7
KMW0288	88	43	158.131	C9H18O2	Heptanoic acid, ethyl ester	Ester	106-30-9	5720.81	5261.12	5380.74	7315.43	6496.75	6892.65
NMW0221	153	152	154.078	C12H10	Hexa-2,4-diyn-1-ylbenzene	Aromatics	520-74-1	7598.37	4918.7	10047.3	13136	10786.5	7503.33
KMW0642	57	71	226.266	C16H34	Hexadecane	Hydrocarbons	544-76-3	11838.3	10909.4	14445.8	14755.2	13347.4	11659.6
KMW0066	72	56	100.089	C6H12O	Hexanal	Aldehyde	66-25-1	1.53912e+06	1.31891e+06	1.47676e+06	1.36428e+06	948338	759866
XMW0894	84	57	128.157	C9H20	Hexane, 3-ethyl-2-methyl-	Hydrocarbons	16789-46-1	583159	513467	589599	688832	445191	404189
XMW1240	99	70	186.162	C11H22O2	Hexanoic acid, 2-methylbutyl ester	Ester	2601-13-0	22087.2	21778	20616.9	36721.1	34731.3	35130.4
XMW1097076	82	67	198.162	C12H22O2	Hexanoic acid, 3-hexenyl ester	Ester	84434-19-5	29985.3	30337.6	28452.3	64204.6	41601.3	53670.8
KMW0528	67	82	198.162	C12H22O2	Hexanoic acid, 3-hexenyl ester, (Z)-	Ester	31501-11-8	197655	192752	211626	417964	359258	335983
D222	99	68	184.146	C11H20O2	Hexanoic acid, 3-methyl-2-butenyl ester	Ester	76649-22-4	15273	14348	15636.3	35454.8	22054.3	26270.8
KMW0381	56	99	172.146	C10H20O2	Hexanoic acid, butyl ester	Ester	626-82-4	33077.8	40759.3	42279	87697.6	73271.9	72436.4
KMW0532	117	99	200.178	C12H24O2	Hexanoic acid, hexyl ester	Ester	6378-65-0	8689.19	11032.9	13261.2	9153.31	5876.23	4931.99
KMW0283	117	99	158.131	C9H18O2	Hexanoic acid, propyl ester	Ester	626-77-7	9895.98	7975.76	8773.03	7115.62	5722.45	5313.55
KMW0290024	82	71	152.12	C10H16O	Hotrienol	Alcohol	20053-88-7	507617	447359	470654	626951	538693	526501
NMW0031	141	84	141.115	C8H15NO	Hygrine	Heterocyclic compound	496-49-1	4257.07	3729.93	4032.91	5054.97	5523.89	5053.25
NMW0184055	121	93	192.151	C13H20O	Ionone	Terpenoids	8013-90-9	6936.55	7655.79	7516.33	6541.24	4646.92	4345.74
KMW0429	95	93	182.131	C11H18O2	Isobornyl formate	Ester	1200-67-5	520608	563574	517047	717804	695294	701060
XMW0213	70	71	186.162	C11H22O2	Isopentyl hexanoate	Ester	2198-61-0	57211.2	58141.1	57895.5	72706.7	73151.2	71757.2
WMW0041	41	55	152.12	C10H16O	Isopinocarveol	Terpenoids	6712-79-4	54292.7	55438.8	51996.3	76353.4	51006.2	51951.7
XMW1115136	98	69	98.073	C6H10O	Isopropenyl ethyl ketone	Ketone	25044-01-3	4213.85	2936.81	2690.68	6791.85	5390.78	5567.51
XMW1442	154	69	154.136	C10H18O	Ketone, methyl 2,2,3-trimethylcyclopentyl	Ketone	17983-22-1	24217.4	34572.4	38927.1	29774	22437.5	21667.1
NMW0071144	136	93	154.136	C10H18O	L-.alpha.-Terpineol	Terpenoids	10482-56-1	64296.8	57051.9	63528.4	2627.87	2422.68	15061.2
WMW0179	81	69	152.12	C10H16O	L-Fenchone	Terpenoids	7787-20-4	354874	337012	327927	74630.9	49111.3	77777
XMW0575	86	69	145.11	C7H15NO2	L-Norleucine, methyl ester	Ester	21754-55-2	5011.22	4298.36	4059.03	8406.61	5088.06	4905.74
XMW0027	161	122	222.198	C15H26O	Ledol	Terpenoids	577-27-5	13042.1	12503.8	17511.2	6291.35	5467.12	7006.12
KMW0360095	71	81	156.151	C10H20O	Levomenthol	Terpenoids	2216-51-5	84817.2	82222.4	80070.1	239457	212917	209393
WMW0196086	55	41	168.115	C10H16O2	Lilac Aldehyde C	Aldehyde	53447-48-6	186868	171315	189548	218301	184335	186920
WMW0197086	55	41	168.115	C10H16O2	Lilac Aldehyde D	Aldehyde	53447-47-5	186868	171315	189548	218301	184335	186920
KMW022617	68	93	136.125	C10H16	Limonene	Terpenoids	138-86-3	82141.9	67133.2	67404.6	20862.9	20175.2	19953.6
KMW0291	80	93	154.136	C10H18O	Linalool	Terpenoids	78-70-6	2.2124e+06	1.7452e+06	1.93522e+06	1.45068e+06	1.13059e+06	1.09873e+06
KMW0453	93	80	196.146	C12H20O2	Linalyl acetate	Terpenoids	115-95-7	1.14811e+06	1.04499e+06	1.27325e+06	573620	494611	484145
XMW1038	95	109	220.183	C15H24O	Longifolenaldehyde	Terpenoids	19890-84-7	35979.4	35291.2	42485.1	6623.72	6318.43	5230.14
WMW0008	161	94	204.188	C15H24	Longifolene	Terpenoids	475-20-7	8193.92	7995.32	9230.85	19363.7	16571.8	15660.8
XMW1081	55	79	119.004	C3H5NO2S	Methanesulfonylacetonitrile	Others	2274-42-2	505683	484683	487661	191686	223017	231604
XMW1243	112	140	171.009	C7H6ClNO2	Methyl 6-chloronicotinate	Ester	73781-91-6	43524.9	44385.3	42408.4	54695.1	63414	65453.5
KMW0503	119	92	151.063	C8H9NO2	Methyl anthranilate	Ester	134-20-3	46607.6	42004	45870.1	110455	79275.4	69347.4
KMW0421	92	120	152.047	C8H8O3	Methyl salicylate	Ester	119-36-8	6.62693e+06	6.19631e+06	6.7698e+06	1.491e+06	1.33349e+06	1.2738e+06
NMW0215	71	135	181.005	C5H11NS3	N,N-Dimethyl-1,2,3-trithian-5-Amine	Heterocyclic compound	31895-21-3	10054.6	8842.72	11653.7	32770.3	16227.8	16925.1
XMW0249066	119	105	204.188	C15H24	Naphthalene, 1,2,3,4,4a,7-hexahydro-1,6-dimethyl-4-(1-methylethyl)-	Terpenoids	16728-99-7	25274.2	25113.6	26033.2	49563	50347.6	52336.2
KMW0626	159	160	202.172	C15H22	Naphthalene, 1,2,3,4-tetrahydro-1,6-dimethyl-4-(1-methylethyl)-, (1S-cis)-	Terpenoids	483-77-2	91500.8	90291	89746.9	134058	147561	152446
KMW0618064	161	204	204.188	C15H24	Naphthalene, 1,2,3,5,6,8a-hexahydro-4,7-dimethyl-1-(1-methylethyl)-, (1S-cis)-	Terpenoids	483-76-1	48800.1	48680	48951.6	100321	77176.3	103685
XMW0797083	105	161	204.188	C15H24	Naphthalene, 1,2,4a,5,6,8a-hexahydro-4,7-dimethyl-1-(1-methylethyl)-,[1R-(1.alpha.,4a.alpha.,8a.alpha.)]-	Terpenoids	17627-24-6	17692.7	14680.7	11615.2	22962.3	15096.3	13451.9
XMW0009064	161	204	204.188	C15H24	Naphthalene, 1,2,4a,5,8,8a-hexahydro-4,7-dimethyl-1-(1-methylethyl)-, [1S-(1.alpha.,4a.beta.,8a.alpha.)]-	Terpenoids	523-47-7	48800.1	48680	48951.6	100321	77176.3	103685
w08082	142	141	142.078	C11H10	Naphthalene, 1-methyl-	Aromatics	90-12-0	9152.78	8737.53	9702.78	44899.9	44768.8	33158.6
XMW0662082	142	141	142.078	C11H10	Naphthalene, 2-methyl-	Aromatics	91-57-6	9152.78	8737.53	9702.78	44899.9	44768.8	33158.6
KMW0556	41	105	204.188	C15H24	Naphthalene, decahydro-4a-methyl-1-methylene-7-(1-methylethenyl)-, [4aR-(4a.alpha.,7.alpha.,8a.beta.)]-	Terpenoids	17066-67-0	52972.2	47945.9	54665.7	91671.6	72889.1	74393
WMW0120	85	71	254.053	C9H19I	Nonane, 1-iodo-	Halogenated hydrocarbons	4282-42-2	6067.19	6207.61	6442.88	14513.4	10020.9	10400.8
XMW0649	113	57	156.188	C11H24	Nonane, 2,6-dimethyl-	Hydrocarbons	17302-28-2	10719	9319.51	9130.75	18977.7	15405.5	12734.6
XMW0591037	57	71	184.219	C13H28	Nonane, 2-methyl-5-propyl-	Hydrocarbons	31081-17-1	122759	121734	111359	345135	320605	315924
XMW0577	126	71	184.219	C13H28	Nonane, 5-(2-methylpropyl)-	Hydrocarbons	62185-53-9	113617	115348	107075	174388	145663	150769
XMW0371	71	57	184.219	C13H28	Nonane, 5-methyl-5-propyl-	Hydrocarbons	17312-75-3	19615.7	19381.5	16778.4	43689.8	33134.7	29869.3
KMW0186	110	100	128.12	C8H16O	Octanal	Aldehyde	124-13-0	12132.8	11275.5	11884.4	23381.5	14779.1	14740.2
D76	75	71	174.162	C10H22O2	Octanal dimethyl acetal	Ether	10022-28-3	5620.32	5182.34	5140.74	6763.47	6845.62	7404.79
KMW0464	60	73	144.115	C8H16O2	Octanoic Acid	Acid	124-07-2	95238.2	92201.1	92658	144463	133596	134116
XMW1417	82	67	226.193	C14H26O2	Octanoic acid, 3-hexenyl ester, (Z)-	Ester	61444-41-5	25365.4	27047.5	40356.7	3415.09	2359.8	2571.43
XMW0246	109	69	168.115	C10H16O2	OxiranecarboxAldehyde, 3-methyl-3-(4-methyl-3-pentenyl)-	Aldehyde	16996-12-6	163640	160344	178359	192179	201304	202229
XMW0842	41	55	222.198	C15H26O	Palustrol (Ledum)	Terpenoids	5986-49-2	9661.73	8989.88	11377	5695	3893.56	4140.04
XMW0025	93	119	150.068	C9H10O2	Paroxypropione	Ketone	70-70-2	9110.08	8351.87	7115.16	11859.2	10973.2	13170
KMW0602	57	71	212.25	C15H32	Pentadecane	Hydrocarbons	629-62-9	97970.3	88463.1	107078	223000	126121	195505
XMW0230	57	71	268.313	C19H40	Pentadecane, 2,6,10,14-tetramethyl-	Hydrocarbons	1921-70-6	9517.88	8617.12	12954.5	5208.06	3030.17	3326.5
XMW0592	71	43	226.266	C16H34	Pentadecane, 4-methyl-	Hydrocarbons	2801-87-8	10910.7	11247.6	15214.9	7131.19	4266.12	4234.7
XMW0813	91	92	191.131	C12H17NO	Pentanal O-benzyloxime	Nitrogen compounds	72399-21-4	17083.5	19297.7	21462.1	13777.7	10219.1	10074.7
KMW0605	80	93	238.193	C15H26O2	Pentanoic acid, 1-ethenyl-1,5-dimethyl-4-hexenyl ester	Ester	10471-96-2	22034.8	21920.1	39907.3	11708.9	8067.77	7881.66
XMW0463110	91	108	192.115	C12H16O2	Pentanoic acid, phenylmethyl ester	Ester	10361-39-4	24787.8	26066.7	28919.6	28087.1	14605.3	7472.64
D204	145	70	214.193	C13H26O2	Pentyl octanoate	Ester	638-25-5	9869.54	9195.53	10462.6	21253	18831.1	19078.4
D259	121	136	136.089	C9H12O	Phenol, 2,3,6-trimethyl-	Phenol	2416-94-6	18464.8	15738.5	19983.1	31049	25398	21199.8
[truncated: 83 more rows]
